# Supplementary material for: TSSKL is essential for sperm mitochondrial morphogenesis and male fertility in moths
Source: PLoS Genet. 2025 Oct 24;21(10):e1011914. doi: 10.1371/journal.pgen.1011914 (PMC12551868; doi:10.1371/journal.pgen.1011914)
Supplement: S1 Table — (XLSX) [file pgen.1011914.s007.xlsx]

## Sheet: S1 Table
S1 Table. Specific expression of genes in the testis
gene_id	FO_1_count	FO_2_count	FO_3_count	MO_1_count	MO_2_count	MO_3_count	OV_1_count	OV_2_count	OV_3_count	TE_1_count	TE_2_count	TE_3_count	FO_1_fpkm	FO_2_fpkm	FO_3_fpkm	MO_1_fpkm	MO_2_fpkm	MO_3_fpkm	OV_1_fpkm	OV_2_fpkm	OV_3_fpkm	TE_1_fpkm	TE_2_fpkm	TE_3_fpkm	FOvsMO_FO	FOvsMO_MO	FOvsMO_log2FoldChange	FOvsMO_pvalue	FOvsMO_padj	FOvsOV_FO	FOvsOV_OV	FOvsOV_log2FoldChange	FOvsOV_pvalue	FOvsOV_padj	FOvsTE_FO	FOvsTE_TE	FOvsTE_log2FoldChange	FOvsTE_pvalue	FOvsTE_padj	MOvsOV_MO	MOvsOV_OV	MOvsOV_log2FoldChange	MOvsOV_pvalue	MOvsOV_padj	MOvsTE_MO	MOvsTE_TE	MOvsTE_log2FoldChange	MOvsTE_pvalue	MOvsTE_padj
692512	1	0	0	11	51	1	74	56	80	582570	478664	493094	0.0955439	0	0	0.340358	1.32949	0.032763	1.15101	0.842239	1.49347	23635.8	19098.9	20985.9	0.575558	11.3395	-4.23518	0.0203341	0.0651331	0.787862	30.189	-5.19332	7.38743e-05	0.000178838	0.507321	338490	-19.2611	4.33624e-58	1.74393e-56	25.7255	52.1079	-1.00924	0.304984	0.377434	17.0094	579522	-15.0427	1.63787e-72	1.33548e-70
105842204	0	2	1	12	33	2	0	0	0	414905	381551	365126	0	0.550679	0.154351	0.832699	1.92927	0.146952	0	0	0	37751.5	34142.3	34850.1	1.88269	8.62247	-2.30036	0.116399	0.238466	2.57055	0	5.00378	0.0837345	0.128914	1.70132	252820	-17.3934	9.45854e-92	9.17277e-90	19.5919	0	7.18938	3.11701e-05	9.1263e-05	12.9494	432920	-15.0063	1.87202e-123	4.47571e-121
101739718	19	13	7	29	7	22	1	6	6	264211	224430	205630	1.72951	1.5206	0.459	0.854888	0.173853	0.686711	0.0148188	0.0859737	0.106715	10212.7	8531.5	8337.81	23.3838	11.7243	0.98522	0.230927	0.384963	31.9644	1.88219	4.08261	2.00808e-06	5.86224e-06	20.8847	150970	-12.882	3.67916e-234	3.1443e-231	26.8791	3.25799	3.05388	0.0012942	0.00292431	18.0132	258482	-13.8233	1.31921e-163	6.00282e-161
101744760	1	0	1	7	18	1	2	1	0	253468	225417	197162	0.0222455	0	0.0160246	0.0504291	0.109252	0.00762823	0.00724296	0.00350177	0	2394.34	2094.13	1953.71	0.996991	4.77817	-2.17898	0.199288	0.3468	1.36076	0.401137	1.80932	0.429736	0.54222	0.88133	146941	-17.2032	2.96623e-61	1.30419e-59	10.8579	0.687082	3.94553	0.00774372	0.0149324	7.17215	251600	-15.0539	1.63385e-157	6.40196e-155
692430	1	0	2	11	40	1	2	2	1	245271	207867	208103	0.0634192	0	0.091368	0.225919	0.69214	0.0217471	0.0206487	0.0199662	0.0123915	6605.2	5505.29	5878.86	1.41842	9.42732	-2.62921	0.0909413	0.198912	1.93367	0.692258	1.57522	0.36583	0.472103	1.25534	143962	-16.5926	1.84583e-82	1.43408e-80	21.3988	1.19149	4.16168	0.00129094	0.00291795	14.1382	246486	-14.0721	5.72906e-75	4.95792e-73
101745545	0	0	0	6	13	0	0	0	0	187738	144481	143915	0	0	0	0.166694	0.304289	0	0	0	0	6839.12	5176.23	5499.58	0	3.49698	-3.49907	0.178104	1	NA	NA	NA	NA	NA	0	103610	-18.515	1.84762e-53	6.47803e-52	7.94469	0	5.88659	0.0130031	0.0238804	5.22864	177370	-14.9943	6.85593e-147	2.35877e-144
110384731	5	6	10	7	12	9	7	5	6	157443	129766	130820	0.350263	0.540105	0.504625	0.158805	0.229361	0.216196	0.07983	0.0551364	0.0821259	4683.46	3796.29	4082.19	11.4759	5.38175	1.08781	0.149442	0.283952	15.6613	2.56477	2.61547	0.000403044	0.000888709	10.2586	91009	-13.1184	1.61068e-259	2.20245e-256	12.2946	4.42303	1.48561	0.0423304	0.0686655	8.26606	155815	-14.1972	0	0
101740137	0	2	1	7	14	4	1	1	0	128311	107108	105657	0	0.151806	0.0425502	0.133905	0.225631	0.081021	0.00961614	0.00929825	0	3218.4	2642.12	2780.04	1.88269	4.7003	-1.43372	0.307758	0.468741	2.57055	0.265673	3.1659	0.1348	0.198721	1.70132	74237.2	-15.6244	1.26107e-73	7.76754e-72	10.7083	0.455567	4.49387	0.00124071	0.00281414	7.12558	127102	-14.0836	2.36969e-258	4.77527e-255
101741234	0	1	0	2	20	4	0	0	0	120841	96346	100966	0	0.253046	0	0.127546	1.07459	0.270109	0	0	0	10104.9	7923.29	8856.61	0.730628	4.71241	-2.97211	0.111046	0.230419	NA	NA	NA	NA	NA	0.663655	69292.3	-16.9728	2.09913e-45	5.81042e-44	10.7089	0	6.32152	0.00059319	0.00142192	7.16223	118629	-13.9758	4.83263e-119	1.04875e-116
101741564	1	2	2	20	27	10	5	18	10	103586	106925	100273	0.198332	0.509713	0.285737	1.28459	1.46107	0.680102	0.161438	0.561966	0.387523	8723.96	8856.18	8858.74	2.87968	10.8755	-1.96568	0.0531723	0.134404	3.93131	4.6302	-0.278131	0.803891	0.887732	2.58265	67654.3	-14.7571	1.29448e-106	1.65428e-104	24.8037	7.99412	1.63682	0.0213971	0.0373399	16.4905	115868	-12.7596	0	0
101735788	6	2	2	14	46	10	19	5	8	93693	83598	77474	0.107371	0.0459906	0.0257817	0.0811345	0.224599	0.0613645	0.0553521	0.0140848	0.0279725	711.972	624.751	617.572	5.75747	12.9413	-1.19332	0.221114	0.374046	7.87062	4.51217	0.783001	0.439474	0.552793	5.11925	55418.4	-13.4622	1.0356e-156	2.83215e-154	29.4458	7.76194	1.92994	0.0192727	0.0340323	19.6145	94891.6	-12.2212	8.73517e-138	2.56705e-135
693049	4	3	9	14	18	15	5	0	3	91896	78410	79497	0.340625	0.328276	0.552081	0.386086	0.418217	0.438014	0.0693154	0	0.0499162	3323.01	2788.44	3015.52	8.28702	9.103	-0.103368	0.89065	0.935846	11.304	1.16006	3.31841	0.00305831	0.00599272	7.38633	54397.2	-12.7789	6.41073e-204	3.98456e-201	20.8054	1.99866	3.39968	0.000213101	0.000549715	13.9685	93137.5	-12.7043	0	0
101744740	3	2	12	18	20	6	14	18	23	76140	67318	60288	0.164129	0.140603	0.472921	0.318916	0.298543	0.112563	0.124691	0.155017	0.245865	1768.87	1538.05	1469.23	8.24513	8.42298	0.0180472	0.984256	0.991212	11.2361	7.94124	0.569996	0.475985	0.592326	7.33738	44297.9	-12.4159	5.84371e-185	2.66356e-182	19.2082	13.7224	0.496513	0.45914	0.533351	12.7216	75849	-12.5223	1.07805e-238	1.68966e-235
101736514	0	0	0	5	6	0	1	0	0	75833	63784	66734	0	0	0	0.144268	0.145856	0	0.0145045	0	0	2869.05	2373.27	2648.52	0	2.07394	-2.74426	0.352999	1	NA	NA	NA	NA	NA	0	44952.2	-17.3103	2.60118e-47	7.56778e-46	4.71944	0.231515	4.1739	0.0585009	0.0914802	3.0956	76964.7	-14.5388	2.52709e-166	1.18824e-163
100852389	0	0	1	4	8	0	0	0	0	67286	62109	54497	0	0	0.0714855	0.128551	0.216609	0	0	0	0	2835.42	2573.96	2409.03	0.421434	2.21543	-1.88105	0.438849	1	NA	NA	NA	NA	NA	0.374009	39976.7	-16.1792	1.17159e-41	2.90764e-40	5.03424	0	5.22922	0.0421165	0.0683694	3.31175	68454.5	-14.2529	1.8906e-162	8.08145e-160
101744975	0	0	0	0	9	3	1	0	0	65242	52747	61511	0	0	0	0	0.227256	0.0952051	0.0150661	0	0	2563.92	2038.59	2535.75	0	2.18201	-2.82004	0.338154	1	NA	NA	NA	NA	NA	0	39156.8	-17.1111	4.85003e-46	1.37307e-44	4.96382	0.231515	4.25141	0.0570844	0.0894899	3.3467	67039.1	-14.2271	3.01661e-139	9.2505e-137
101739886	6	3	12	14	9	16	0	1	0	60650	51986	46864	1.45167	0.932694	2.09142	1.09694	0.594117	1.32744	0	0.0380855	0	6231.12	5252.62	5050.68	10.7024	7.7443	0.5065	0.516423	0.664104	14.5985	0.130208	6.61	6.50547e-06	1.78518e-05	9.52299	34677	-11.7453	4.55577e-201	2.7085e-198	17.7399	0.224052	6.07415	2.14487e-05	6.45932e-05	11.9518	59372.7	-12.3036	5.87115e-243	1.03523e-239
101739959	3	0	0	1	1	1	0	0	0	54240	50850	47713	0.393475	0	0	0.0424752	0.0357856	0.0449755	0	0	0	3020.89	2785.23	2787.58	1.72667	0.585845	1.55655	0.48251	1	2.36359	0	4.91797	0.201438	0.283581	1.52196	33251.2	-14.4683	6.48058e-64	3.06628e-62	1.33982	0	3.31233	0.246661	1	0.899421	56939.6	-15.9639	3.43069e-75	3.0058e-73
101742177	1	4	21	6	17	7	1	5	5	50239	47531	41090	0.0485244	0.249415	0.734046	0.094287	0.225073	0.116477	0.00789957	0.0381922	0.0474061	1035.19	963.188	888.16	12.3482	5.6331	1.15911	0.259217	0.417265	16.8141	1.59107	3.44272	0.00240482	0.00479279	11.0161	30183.7	-11.323	1.80657e-106	2.28732e-104	12.8402	2.75358	2.24699	0.0180878	0.0321266	8.60026	51687.3	-12.522	3.25255e-225	3.82337e-222
119629791	11	3	16	1	3	2	1	6	2	47107	70182	35264	2.26931	0.795288	2.37774	0.06681	0.168864	0.141485	0.0335849	0.194848	0.0806186	4126.73	6046.46	3240.62	15.266	1.13934	3.75097	0.00019271	0.00165337	20.8294	1.23854	4.08067	9.84109e-06	2.64788e-05	13.5556	32964.2	-11.1823	3.06831e-148	7.36072e-146	2.60108	2.13655	0.285829	0.833646	0.870143	1.75397	56489.8	-14.9574	7.55446e-101	1.17102e-98
101745331	15	11	6	9	10	17	8	3	7	43435	39103	37936	3.00508	2.83178	0.865884	0.583912	0.54661	1.16787	0.260914	0.0946084	0.27401	3695.08	3271.51	3385.41	19.1989	7.09304	1.4162	0.0648181	0.155367	26.2424	2.60073	3.32108	2.63422e-05	6.7408e-05	17.1541	26224.1	-10.6599	1.84472e-180	7.41904e-178	16.2484	4.4868	1.86422	0.0178295	0.0317153	11.0159	44903.8	-12.0188	6.13008e-229	8.64708e-226
101736316	0	0	0	2	2	0	20	26	50	41371	38482	35078	0	0	0	0.0696067	0.0586441	0	0.349908	0.439843	1.04992	1887.97	1727.08	1679.23	0	0.76004	-1.29604	0.744357	1	0	14.1403	-5.05956	0.000811067	0.0017196	0	24999	-16.4638	3.84062e-43	1.008e-41	1.73044	24.4737	-3.79516	0.000384366	0.00094794	1.13383	42807.9	-15.1418	1.17522e-86	1.37005e-84
101743940	21	23	19	20	24	19	45	45	63	36628	27216	27735	0.978924	1.37772	0.638009	0.301926	0.305249	0.303713	0.341496	0.330207	0.573818	725.04	529.819	575.907	36.8984	12.2064	1.57486	0.00387485	0.018093	50.4032	22.0928	1.16986	0.0156602	0.027598	33.024	19931.3	-9.28578	1.88705e-178	7.37242e-176	27.8951	38.1633	-0.446258	0.334829	0.408302	18.7	34118.7	-10.8334	6.50891e-260	1.53024e-256
101735436	0	2	1	3	8	1	1	1	2	35881	31015	31423	0	0.231507	0.0648897	0.0875172	0.196623	0.0308896	0.0146648	0.01418	0.0352019	1372.51	1166.75	1260.88	1.88269	2.21507	-0.330366	0.843173	1	2.57055	0.587498	2.06609	0.246039	0.337481	1.70132	21411	-13.8311	2.31886e-58	9.49344e-57	5.03695	1.01629	2.35733	0.0876294	0.130328	3.33836	36660.1	-13.3475	1.41417e-150	5.11495e-148
110385420	11	28	16	41	22	22	16	31	18	35848	26309	32022	0.119992	0.392482	0.125725	0.144838	0.065478	0.0822929	0.0284133	0.053231	0.038365	166.052	119.85	155.597	33.5317	16.8061	0.976071	0.160417	0.297648	45.7999	9.10032	2.3012	0.000280352	0.000631092	30.147	20547.1	-9.46839	2.08233e-104	2.5423e-102	38.4417	15.6963	1.28637	0.0229025	0.0397178	25.5993	35173.3	-10.4296	1.77745e-168	8.64576e-166
101744831	3	0	0	2	2	11	6	3	1	35607	30893	28934	0.390519	0	0	0.0843124	0.0710337	0.491014	0.12715	0.0614732	0.0254346	1968.23	1679.4	1677.74	1.72667	3.02412	-0.811945	0.660137	0.776472	2.36359	1.36432	0.776477	0.682147	0.78442	1.52196	20760.2	-13.7881	1.1183e-57	4.40683e-56	6.95097	2.34161	1.54378	0.218154	0.28381	4.79139	35545.7	-12.9172	4.93098e-110	8.9175e-108
101739373	5	5	15	2	7	5	5	1	3	35406	31481	33168	0.587932	0.75549	1.27055	0.07616	0.224578	0.201608	0.0957128	0.0185098	0.0689258	1767.88	1545.89	1737.28	12.8524	2.65835	2.28338	0.0102234	0.0383755	17.527	1.29027	3.79753	2.72435e-05	6.95018e-05	11.465	21804	-10.8247	8.11964e-196	4.44112e-193	6.0701	2.22271	1.46523	0.192551	0.25538	4.10146	37334.7	-13.1374	1.27498e-173	7.19397e-171
134198691	0	1	0	0	1	0	0	0	0	34172	28460	26235	0	0.14638	0	0	0.0310809	0	0	0	0	1652.99	1353.91	1331.24	0.730628	0.173837	1.52876	0.696348	1	NA	NA	NA	NA	NA	0.663655	19324.2	-15.1305	1.88918e-36	3.8214e-35	NA	NA	NA	NA	NA	0.261021	33084.9	-16.6549	5.40786e-43	1.73371e-41
105842302	0	0	0	0	8	1	0	0	0	34123	35103	33633	0	0	0	0	0.495259	0.0778054	0	0	0	3287.73	3326.19	3399.3	0	1.59652	-2.37137	0.473481	1	NA	NA	NA	NA	NA	0	22397.9	-16.3052	1.89622e-42	4.8647e-41	3.62129	0	4.75818	0.103797	0.150531	2.42067	38359.7	-13.8398	4.28802e-117	9.02787e-115
101736237	0	0	4	1	5	1	8	7	12	33849	29586	29682	0	0	0.395506	0.0444518	0.187255	0.0470684	0.178765	0.151249	0.321836	1972.94	1695.94	1814.83	1.68573	1.28119	0.494668	0.807499	1	2.29161	3.92613	-0.597013	0.687918	0.788823	1.49603	20276.3	-13.3589	1.39916e-69	7.59209e-68	2.91317	6.78482	-1.17232	0.279989	0.35102	1.9435	34717.8	-14.0393	1.9173e-116	3.97727e-114
101745163	7	32	52	3	5	15	0	5	4	32041	26969	27185	0.517844	3.04196	2.77107	0.0718725	0.100922	0.380516	0	0.0582257	0.0578183	1006.53	833.182	895.829	49.3236	4.57511	3.43686	0.000100409	0.00096596	67.2683	1.29469	5.71187	1.12234e-09	4.52887e-09	44.2366	18767.2	-8.73225	9.48377e-70	5.18724e-68	10.5012	2.2417	2.23329	0.0803182	0.120537	7.21037	32132	-12.1592	2.46114e-115	4.95955e-113
101742470	0	0	0	2	7	4	35	30	37	31179	27090	26095	0	0	0	0.0399079	0.117679	0.084514	0.351075	0.290973	0.445445	815.773	697.061	716.209	0	2.45253	-2.98754	0.181081	1	0	14.6013	-5.10736	0.000289364	0.000649426	0	18359.4	-16.0184	7.99138e-41	1.94438e-39	5.59551	25.1979	-2.14582	0.00174663	0.00385468	3.76896	31435.1	-12.9987	1.39304e-160	5.77946e-158
101740893	0	0	0	2	3	0	0	0	0	30799	27147	28356	0	0	0	0.10321	0.130433	0	0	0	0	2084.04	1806.54	2012.75	0	0.933877	-1.59456	0.674224	1	NA	NA	NA	NA	NA	0	18803.9	-16.0529	5.00953e-41	1.22541e-39	2.12378	0	3.98451	0.210037	0.274936	1.39485	32197.2	-14.4119	2.63532e-94	3.54037e-92
101745479	0	1	0	3	3	2	15	10	13	29987	22553	25029	0	0.0708892	0	0.0535969	0.0451557	0.0378345	0.134714	0.0868404	0.140128	702.474	519.585	615.058	0.730628	1.55171	-1.36199	0.51212	1	0.998822	5.42592	-2.71715	0.084464	0.129948	0.663655	16903.1	-14.9374	2.17102e-35	4.21085e-34	3.54485	9.35794	-1.39627	0.109578	0.157802	2.36576	28935.9	-13.5736	2.5208e-119	5.556e-117
105841606	0	1	1	2	3	1	2	1	0	25958	23392	24158	0	0.327472	0.183576	0.16506	0.208596	0.0873881	0.0829746	0.0401158	0	2809.07	2489.5	2742.38	1.15206	1.1397	-0.0348534	0.985491	1	1.57172	0.401137	1.90861	0.39651	0.505729	1.03766	16015.2	-14.0022	1.90662e-41	4.6975e-40	2.59837	0.687082	1.88756	0.262083	0.331977	1.72736	27423.1	-13.9143	6.12183e-104	1.00412e-101
101742245	0	0	0	1	2	0	1	0	2	24423	21496	21817	0	0	0	0.0664147	0.11191	0	0.0333862	0	0.0801416	2126.87	1841.01	1993.03	0	0.553857	-0.844053	0.83284	1	0	0.45729	-0.102283	0.979545	0.995852	0	14752.4	-15.7028	2.42027e-39	5.47926e-38	1.25856	0.792237	0.722297	0.747167	1	0.827937	25260	-14.7969	3.81644e-64	2.51564e-62
101738762	10	7	7	5	5	6	2	4	5	24270	22353	20700	0.743347	0.668639	0.374829	0.120366	0.101409	0.152941	0.0242028	0.0468054	0.0726216	766.091	693.907	685.42	13.82	3.13505	2.12685	0.0081462	0.0323127	18.8807	1.59633	3.56492	1.29173e-05	3.42887e-05	12.3369	14646.3	-10.273	2.88295e-181	1.23192e-178	7.17367	2.76104	1.39171	0.144392	0.199636	4.82961	25079.7	-12.3621	8.85952e-178	5.43358e-175
101741279	0	2	0	1	2	1	1	1	0	23631	18480	19452	0	0.683856	0	0.0861734	0.145203	0.0912459	0.0433188	0.0418868	0	2670.14	2053.57	2305.64	1.46126	0.759682	0.802439	0.71719	1	1.99764	0.265673	2.7776	0.288448	0.38619	1.32731	13407.8	-13.7346	1.30081e-39	2.98444e-38	1.73315	0.455567	1.88912	0.329235	0.402645	1.16044	22953.5	-14.2413	2.29066e-75	2.0195e-73
101739849	1	0	0	0	0	0	0	3	1	23595	31740	17303	0.0899638	0	0	0	0	0	0	0.0424848	0.0175781	901.378	1192.47	693.4	NA	NA	NA	NA	NA	0.787862	0.551537	0.575021	0.842463	0.915258	0.507321	15709.1	-14.8317	3.69441e-34	6.72668e-33	0	0.952516	-1.95778	0.622317	1	0	26915.7	-17.3189	1.08747e-44	3.78763e-43
novel.131	0	1	0	0	2	1	0	0	0	22741	20075	20273	0	0.276622	0	0	0.11747	0.0738185	0	0	0	2078.8	1804.74	1944	0.730628	0.553499	0.112176	0.969363	1	NA	NA	NA	NA	NA	0.663655	13739.6	-14.6384	1.97987e-34	3.68838e-33	1.26127	0	3.23516	0.387438	1	0.854547	23525.7	-14.6925	2.42676e-63	1.54198e-61
101737885	6	4	9	17	6	10	10	12	10	22086	20362	18585	0.366757	0.314188	0.396291	0.336525	0.100067	0.209608	0.0995109	0.115466	0.119435	573.276	519.783	506.04	10.1688	6.60638	0.640902	0.439013	0.597653	13.8786	4.52627	1.63249	0.0168872	0.029597	9.06462	13275.3	-10.489	5.65652e-163	1.71883e-160	15.128	7.80738	0.945075	0.190659	0.253154	10.0914	22732	-11.1594	1.3537e-162	5.96728e-160
101738382	1	0	1	0	4	9	46	29	34	21868	20088	17938	0.128723	0	0.0927254	0	0.140484	0.397263	0.963953	0.58762	0.855141	1195.32	1079.86	1028.55	0.996991	2.54777	-1.2767	0.531078	1	1.36076	15.4784	-3.38977	0.00570171	0.0107247	0.88133	13023.4	-13.7069	1.07738e-39	2.48853e-38	5.84469	26.6795	-2.19632	0.0180184	0.0320164	4.03663	22300.6	-12.4749	3.10453e-105	5.27621e-103
101743933	14	14	14	7	7	4	1	1	1	20452	16808	17690	1.13635	1.4602	0.818568	0.184001	0.155022	0.111333	0.0132137	0.0127769	0.0158594	704.916	569.735	639.595	24.1867	3.48344	2.77751	6.96221e-05	0.000718273	33.0342	0.426585	6.26637	5.70955e-10	2.36292e-09	21.6298	11970.2	-9.16494	5.14717e-189	2.51366e-186	7.95492	0.735928	3.44489	0.00481958	0.00971645	5.29843	20494.1	-11.9079	1.15791e-170	6.04942e-168
101746095	4	2	3	15	12	2	8	8	10	19885	16290	16192	0.295595	0.18992	0.159699	0.358979	0.241954	0.0506813	0.0962434	0.0930618	0.144392	623.997	502.728	533.007	5.02779	5.59044	-0.16123	0.882494	0.930574	6.8678	3.73451	0.874315	0.332097	0.434206	4.47862	11398.3	-11.3387	1.11558e-101	1.28188e-99	12.7475	6.44815	0.991803	0.260343	0.330156	8.38568	19514.6	-11.1649	4.53786e-123	1.06685e-120
101744176	7	63	17	18	19	10	8	25	15	18653	16115	16225	0.326418	3.77501	0.571042	0.271824	0.241737	0.159903	0.0607308	0.18351	0.136669	369.354	313.819	337.019	57.2229	9.07245	2.64232	0.0035518	0.0169417	78.1802	6.75261	3.51886	9.17034e-05	0.000219532	51.7196	11103.8	-7.76881	1.43289e-27	1.91529e-26	20.7133	11.6588	0.830969	0.209346	0.274262	13.7906	19011.9	-10.4189	5.37966e-226	6.89868e-223
novel.382	0	0	1	0	0	0	1	0	1	18084	15967	15141	0	0	0.110593	0	0	0	0.0249934	0	0.0299976	1178.95	1023.72	1035.46	NA	NA	NA	NA	NA	0.572903	0.296377	1.48966	0.646631	0.751443	0.374009	10703.6	-14.2782	8.10754e-33	1.4051e-31	0	0.511876	-1.05025	0.794548	1	0	18327.2	-16.7645	9.34056e-44	3.10019e-42
101736556	5	4	3	5	3	4	2	2	2	17079	16648	14023	0.764246	0.785643	0.330315	0.247499	0.125112	0.209654	0.0497664	0.0481213	0.0597307	1108.52	1062.67	954.77	7.0646	2.37573	1.54971	0.126459	0.252963	9.65331	0.853171	3.47122	0.00101546	0.00212884	6.31325	10376.8	-10.7789	6.03705e-119	9.38076e-117	5.43781	1.47186	1.88278	0.0930378	0.137139	3.64256	17770.2	-12.2792	6.07155e-140	1.90323e-137
101741387	0	0	0	3	59	9	0	0	0	16977	13913	14864	0	0	0	0.19132	3.17003	0.607744	0	0	0	1419.64	1144.18	1303.85	0	12.7274	-5.36343	0.00304411	0.0150882	NA	NA	NA	NA	NA	0	9968.99	-15.1374	1.6333e-36	3.31853e-35	28.8939	0	7.74949	9.12281e-06	2.92305e-05	19.3105	17067.7	-9.77562	3.53232e-35	8.19521e-34
101746659	0	0	0	0	2	0	0	0	0	16976	15465	14231	0	0	0	0	0.0898466	0	0	0	0	1186.9	1063.36	1043.73	0	0.347674	-0.188194	0.962949	1	NA	NA	NA	NA	NA	0	10152.3	-15.1637	8.02767e-37	1.65068e-35	0.786675	0	2.57073	0.525852	1	0.522042	17384.1	-14.8439	7.57176e-45	2.6569e-43
101741050	0	0	0	34	11	1	1	2	0	16950	15721	14451	0	0	0	1.29913	0.35411	0.0404588	0.0192077	0.0371455	0	849.222	774.617	759.496	0	9.12825	-4.87907	0.0122423	0.0440538	0	0.395881	0.0861163	0.982826	0.995852	0	10250.7	-15.1776	6.38903e-37	1.32169e-35	20.8454	0.679619	4.88564	0.00119789	0.00272699	13.6042	17553.1	-10.3318	2.0639e-40	6.01516e-39
101741818	1	6	0	2	4	1	1	1	0	16854	14736	14806	0.223965	1.72676	0	0.145061	0.244429	0.0767998	0.0364605	0.0352553	0	1602.88	1378.27	1477.11	4.95933	1.31354	1.83578	0.251687	0.408928	6.78079	0.265673	4.57017	0.0177019	0.0308974	4.48925	10103	-11.2462	2.46579e-20	2.22556e-19	2.99171	0.455567	2.67439	0.126386	0.178295	1.98838	17298.7	-13.0299	1.31913e-102	2.13881e-100
100101153	4	0	1	4	3	2	1	2	6	16399	11432	13211	0.360557	0	0.0649319	0.116765	0.0737817	0.0618194	0.0146743	0.0283784	0.105674	627.698	430.339	530.45	2.72366	1.75789	0.648057	0.67248	0.786547	3.72435	1.36136	1.484	0.356389	0.461637	2.40329	8945.19	-11.8384	6.82149e-64	3.21645e-62	4.01674	2.36178	0.795439	0.527362	0.598385	2.67165	15311.3	-12.4844	2.04347e-106	3.55867e-104
101736715	0	0	4	6	5	3	9	5	8	16205	12351	12426	0	0	0.138174	0.0931781	0.0654193	0.0493315	0.07026	0.037743	0.0749577	329.982	247.342	265.429	1.68573	2.72376	-0.543285	0.745078	0.839151	2.29161	3.15752	-0.291838	0.849556	0.921416	1.49603	8918.82	-12.1793	2.7875e-56	1.04715e-54	6.22177	5.44678	0.198119	0.819412	0.857926	4.13799	15267.9	-11.8442	2.97205e-135	8.55585e-133
101736090	18	16	13	44	58	42	12	22	25	15724	13498	13852	0.211602	0.241695	0.110086	0.167509	0.186032	0.169307	0.0229652	0.0407111	0.0574236	78.4925	66.2658	72.536	27.5287	27.7993	-0.0407098	0.938426	0.963615	37.6104	8.51297	2.12816	0.000301029	0.000673902	24.6124	9381.67	-8.63518	5.97378e-164	1.85649e-161	63.5094	14.7163	2.12163	1.049e-05	3.32125e-05	42.5638	16063.2	-8.55768	4.487e-270	1.26587e-266
101735431	4	5	8	35	45	34	16	12	8	15700	15416	15024	0.325815	0.523339	0.469402	0.92325	1.00008	0.949665	0.212165	0.153864	0.127322	543.037	524.393	545.119	9.32684	22.0371	-1.24482	0.048342	0.125193	12.7288	5.01723	1.3347	0.0631944	0.0997695	8.33963	10047.8	-10.2432	8.53254e-146	1.94456e-143	50.3523	8.63575	2.53604	7.86968e-08	3.36728e-07	33.7574	17207.1	-8.99207	5.49028e-305	1.93615e-301
101744782	1	0	1	0	7	0	2	0	0	15678	14611	13535	0.0416194	0	0.0299806	0	0.079489	0	0.0135509	0	0	277.08	253.951	250.928	0.996991	1.21686	-0.243345	0.927119	1	1.36076	0.270929	2.37165	0.391135	0.50085	0.88133	9534.52	-13.2569	2.44385e-37	5.14111e-36	2.75336	0.46303	2.56852	0.419475	0.493527	1.82715	16326.8	-12.9726	7.33677e-86	8.41402e-84
101738253	7	5	4	3	4	8	20	29	29	15344	12097	12062	0.443934	0.407467	0.182736	0.0616144	0.069214	0.173977	0.206487	0.289509	0.359354	413.217	320.385	340.749	9.36778	2.9605	1.64437	0.0843801	0.188217	12.8008	11.1518	0.161137	0.813407	0.895807	8.36555	8597.19	-10.0858	5.65126e-121	8.88222e-119	6.78575	19.2583	-1.5141	0.0354878	0.0586945	4.62181	14718.1	-11.6775	1.46307e-131	3.75237e-129
101739977	0	1	1	0	2	0	1	2	0	15297	13753	13708	0	0.316983	0.177696	0	0.13461	0	0.0401585	0.0776619	0	1602.36	1416.79	1506.27	1.15206	0.347674	1.65863	0.558388	1	1.57172	0.395881	1.92176	0.393008	0.502615	1.03766	9310.85	-13.2197	3.85208e-37	8.05403e-36	0.786675	0.679619	0.235919	0.93489	1	0.522042	15943	-14.7189	3.6887e-44	1.25079e-42
101740649	13	21	16	9	9	7	0	5	1	14683	12929	13609	1.83341	3.80573	1.62548	0.411055	0.346316	0.338529	0	0.111002	0.0275563	879.328	761.475	854.944	29.5684	4.86096	2.58296	0.000112097	0.00105525	40.3839	0.811954	5.58307	1.59371e-09	6.34273e-09	26.5161	8982.37	-8.47231	6.79455e-147	1.57472e-144	11.1091	1.40062	2.96126	0.0104292	0.0195853	7.42978	15380.2	-11.0167	1.76127e-189	1.38025e-186
101742063	2	1	0	81	71	9	22	14	12	14554	12016	11577	0.0888112	0.057061	0	1.16483	0.86022	0.137044	0.159039	0.097861	0.104117	274.435	222.829	228.996	1.88174	30.8957	-4.1446	0.000901547	0.00578045	2.57455	6.73409	-1.50357	0.217137	0.303429	1.6783	8299.82	-12.4612	2.22886e-47	6.51226e-46	70.4209	11.5944	2.60213	0.00102883	0.00237267	46.3025	14209.9	-8.25843	6.57303e-39	1.80739e-37
101738639	0	0	0	0	2	1	0	0	0	14081	10774	12905	0	0	0	0	0.0127016	0.00798172	0	0	0	139.177	104.729	133.804	0	0.553499	-0.843225	0.833003	1	NA	NA	NA	NA	NA	0	8238.02	-14.8622	5.18674e-35	9.9472e-34	1.26127	0	3.23516	0.387438	1	0.854547	14103	-13.9551	7.38144e-56	3.70543e-54
101738226	0	0	0	2	1	1	2	3	2	13793	11468	9832	0	0	0	0.0959323	0.0404118	0.0507896	0.0482245	0.0699455	0.05788	867.506	709.343	648.681	0	0.792028	-1.35054	0.678162	1	0	0.983379	-1.21706	0.673401	0.776875	0	7623.58	-14.7504	1.48163e-34	2.78676e-33	1.8117	1.69591	0.0803385	0.955094	0.964685	1.20532	13052.1	-13.4225	9.03188e-67	6.50019e-65
101744466	0	0	0	1	3	0	0	0	0	13678	9664	10727	0	0	0	0.024998	0.0631828	0	0	0	0	448.338	311.527	368.839	0	0.727694	-1.23797	0.7556	1	NA	NA	NA	NA	NA	0	7421.75	-14.7117	3.63811e-34	6.64185e-33	1.6519	0	3.62627	0.296133	1	1.08896	12703.8	-13.3962	2.46621e-64	1.64874e-62
101737593	2	0	3	0	4	1	0	1	0	13525	12895	11572	0.231636	0	0.250289	0	0.126401	0.0397152	0	0.0182314	0	665.17	623.694	597.007	2.41542	0.901173	1.44737	0.45028	1	3.29443	0.130208	4.48332	0.0431802	0.0702944	2.13667	8262.75	-11.734	4.44242e-67	2.30097e-65	2.04794	0.224052	2.98129	0.25787	0.327434	1.37659	14149.5	-13.2279	2.23368e-79	2.20337e-77
101747190	0	3	0	2	1	12	1	0	0	13030	10971	11847	0	0.534969	0	0.0898825	0.0378633	0.57104	0.0225917	0	0	767.836	635.807	732.332	2.19188	3.0561	-0.585337	0.761365	0.851188	2.99647	0.135465	4.24213	0.147993	0.215953	1.99096	7812.83	-12.3655	7.52228e-47	2.15639e-45	7.03223	0.231515	4.73642	0.0144784	0.0262798	4.86287	13376.8	-11.482	7.29676e-65	4.92479e-63
101740400	0	0	0	1	10	0	11	6	13	13013	11341	10274	0	0	0	0.0222921	0.187812	0	0.123267	0.0650139	0.174847	380.371	326.014	315.025	0	1.94455	-2.65559	0.399598	1	0	4.36322	-3.36328	0.0698432	0.10938	0	7529.49	-14.7325	1.0056e-34	1.90188e-33	4.40526	7.53567	-0.738774	0.577671	0.645372	2.9161	12892.1	-12.0073	1.44958e-74	1.23179e-72
novel.325	8	10	15	21	16	18	18	8	5	12776	11397	11425	0.514174	0.82589	0.694473	0.437099	0.280578	0.39671	0.188337	0.0809384	0.0627906	348.686	305.904	327.093	18.2322	10.8161	0.751322	0.224573	0.378158	24.8847	4.28459	2.52352	0.000243142	0.000552401	16.3052	7752.09	-8.90936	1.13549e-170	3.98122e-168	24.7456	7.36149	1.73521	0.00975059	0.0184007	16.5852	13273.8	-9.65701	3.21111e-214	3.23542e-211
101743594	2	5	3	4	13	8	3	4	4	12643	11062	11264	0.1835	0.589492	0.198276	0.118852	0.325434	0.251696	0.0448096	0.057771	0.0717084	492.578	423.851	460.356	6.06856	4.73121	0.298431	0.767323	0.855154	8.28854	1.57088	2.3481	0.0216537	0.0371924	5.45494	7616.17	-10.5937	2.35101e-98	2.57181e-96	10.7977	2.7122	2.01168	0.0233564	0.0404728	7.27689	13040.7	-10.7888	7.709e-160	3.10695e-157
novel.93	0	0	0	8	27	8	0	0	0	12412	9425	11194	0	0	0	0.0627592	0.178453	0.0664534	0	0	0	127.676	95.3459	120.789	0	7.98966	-4.69207	0.00535854	0.0233425	NA	NA	NA	NA	NA	0	7205.14	-14.669	3.82686e-34	6.94933e-33	18.1919	0	7.08402	3.68317e-06	1.25205e-05	12.1548	12334.6	-9.95973	1.06642e-107	1.88037e-105
101736104	4	0	2	3	15	2	15	19	12	12058	9695	10125	0.107012	0	0.0385431	0.0259917	0.109491	0.0183478	0.0653292	0.0800149	0.0627276	136.983	108.317	120.66	3.1451	3.63775	-0.192203	0.893409	0.937142	4.29725	6.43688	-0.542494	0.602316	0.711137	2.7773	6942.81	-11.2147	7.28051e-70	3.99814e-68	8.2649	11.094	-0.400407	0.651957	0.712434	5.49801	11886.3	-11.0192	4.40527e-91	5.54828e-89
101740053	2	2	4	0	1	2	3	1	6	12009	8676	10114	0.144939	0.186246	0.208814	0	0.0197728	0.0497011	0.0353932	0.0114077	0.0849593	369.557	262.572	326.492	4.29811	0.585487	2.88639	0.0592244	0.145348	5.86498	1.50208	2.00109	0.092513	0.141319	3.83799	6714.76	-10.7523	2.03891e-79	1.48298e-77	1.34252	2.60076	-0.942707	0.576509	0.644347	0.926031	11494.2	-13.6526	2.55757e-53	1.15262e-51
101741006	0	0	1	1	3	0	12	13	19	11736	10453	10393	0	0	0.0739743	0.0332565	0.0840565	0	0.200614	0.210147	0.381236	511.771	448.282	475.414	0.421434	0.727694	-0.281707	0.925456	1	0.572903	6.37562	-2.94813	0.0593012	0.0941036	0.374009	7094.42	-13.6848	2.6029e-30	4.00811e-29	1.6519	11.0177	-2.67183	0.0193126	0.034089	1.08896	12147.7	-13.3285	5.28043e-67	3.83947e-65
101736846	0	0	1	1	0	2	1	0	0	11734	11336	10605	0	0	0.118464	0.0532578	0	0.112786	0.0267723	0	0	819.423	778.532	776.87	0.421434	0.617833	-0.0215119	0.994478	1	0.572903	0.135465	2.43711	0.550333	0.658399	0.374009	7328.52	-13.7317	1.36153e-30	2.12045e-29	1.42107	0.231515	2.42119	0.391207	1	0.970905	12550	-13.7769	1.7734e-56	9.12977e-55
novel.384	0	0	0	0	0	1	4	6	5	11723	12305	9590	0	0	0	0	0	0.0926688	0.175977	0.25524	0.264014	1345.27	1388.7	1154.43	NA	NA	NA	NA	NA	0	2.12767	-2.32938	0.296906	0.395875	0	7299.77	-14.6878	1.49461e-34	2.80347e-33	0.474594	3.67218	-2.93902	0.0952282	0.139942	0.332505	12502.3	-15.2509	1.87553e-36	4.5931e-35
101742066	14	9	35	4	1	7	26	28	28	11680	8395	11509	1.2538	1.03572	2.25794	0.116011	0.024435	0.21497	0.379067	0.394731	0.489961	444.183	313.974	459.126	29.3836	2.43934	3.6308	1.83467e-05	0.000251203	40.0711	11.6735	1.8141	0.000363625	0.000806165	26.1657	6901.95	-7.99215	2.1993e-109	2.97755e-107	5.60303	20.143	-1.87531	0.0186881	0.0330849	3.81214	11814.9	-11.666	4.63347e-97	6.53597e-95
101741515	0	0	0	38	7	0	0	0	0	11638	11099	9748	0	0	0	1.31235	0.203675	0	0	0	0	527.017	494.294	463.06	0	9.05181	-4.8669	0.0327501	0.0941616	NA	NA	NA	NA	NA	0	7062.95	-14.6402	1.862e-34	3.47353e-33	20.6849	0	7.26154	0.00116583	0.00265859	13.4512	12094.9	-9.81253	6.84856e-24	8.57194e-23
101735363	0	0	0	0	4	0	1	0	1	11509	10298	10342	0	0	0	0	0.10175	0	0.0151776	0	0.0182164	455.634	400.946	429.496	0	0.695348	-1.17785	0.767286	1	0	0.296377	0.522744	0.896874	0.939073	0	7001.28	-14.6276	2.19599e-34	4.07989e-33	1.57335	0.511876	1.66646	0.547282	1	1.04408	11988.3	-13.3147	1.16771e-65	8.11418e-64
101736361	3	3	1	1	3	4	0	0	1	11378	9853	10002	0.435957	0.560203	0.104681	0.0470611	0.118948	0.199325	0	0	0.028394	702.113	597.95	647.446	4.33999	1.55099	1.43061	0.275569	0.43547	5.93295	0.160913	5.24079	0.00349201	0.00677995	3.88693	6801.87	-10.9455	3.68494e-78	2.61077e-76	3.55027	0.280361	3.75797	0.0517675	0.0820201	2.41898	11646.3	-12.2571	9.04347e-101	1.37169e-98
101738371	0	1	1	2	4	0	0	1	0	11142	10408	10123	0	0.147105	0.0824651	0.0741475	0.124939	0	0	0.0180206	0	541.637	497.585	516.215	1.15206	1.10771	0.00841543	0.996928	1	1.57172	0.130208	3.34024	0.221837	0.308572	1.03766	6895.72	-12.7866	6.3853e-35	1.21775e-33	2.51712	0.224052	3.27336	0.185034	0.246888	1.65587	11808.2	-12.7042	6.61491e-86	7.64836e-84
101746657	0	1	3	2	6	7	4	2	5	11107	9837	9586	0	0.0817177	0.137429	0.0411893	0.104107	0.152648	0.0414112	0.0200211	0.0621281	299.937	261.247	271.548	1.99493	2.89616	-0.487577	0.741701	0.837293	2.71753	1.60684	0.82089	0.582237	0.691276	1.78568	6645.57	-11.7404	9.57912e-55	3.43792e-53	6.62595	2.77597	1.27487	0.220487	0.286419	4.50545	11379	-11.3166	2.27884e-133	6.18179e-131
101744900	40	93	27	41	28	63	41	37	40	11094	6850	8369	0.408589	1.22071	0.198671	0.135628	0.0780365	0.220672	0.0681795	0.0594939	0.0798345	48.1209	29.2207	38.0798	102.349	26.2879	1.95351	0.00748291	0.0301752	139.873	16.8083	3.04543	1.75932e-06	5.16252e-06	92.1109	5735.73	-5.9765	1.53291e-25	1.84192e-24	60.2601	28.9965	1.05282	0.0375202	0.0616041	40.7981	9816.04	-7.91868	4.82991e-71	3.82756e-69
101741438	18	8	12	59	71	21	348	379	211	11037	11105	10815	0.742463	0.424028	0.356555	0.788124	0.799049	0.297031	2.33682	2.46085	1.70055	193.318	191.291	198.712	21.2623	28.8296	-0.445057	0.5014	0.65288	29.0469	130.443	-2.17932	2.3125e-07	7.47867e-07	18.9291	7177.58	-8.58513	5.94212e-164	1.85649e-161	65.7346	224.639	-1.77038	0.000188022	0.000488783	43.5629	12292.3	-8.13351	6.01833e-93	7.93407e-91
101745076	0	0	0	1	6	3	1	0	1	10993	8607	9046	0	0	0	0.0159038	0.0803941	0.0505198	0.00799471	0	0.00959541	229.242	176.517	197.884	0	1.86668	-2.59497	0.297535	1	0	0.296377	0.522744	0.896874	0.939073	0	6238.7	-14.4612	2.34137e-33	4.17417e-32	4.25569	0.511876	3.11097	0.0624804	0.096915	2.86954	10680.4	-11.8221	1.44724e-104	2.40174e-102
101744291	33	28	46	94	104	58	136	173	132	10385	7738	9188	0.472617	0.515294	0.474566	0.435977	0.406389	0.284842	0.317086	0.390019	0.36938	63.1569	46.2805	58.6153	58.8369	49.3981	0.250071	0.555569	0.694919	80.32	62.1897	0.366242	0.21842	0.304981	52.5283	5956.82	-6.8301	6.50922e-153	1.67938e-150	112.791	107.255	0.0740067	0.822656	0.860702	75.1856	10197.3	-7.08067	2.23129e-132	5.82862e-130
101745935	7	2	3	2	1	1	0	5	1	10221	10175	8199	0.835146	0.306617	0.257828	0.0772742	0.032552	0.0409114	0	0.0939028	0.0233114	517.818	506.959	435.733	6.75446	0.792028	3.10189	0.0162627	0.0546402	9.23139	0.811954	3.48065	0.0085523	0.0156759	6.00058	6210.81	-10.0438	3.20299e-100	3.58997e-98	1.8117	1.40062	0.34866	0.846496	0.880151	1.20532	10636.3	-13.1275	2.24649e-65	1.5458e-63
101745945	0	0	0	3	1	0	0	3	0	10206	9345	8561	0	0	0	0.0893163	0.0250832	0	0	0.0434145	0	398.422	358.775	350.581	0	0.792386	-1.35215	0.733534	1	0	0.390625	0.1035	0.979366	0.995852	0	6114.78	-14.4323	1.63633e-33	2.92486e-32	1.80899	0.672155	1.39845	0.594761	0.661544	1.17871	10470.6	-13.1066	5.32309e-65	3.60998e-63
101740861	0	0	2	3	2	1	0	0	0	9877	9050	8210	0	0	0.123367	0.0831927	0.0467269	0.0293632	0	0	0	359.143	323.628	313.157	0.842867	1.17205	-0.277636	0.898639	1	1.14581	0	4.00665	0.323548	0.42455	0.748017	5901.92	-12.5701	1.48215e-33	2.65273e-32	2.67692	0	4.3114	0.0637608	0.0986437	1.77223	10106.1	-12.4707	1.04022e-83	1.15538e-81
101736733	2	1	3	1	3	3	0	1	2	9875	8273	8973	0.186462	0.119801	0.201477	0.0301926	0.0763122	0.0959094	0	0.0146759	0.0364329	390.945	322.104	372.642	3.14604	1.34517	1.24607	0.359184	0.522255	4.29325	0.452033	3.31784	0.0340351	0.0564406	2.80032	5911.07	-10.9839	3.57171e-68	1.90037e-66	3.07568	0.784774	2.02139	0.21923	0.284984	2.08647	10120.6	-12.2497	4.40295e-90	5.4007e-88
101737362	113	182	58	153	114	146	32	81	41	9713	6615	7835	1.11317	2.30387	0.411581	0.488108	0.306409	0.493193	0.0513189	0.125607	0.0789172	40.6309	27.2137	34.3809	222.456	81.4139	1.44552	0.0212496	0.0674027	304.042	21.4792	3.81671	7.4897e-10	3.06838e-09	199.805	5267.56	-4.72802	7.93919e-19	6.52407e-18	186.329	37.0515	2.32737	3.91681e-07	1.52022e-06	125.104	9016.12	-6.17386	5.08543e-82	5.35337e-80
767621	4	6	26	10	8	28	32	55	46	9471	7683	8364	0.0889109	0.171375	0.416305	0.0719839	0.0485175	0.213419	0.115795	0.192443	0.199782	89.3943	71.3181	82.8139	17.6433	9.21563	0.965739	0.279386	0.439799	24.0398	18.8983	0.387481	0.564219	0.672016	15.7354	5561.15	-8.38918	1.16223e-83	9.29378e-82	21.1542	32.6279	-0.633012	0.35299	0.426353	14.4573	9521.03	-9.38526	6.26411e-71	4.9364e-69
101746160	0	2	1	2	4	5	0	1	0	9324	8251	7994	0	0.388115	0.108786	0.0978134	0.164817	0.258928	0	0.0237723	0	597.928	520.365	537.758	1.88269	2.13684	-0.275205	0.862147	1	2.57055	0.130208	4.0257	0.100736	0.152487	1.70132	5565.22	-11.8874	1.26453e-43	3.39709e-42	4.89009	0.224052	4.21945	0.016742	0.0299929	3.3184	9529.12	-11.5079	1.78208e-114	3.49139e-112
105842205	0	0	0	0	1	0	0	0	0	9198	7925	7372	0	0	0	0	0.0573982	0	0	0	0	821.67	696.239	690.82	NA	NA	NA	NA	NA	NA	NA	NA	NA	NA	0	5327.86	-14.2335	1.58915e-32	2.71625e-31	NA	NA	NA	NA	NA	0.261021	9122.28	-14.7962	2.08229e-34	4.65497e-33
101735458	3	1	2	1	2	1	4	9	8	9033	6426	8867	0.142726	0.061134	0.0685417	0.0154071	0.0259612	0.016314	0.0309802	0.0674012	0.0743661	182.487	127.672	187.911	3.30017	0.759682	2.10782	0.154299	1	4.50821	3.00103	0.592561	0.588546	0.697893	2.93363	5316.08	-10.825	4.27373e-62	1.94796e-60	1.73315	5.18541	-1.55803	0.194768	0.257786	1.16044	9100.07	-12.9072	9.75319e-60	5.43789e-58
101740787	0	0	0	0	2	0	0	3	1	8969	8376	8423	0	0	0	0	0.017027	0	0	0.0147353	0.00609675	118.839	109.145	117.073	0	0.347674	-0.188194	0.962949	1	0	0.551537	-0.384565	0.922922	0.953914	0	5612.78	-14.3087	5.10242e-33	8.91066e-32	0.786675	0.952516	-0.233686	0.933668	1	0.522042	9611.37	-13.9887	4.08238e-40	1.17523e-38
101736073	1	0	0	1	2	0	0	0	1	8961	8969	7410	0.155944	0	0	0.0505021	0.0850966	0	0	0	0.03047	593.396	584.099	514.733	0.575558	0.553857	0.112295	0.970285	1	0.787862	0.160913	2.43711	0.536031	0.650927	0.507321	5505.8	-13.3191	8.79083e-29	1.25738e-27	1.25856	0.280361	2.2775	0.422173	1	0.827937	9429.05	-13.3753	1.0873e-52	4.76316e-51
101745962	54	32	53	135	130	117	296	252	201	8674	7543	7759	2.5904	1.97254	1.83144	2.09723	1.70149	1.92459	2.31157	1.90291	1.88397	176.69	151.109	165.796	76.7962	74.5151	0.0427415	0.910521	0.946816	104.871	105.253	-0.00837351	0.977355	0.995852	68.4547	5222.53	-6.25775	9.83592e-159	2.80201e-156	170.366	181.342	-0.0918104	0.728187	0.77977	114.132	8942.16	-6.29366	9.96438e-180	6.69322e-177
110384702	2	2	8	1	5	7	16	14	19	8613	7633	6888	0.202682	0.260445	0.584007	0.032819	0.138251	0.243256	0.263966	0.223335	0.37622	370.645	323.038	310.937	5.98384	2.51614	1.28464	0.268371	0.427055	8.15659	7.04769	0.275258	0.738253	0.831715	5.33402	5030.3	-9.76446	5.69966e-94	5.85994e-92	5.76073	12.1678	-1.07418	0.209013	0.273936	3.93854	8613.16	-11.1185	3.30141e-110	6.04801e-108
101741588	0	0	0	2	4	0	0	0	1	8545	8217	7988	0	0	0	0.0439729	0.0740949	0	0	0	0.0132654	246.346	232.971	241.573	0	1.10771	-1.8417	0.608007	1	NA	NA	NA	NA	NA	0	5389.07	-14.25	8.50296e-33	1.4699e-31	2.51712	0.280361	3.27348	0.182968	0.244555	1.65587	9228.66	-12.3484	1.83926e-81	1.9077e-79
101737164	8	6	42	41	49	57	63	72	69	8521	7113	7583	0.234278	0.225785	0.886003	0.388836	0.391518	0.572397	0.300349	0.331909	0.394817	105.962	86.9899	98.9186	26.6884	28.7035	-0.0710812	0.918219	0.951782	36.3577	29.0122	0.366521	0.558615	0.666905	23.7489	5058.85	-7.67219	2.47571e-58	1.01053e-56	65.6726	50.0621	0.39178	0.277772	0.348542	44.2845	8661.41	-7.61804	3.24176e-156	1.2359e-153
101739338	1	2	1	0	3	1	4	8	5	8485	5730	6844	0.0605919	0.155721	0.0436474	0	0.0495963	0.0207776	0.0394564	0.0763042	0.0591955	218.316	144.992	184.722	2.45825	0.727336	1.67332	0.348954	1	3.35841	2.38809	0.402402	0.745475	0.83793	2.20864	4591.22	-11.1889	7.47203e-48	2.20199e-46	1.65461	4.12028	-1.26999	0.352104	0.425558	1.11557	7858.39	-12.7013	2.67505e-57	1.40799e-55
101743113	16	11	13	1	6	3	14	17	22	8483	7810	7203	1.37092	1.21112	0.802378	0.027748	0.140267	0.0881442	0.195283	0.22929	0.368314	308.646	279.458	274.916	22.7245	1.86668	3.56954	1.93327e-05	0.000261438	31.0406	7.65012	2.01425	0.000314884	0.00070337	20.2794	5111.32	-8.01611	3.50149e-152	8.86656e-150	4.25569	13.218	-1.60327	0.0647258	0.0998649	2.86954	8752.41	-11.5336	5.44421e-105	9.14239e-103
134199118	8	7	4	8	6	7	4	5	4	8456	7042	7865	0.564702	0.634935	0.203392	0.182877	0.115556	0.169437	0.0459655	0.0555575	0.0551687	253.462	207.586	247.299	11.4046	4.13326	1.43434	0.0913755	0.199479	15.5863	1.83655	3.04608	0.000289507	0.000649642	10.2002	5094.02	-9.07122	1.75044e-109	2.39355e-107	9.45725	3.16776	1.57311	0.0579496	0.0906832	6.34082	8721.65	-10.4438	2.92099e-144	9.81036e-142
101738771	0	0	0	1	1	0	0	0	0	8421	8978	8006	0	0	0	0.0506731	0.0426924	0	0	0	0	559.525	586.665	558.017	0	0.38002	-0.297848	0.941242	1	NA	NA	NA	NA	NA	0	5527.06	-14.2865	5.7563e-33	1.00015e-31	0.865221	0	2.68788	0.505993	1	0.566916	9466.38	-13.9629	3.25503e-40	9.44763e-39
101737288	0	0	0	0	2	0	0	1	0	8305	7204	7720	0	0	0	0	0.0337878	0	0	0.00974676	0	218.361	186.279	212.926	0	0.347674	-0.188194	0.962949	1	NA	NA	NA	NA	NA	0	5062.74	-14.1599	3.04259e-32	5.14269e-31	0.786675	0.224052	1.60895	0.69135	1	0.522042	8668.57	-13.8403	4.51381e-39	1.25092e-37
101742369	2	2	2	2	0	7	72	74	82	8259	6675	7055	0.114102	0.146621	0.0821936	0.0369517	0	0.136944	0.668713	0.664569	0.914076	200.083	159.034	179.29	3.45524	1.85314	0.894951	0.561794	0.700554	4.71917	32.5837	-2.84268	0.000152992	0.000356005	3.08997	4789.98	-10.6715	2.62995e-64	1.26182e-62	4.26592	56.2385	-3.76485	7.25209e-06	2.35598e-05	2.93933	8200.65	-11.548	1.11078e-78	1.05159e-76
101735603	1	0	0	4	2	0	0	1	0	8220	8060	5335	0.0490567	0	0	0.0635475	0.0267696	0	0	0.00772222	0	171.234	165.123	116.581	0.575558	1.17241	-0.956424	0.720841	1	0.787862	0.130208	2.43711	0.540394	0.652215	0.507321	4682.63	-13.0855	2.73364e-27	3.59767e-26	2.67421	0.224052	3.34855	0.173889	0.233976	1.74562	8019	-12.14	3.37986e-71	2.72436e-69
101746605	0	0	0	0	3	0	2	1	1	8195	8545	7913	0	0	0	0	0.0936273	0	0.0372427	0.0180058	0.0223497	398.048	408.182	403.184	0	0.521511	-0.766446	0.848202	1	0	0.56205	-0.410189	0.907803	0.946373	0	5365.92	-14.2438	8.62394e-33	1.48894e-31	1.18001	0.967443	0.336265	0.878599	0.904203	0.783063	9190.09	-13.3419	2.25129e-52	9.80143e-51
101745330	0	0	7	0	0	6	2	10	5	8138	5932	6758	0	0	0.269282	0	0	0.109875	0.0173876	0.084064	0.0521723	184.545	132.294	160.76	2.95004	1.23495	1.30445	0.630263	1	4.01032	2.37757	0.851362	0.607937	0.716287	2.61806	4539.62	-10.4212	7.32761e-62	3.28517e-60	2.84756	4.10535	-0.546346	0.759091	0.805802	1.99503	7770.9	-12.0537	3.31023e-61	1.93751e-59
101735879	0	0	0	1	1	0	0	2	0	8050	6480	7024	0	0	0	0.0520839	0.043881	0	0	0.0506334	0	549.766	435.223	503.202	0	0.38002	-0.297848	0.941242	1	0	0.260417	0.683465	0.865916	0.929157	0	4696.81	-14.0516	1.20986e-31	1.99802e-30	0.865221	0.448104	0.927107	0.757477	1	0.566916	8041.13	-13.7279	1.99343e-38	5.36629e-37
novel.18	0	0	0	0	0	1	0	0	0	7988	7014	7357	0	0	0	0	0	0.0966242	0	0	0	955.79	825.363	923.423	NA	NA	NA	NA	NA	NA	NA	NA	NA	NA	0	4871.89	-14.1044	4.90092e-32	8.26327e-31	NA	NA	NA	NA	NA	0.332505	8341.91	-14.6671	6.40478e-34	1.40507e-32
101745769	0	0	0	0	0	0	0	0	0	7799	7913	7219	0	0	0	0	0	0	0	0	0	279.102	278.496	271.004	NA	NA	NA	NA	NA	NA	NA	NA	NA	NA	0	4989.52	-14.1389	2.4739e-32	4.19183e-31	NA	NA	NA	NA	NA	0	8545.1	-15.6637	1.37534e-38	3.74528e-37
100862767	0	1	0	1	1	1	0	0	0	7797	6545	6814	0	0.0953665	0	0.0240344	0.0202492	0.0254492	0	0	0	245.72	202.851	225.263	0.730628	0.585845	0.045511	0.985604	1	NA	NA	NA	NA	NA	0.663655	4608.33	-13.0624	1.15753e-27	1.55635e-26	1.33982	0	3.31233	0.246661	1	0.899421	7890.1	-13.1125	9.36974e-51	3.87594e-49
101746522	2	2	2	1	0	2	0	1	1	7766	11282	5970	0.232218	0.2984	0.167278	0.0376016	0	0.07963	0	0.0182772	0.0226866	382.898	547.049	308.77	3.45524	0.617833	2.49949	0.124326	1	4.71917	0.291121	4.02272	0.0128689	0.0229865	3.08997	5409.22	-10.8426	1.46255e-59	6.21086e-58	1.42107	0.504413	1.49104	0.520282	1	0.970905	9269.19	-13.3332	2.30557e-48	8.69582e-47
101738448	0	0	0	1	0	0	0	0	0	7698	6623	6259	0	0	0	0.01381	0	0	0	0	0	139.396	117.946	118.892	NA	NA	NA	NA	NA	NA	NA	NA	NA	NA	0	4477.26	-13.9826	1.86091e-31	3.04744e-30	NA	NA	NA	NA	NA	0.305895	7665.9	-14.5452	2.54005e-33	5.42879e-32
119631019	0	2	16	1	1	7	1	0	0	7601	6483	7299	0	0.120003	0.538176	0.0151217	0.0127401	0.112083	0.00760158	0	0	150.713	126.418	151.816	8.20419	1.8208	2.21382	0.148514	0.282846	11.1641	0.135465	6.2252	0.00145789	0.00299844	7.31145	4663.39	-9.17154	2.28483e-57	8.92651e-56	4.18738	0.231515	3.98694	0.0526051	0.0832261	2.89445	7984.63	-11.5197	2.99033e-83	3.21997e-81
692418	0	0	0	3	1	0	0	0	0	7480	6920	7081	0	0	0	0.300645	0.0844318	0	0	0	0	982.909	894.278	976.072	0	0.792386	-1.35215	0.733534	1	NA	NA	NA	NA	NA	0	4679.98	-14.0465	7.39229e-32	1.23572e-30	1.80899	0	3.74483	0.271967	1	1.17871	8013.92	-12.7209	1.77156e-61	1.04123e-59
101739055	0	0	0	0	1	0	1	0	0	7473	6374	6916	0	0	0	0	0.0902755	0	0.0538641	0	0	1049.95	880.729	1019.31	NA	NA	NA	NA	NA	NA	NA	NA	NA	NA	0	4525.74	-13.9981	1.63355e-31	2.68153e-30	0.393338	0.231515	0.866217	0.831886	1	0.261021	7748.92	-14.5608	2.23538e-33	4.80676e-32
101738600	5	11	2	46	73	42	8	7	7	7310	6318	6644	0.528735	1.49473	0.15235	1.57531	2.10622	1.52299	0.137721	0.116523	0.144634	328.25	279.011	312.962	11.7576	30.8192	-1.46372	0.0621584	0.150479	16.0722	3.12156	2.30694	0.0124615	0.0223109	10.5848	4416.99	-8.87342	2.77751e-74	1.75079e-72	70.3532	5.38301	3.71707	1.78748e-13	1.44546e-12	47.0909	7562.84	-7.32083	2.29725e-169	1.15732e-166
101736488	0	0	0	1	0	0	2	0	0	7290	6000	6831	0	0	0	0.0384386	0	0	0.0386457	0	0	367.43	297.408	361.166	NA	NA	NA	NA	NA	0	0.270929	0.634136	0.875369	0.929157	0	4388.12	-13.9535	3.17666e-31	5.17115e-30	0.471884	0.46303	0.035775	0.992942	1	0.305895	7512.93	-14.5161	4.59544e-33	9.58924e-32
101738337	2	1	1	9	21	10	4	2	2	7259	5569	6196	0.0600799	0.0386012	0.0216393	0.0875551	0.17212	0.10301	0.0195615	0.00945742	0.011739	92.5965	69.8634	82.9096	2.30318	7.56448	-1.75869	0.119487	0.242937	3.14745	1.1241	1.45281	0.292849	0.391199	2.0523	4146.09	-11.0487	6.88593e-48	2.03806e-46	17.253	1.93489	3.16022	0.000236326	0.000604616	11.5595	7097.77	-9.24157	3.39241e-134	9.57067e-132
101745034	0	0	1	0	0	1	4	3	2	7249	5356	5869	0	0	0.0243574	0	0	0.0115949	0.0220186	0.0159681	0.0132136	104.084	75.6312	88.3986	0.421434	0.205825	1.52876	0.70792	1	0.572903	1.25431	-0.608553	0.77309	0.860603	0.374009	4024.62	-12.867	1.2278e-26	1.57495e-25	0.474594	2.15894	-2.17794	0.270454	0.34047	0.332505	6889.42	-14.3911	2.78017e-32	5.5706e-31
101746146	0	2	1	2	2	1	2	0	2	7238	6052	6196	0	0.0784432	0.0219871	0.0197694	0.0166558	0.0104666	0.00993795	0	0.0119277	93.8126	77.143	84.2422	1.88269	0.965865	0.881215	0.62352	1	2.57055	0.592754	2.06826	0.29996	0.399348	1.70132	4243.48	-11.4956	1.17397e-40	2.8262e-39	2.20504	1.02375	1.13583	0.496821	0.569613	1.46634	7265.37	-12.2586	6.37842e-69	4.78585e-67
101738294	17	28	23	25	18	42	10	10	10	7189	6321	5926	1.94937	4.12576	1.89984	0.928377	0.563158	1.65148	0.186676	0.180505	0.224052	350.051	302.694	302.692	39.935	16.9283	1.22699	0.0517515	0.131425	54.5374	4.26585	3.6575	3.64916e-11	1.69634e-10	35.809	4228.29	-6.93511	5.22977e-102	6.06033e-100	38.8101	7.35928	2.39783	0.000112967	0.000304995	26.311	7239.85	-8.11847	1.81445e-84	2.04757e-82
101745308	1	0	1	75	31	12	14	10	19	7152	5152	5969	0.0565623	0	0.0407447	1.37382	0.478412	0.23275	0.128914	0.0890371	0.209983	171.78	121.696	150.392	0.996991	23.3226	-4.4405	0.00122117	0.00736577	1.36076	6.25593	-2.09077	0.134649	0.198539	0.88133	3983.45	-11.999	3.46108e-30	5.28791e-29	53.2799	10.8086	2.30737	0.00348279	0.00723562	35.0238	6818.75	-7.6045	8.33738e-38	2.17791e-36
101738087	8	7	13	10	11	20	3	7	17	7081	5613	5866	0.321378	0.361348	0.376195	0.130097	0.120568	0.275509	0.0196196	0.0442657	0.133438	120.792	94.1661	104.969	15.1975	8.09054	0.917584	0.191276	0.337048	20.7424	4.05337	2.37781	0.0040557	0.00780935	13.5663	4042.02	-8.21244	2.01434e-121	3.2028e-119	18.5374	7.02904	1.41426	0.110056	0.158281	12.5803	6919.89	-9.12675	4.28909e-118	9.16695e-116
101745364	0	0	0	1	3	1	1	2	2	6964	6981	5696	0	0	0	0.0392794	0.0992793	0.0415915	0.0197455	0.0381855	0.0473978	358.676	353.603	307.744	0	0.933519	-1.59602	0.605168	1	0	0.717706	-0.759891	0.815341	0.89619	0	4266.83	-13.9131	3.23978e-31	5.26762e-30	2.12649	1.24034	0.81218	0.584991	0.652007	1.42146	7307.25	-12.2705	4.27689e-69	3.24354e-67
101745232	0	0	0	0	0	0	3	1	1	6902	9527	4636	0	0	0	0	0	0	0.040519	0.0130598	0.0162106	243.158	330.084	171.33	NA	NA	NA	NA	NA	0	0.697515	-0.722662	0.828092	0.905178	0	4549.62	-14.0057	3.27126e-30	5.00909e-29	0	1.19896	-2.29023	0.432667	1	0	7795.63	-15.5312	1.04162e-35	2.46528e-34
110386417	0	0	1	0	0	1	0	1	2	6680	5418	5153	0	0	0.0372354	0	0	0.0177252	0	0.00813684	0.0201997	146.625	116.957	118.65	0.421434	0.205825	1.52876	0.70792	1	0.572903	0.452033	0.88122	0.776492	0.863646	0.374009	3752.43	-12.766	2.1901e-26	2.7576e-25	0.474594	0.784774	-0.697187	0.817469	1	0.332505	6424.27	-14.2903	4.69656e-32	9.26569e-31
101739641	9	2	50	9	15	85	71	60	66	6645	6179	5688	0.243598	0.0695606	0.974866	0.0788885	0.110773	0.788915	0.312847	0.255638	0.349043	76.3739	69.843	68.5781	27.713	21.9583	0.356326	0.745536	0.839418	37.7335	28.0507	0.463372	0.560241	0.668117	24.5936	4027.15	-7.30162	3.0078e-31	4.90795e-30	50.4875	48.3845	0.0589213	0.945253	0.956814	34.9313	6896.03	-7.63128	1.98896e-22	2.26261e-21
101736322	0	0	0	0	0	0	1	1	0	6525	5996	6527	0	0	0	0	0	0	0.0205922	0.0199115	0	350.477	316.735	367.763	NA	NA	NA	NA	NA	0	0.265673	0.658643	0.870667	0.929157	0	4153.54	-13.8743	4.81259e-31	7.72387e-30	0	0.455567	-0.905691	0.82288	1	0	7112.42	-15.3989	3.71438e-37	9.42701e-36
101736406	0	0	0	0	1	0	0	0	0	6478	5600	6301	0	0	0	0	0.0642197	0	0	0	0	647.463	550.449	660.632	NA	NA	NA	NA	NA	NA	NA	NA	NA	NA	0	4008.47	-13.823	9.6612e-31	1.51673e-29	NA	NA	NA	NA	NA	0.261021	6863.42	-14.3857	1.39286e-32	2.81889e-31
119628415	24	16	22	49	68	26	239	170	138	6343	5008	5870	0.586088	0.502081	0.387006	0.387515	0.453079	0.217724	0.950151	0.653498	0.658468	65.7757	51.0728	63.8535	34.775	27.2753	0.341623	0.528631	0.674171	47.4937	76.7174	-0.704473	0.0658689	0.103589	31.0224	3756.49	-6.93928	5.58534e-125	9.3139e-123	62.2087	132.111	-1.08295	0.0106075	0.019883	41.3834	6431.14	-7.27162	1.22644e-99	1.82107e-97
101742910	0	0	0	0	0	1	0	1	0	6333	4525	5325	0	0	0	0	0	0.038184	0	0.0175285	0	299.454	210.423	264.129	NA	NA	NA	NA	NA	NA	NA	NA	NA	NA	0	3528.47	-13.639	1.31389e-29	1.95497e-28	0.474594	0.224052	0.866217	0.831886	1	0.332505	6039.87	-14.2013	2.33781e-31	4.43242e-30
101743052	0	0	0	0	0	0	0	0	0	6315	4608	5311	0	0	0	0	0	0	0	0	0	298.843	214.455	263.646	NA	NA	NA	NA	NA	NA	NA	NA	NA	NA	0	3538.93	-13.6433	1.1025e-29	1.64401e-28	NA	NA	NA	NA	NA	0	6057.94	-15.1674	1.46666e-35	3.43097e-34
101741100	5	2	4	27	19	26	7	12	17	6280	5396	4757	0.169645	0.0871975	0.0977633	0.296672	0.175889	0.3025	0.0386646	0.0640911	0.1127	90.4796	76.4571	71.8952	6.02478	14.2213	-1.23244	0.116756	0.238998	8.22856	5.24627	0.661149	0.453338	0.56772	5.35995	3571.66	-9.37748	1.88536e-81	1.44025e-79	32.5537	9.07536	1.8537	0.00297208	0.00626214	21.8637	6115.29	-8.14132	5.11521e-138	1.53522e-135
novel.100	3	1	0	1	1	0	0	0	1	6235	5375	5346	0.287424	0.123113	0	0.0310272	0.0261406	0	0	0	0.01872	253.663	215.057	228.153	2.4573	0.38002	2.64976	0.215985	1	3.36241	0.160913	4.43789	0.0569979	0.0907017	2.18562	3691.51	-10.8765	2.54042e-47	7.40677e-46	0.865221	0.280361	1.72952	0.57391	1	0.566916	6320.6	-13.3803	7.82972e-37	1.95826e-35
101739547	0	0	0	0	0	0	0	0	0	6164	5675	4845	0	0	0	0	0	0	0	0	0	195.512	177.024	161.206	NA	NA	NA	NA	NA	NA	NA	NA	NA	NA	0	3625.59	-13.6782	3.58005e-30	5.46357e-29	NA	NA	NA	NA	NA	0	6208.27	-15.2028	3.38806e-36	8.21168e-35
101741136	1	1	0	0	1	1	0	0	0	6159	5663	4994	0.268151	0.344574	0	0	0.0731633	0.0919518	0	0	0	701.309	634.162	596.518	1.30619	0.379662	1.69638	0.484786	1	1.78668	0	4.47304	0.166844	0.240134	1.17098	3655.87	-11.8657	3.14665e-30	4.82369e-29	0.867931	0	2.6917	0.50535	1	0.593526	6260.12	-13.3646	8.22503e-37	2.04986e-35
101738150	0	0	0	0	0	1	0	0	0	6155	6461	5374	0	0	0	0	0	0.0623055	0	0	0	474.89	490.252	434.949	NA	NA	NA	NA	NA	NA	NA	NA	NA	NA	0	3909.81	-13.7871	9.51797e-31	1.49596e-29	NA	NA	NA	NA	NA	0.332505	6696.31	-14.3501	1.33757e-32	2.71479e-31
101742027	0	0	2	4	2	1	1	2	6	6147	6379	5596	0	0	0.269179	0.242029	0.101955	0.0640689	0.0304165	0.0588221	0.219039	487.696	497.729	465.735	0.842867	1.37823	-0.507674	0.812602	1	1.14581	1.36136	-0.0325469	0.98769	0.996944	0.748017	3941.28	-11.9869	8.68325e-31	1.36634e-29	3.1488	2.36178	0.436522	0.751255	0.798976	2.07813	6750.09	-11.6653	1.27337e-83	1.39241e-81
101740274	0	0	0	0	0	0	15	7	24	6040	5173	5618	0	0	0	0	0	0	0.13536	0.06108	0.259939	142.172	119.749	138.718	NA	NA	NA	NA	NA	0	6.80533	-4.00382	0.0214319	0.0368426	0	3668.79	-13.6953	3.10007e-30	4.75762e-29	0	11.7698	-5.57807	0.000684886	0.00162533	0	6281.7	-15.2197	2.87169e-36	6.97212e-35
101743946	1	0	1	7	6	2	9	11	9	5838	6800	3869	0.024498	0	0.0176472	0.0555353	0.0401047	0.0168012	0.0358936	0.0424197	0.0430802	60.7315	69.5687	42.2206	0.996991	2.89795	-1.44939	0.385645	1	1.36076	4.09969	-1.48739	0.301055	0.400618	0.88133	3570.85	-11.8423	6.9622e-29	9.98963e-28	6.6124	7.07146	-0.0925758	0.910915	0.930557	4.3724	6116.79	-10.4315	2.45218e-92	3.17344e-90
101744307	5	3	5	0	0	1	0	0	0	5798	5097	4414	1.55072	1.1956	1.11706	0	0	0.106351	0	0	0	763.59	660.164	609.804	7.17684	0.205825	5.09872	0.00169907	0.00949946	9.80029	0	6.9689	1.14066e-05	3.05178e-05	6.39761	3326.86	-9.03304	6.00535e-87	5.1646e-85	NA	NA	NA	NA	NA	0.332505	5696.33	-14.1168	2.15393e-31	4.10032e-30
101746189	8	2	14	10	8	3	6	8	9	5707	5519	4531	0.421862	0.135523	0.531804	0.170773	0.115102	0.0542477	0.051508	0.066407	0.0927313	127.793	121.539	106.431	11.9658	4.07	1.58877	0.0809756	0.183159	16.3212	3.30267	2.35702	0.00264778	0.00524085	10.622	3422.93	-8.22151	2.58025e-105	3.17859e-103	9.28932	5.70475	0.712636	0.389782	0.463851	6.14463	5861.69	-9.88239	5.3853e-122	1.22524e-119
101736133	0	0	0	0	2	0	2	1	0	5671	4247	4557	0	0	0	0	0.16774	0	0.100085	0.048388	0	740.24	545.193	623.976	0	0.347674	-0.188194	0.962949	1	0	0.401137	0.0689032	0.986255	0.996021	0	3152.71	-13.4765	4.5473e-29	6.58684e-28	0.786675	0.687082	0.223045	0.938422	1	0.522042	5396.95	-13.158	6.35248e-35	1.4618e-33
101744457	9	7	6	18	25	63	3	11	17	5593	3999	4437	0.775938	0.775505	0.372631	0.502571	0.588082	1.86254	0.0421065	0.149287	0.286377	204.762	143.983	170.4	12.823	21.0242	-0.733569	0.346821	0.510558	17.5199	4.5742	1.92983	0.0249794	0.0424331	11.4555	3056.3	-8.12715	1.43258e-90	1.35098e-88	48.2267	7.92525	2.61643	0.00200022	0.00437008	32.9795	5231.58	-7.3179	4.51319e-42	1.4116e-40
101737286	0	0	0	0	0	0	0	1	0	5587	6325	3959	0	0	0	0	0	0	0	0.00804386	0	121.232	134.976	90.1158	NA	NA	NA	NA	NA	NA	NA	NA	NA	NA	0	3437.09	-13.6012	2.46904e-29	3.6225e-28	NA	NA	NA	NA	NA	0	5887.37	-15.1262	4.48866e-35	1.03628e-33
novel.369	0	0	0	0	0	0	0	0	0	5586	6820	4550	0	0	0	0	0	0	0	0	0	232.235	278.847	198.433	NA	NA	NA	NA	NA	NA	NA	NA	NA	NA	0	3675.73	-13.698	6.32029e-30	9.54957e-29	NA	NA	NA	NA	NA	0	6296.88	-15.2232	8.83222e-36	2.10808e-34
101744306	17	13	15	28	15	36	18	16	14	5514	4688	4613	0.900911	0.885275	0.572622	0.480542	0.216889	0.654208	0.155292	0.133474	0.144966	124.085	103.751	108.896	25.6042	15.7904	0.691797	0.275358	0.435258	34.9719	6.77447	2.34987	3.89918e-06	1.10056e-05	22.8621	3224.71	-7.17856	1.39074e-124	2.29121e-122	36.1982	11.6772	1.62564	0.00572335	0.0113564	24.4506	5521.23	-7.83414	1.37545e-79	1.37604e-77
101740961	4	1	4	2	3	4	30	36	42	5439	5837	4497	0.354563	0.113903	0.25541	0.0574122	0.0725552	0.121583	0.432911	0.50232	0.727423	204.725	216.071	177.563	4.71859	1.75718	1.45359	0.217487	0.369392	6.44188	15.5098	-1.22386	0.108952	0.164051	4.18897	3424.63	-9.61241	8.99025e-74	5.56256e-72	4.02216	26.7865	-2.73897	0.000187494	0.000487507	2.72487	5865.54	-11.0969	1.31257e-90	1.62413e-88
101746614	1	0	0	0	0	3	0	1	0	5416	5288	4158	0.141608	0	0	0	0	0.145677	0	0.0222911	0	325.676	312.718	262.281	0.575558	0.617475	-0.024252	0.994699	1	0.787862	0.130208	2.43711	0.540394	0.652215	0.507321	3226.75	-12.5483	1.30922e-25	1.5759e-24	1.42378	0.224052	2.43059	0.504622	1	0.997516	5525.79	-12.5892	3.07461e-46	1.11206e-44
101743329	0	0	0	0	0	0	0	2	0	5404	5045	4963	0	0	0	0	0	0	0	0.0334709	0	243.965	223.99	235.035	NA	NA	NA	NA	NA	0	0.260417	0.683465	0.865916	0.929157	0	3355.98	-13.5667	7.57245e-30	1.14037e-28	0	0.448104	-0.885176	0.826911	1	0	5746.78	-15.0913	6.93494e-36	1.66368e-34
101745653	2	2	0	1	1	3	0	7	5	5276	4518	4898	0.226897	0.291562	0	0.03674	0.0309537	0.116708	0	0.125009	0.110834	254.169	214.052	247.521	2.61237	0.997495	1.3283	0.441045	1	3.57337	1.71602	0.999742	0.578015	0.687123	2.34195	3202.45	-10.6673	1.43251e-45	3.97327e-44	2.289	2.97017	-0.384135	0.812072	0.852082	1.56443	5483.24	-11.8449	2.91711e-64	1.94098e-62
101742870	0	2	3	1	3	3	2	4	1	5254	4691	4899	0	0.106228	0.0893249	0.0133859	0.0338331	0.0425216	0.013458	0.0260262	0.00807628	92.2182	80.9742	90.2006	2.72556	1.34517	1.00955	0.517764	1	3.71635	0.952675	1.94285	0.194733	0.275612	2.44934	3234.45	-10.3749	1.61449e-52	5.51914e-51	3.07568	1.6396	0.892422	0.498004	0.570669	2.08647	5538.34	-11.38	4.07083e-79	3.90634e-77
101744692	1	1	9	3	2	16	0	0	0	5234	4916	4923	0.0794011	0.10203	0.514769	0.0771415	0.0433281	0.435639	0	0	0	176.473	163.009	174.121	5.09909	4.25942	0.322246	0.808288	0.88329	6.94281	0	6.51422	0.000842922	0.00178395	4.53705	3283.08	-9.28605	5.63383e-78	3.93046e-76	9.79582	0	6.17889	0.00124662	0.0028256	6.75981	5622.02	-9.7405	8.80843e-49	3.41351e-47
134198911	3	4	0	3	4	5	2	2	1	5230	4353	3929	0.406552	0.696557	0	0.131661	0.1479	0.232351	0.0441233	0.0426647	0.0264788	300.965	246.353	237.176	4.64919	2.34302	0.918952	0.493897	0.646358	6.35887	0.692258	3.12037	0.032765	0.0544807	4.17658	2937.36	-9.71707	2.25686e-59	9.49549e-58	5.36197	1.19149	2.15151	0.066499	0.102113	3.62429	5029.01	-10.4591	1.18516e-97	1.68868e-95
101738174	0	0	0	16	8	1	5	9	3	5159	4645	4712	0	0	0	0.78336	0.329993	0.051842	0.123059	0.214184	0.0886189	331.197	293.265	317.323	0	4.89545	-3.98057	0.0535188	0.134862	0	2.33194	-2.46526	0.264387	0.358226	0	3161.78	-13.4807	1.91706e-29	2.83087e-28	11.1714	4.01513	1.46596	0.177413	0.23786	7.31499	5413.95	-9.52151	4.30268e-64	2.80989e-62
101743423	0	0	0	0	1	0	1	0	1	5069	4542	4349	0	0	0	0	0.033297	0	0.0198671	0	0.0238449	262.684	231.48	236.416	NA	NA	NA	NA	NA	0	0.296377	0.522744	0.896874	0.939073	0	3038.12	-13.4231	3.39812e-29	4.95372e-28	0.393338	0.511876	-0.0833859	0.979746	1	0.261021	5202.15	-13.9859	5.00558e-31	9.26624e-30
693022	1	1	0	16	7	6	16	212	24	5064	4009	3645	0.0825204	0.106038	0	0.427584	0.157606	0.169782	0.214944	2.75386	0.386969	177.449	138.156	133.984	1.30619	5.75074	-2.28713	0.124034	0.249337	1.78668	33.6335	-4.3908	0.00262587	0.00520199	1.17098	2764.47	-11.4603	6.31216e-28	8.5883e-27	13.1511	57.9319	-2.14463	0.035598	0.0588321	8.7165	4732.63	-9.09343	2.31899e-96	3.20703e-94
101744338	0	0	0	0	0	0	0	1	0	5020	4542	4782	0	0	0	0	0	0	0	0.0317195	0	429.541	382.211	429.226	NA	NA	NA	NA	NA	NA	NA	NA	NA	NA	0	3126.06	-13.4643	2.34138e-29	3.45373e-28	NA	NA	NA	NA	NA	0	5352.85	-14.9889	2.46514e-35	5.73817e-34
novel.103	0	0	0	1	3	0	1	0	0	5018	5351	4323	0	0	0	0.0242029	0.0611732	0	0.0121666	0	0	159.249	167.007	143.915	0	0.727694	-1.23797	0.7556	1	NA	NA	NA	NA	NA	0	3191.93	-13.4944	1.75305e-29	2.59429e-28	1.6519	0.231515	2.67145	0.326471	1	1.08896	5466.93	-12.1769	4.97879e-56	2.51723e-54
101746625	10	2	9	1	7	9	0	0	3	4931	3798	3728	0.32121	0.0825508	0.208245	0.0104023	0.061348	0.0991316	0	0	0.0188284	67.2579	50.9469	53.3408	11.0097	3.27547	1.76278	0.0869101	0.192271	15.0324	0.482738	5.07912	0.000170875	0.000395739	9.7666	2710.21	-8.06009	1.14889e-87	1.00705e-85	7.49659	0.841083	3.23234	0.0605033	0.0942283	5.12559	4639.59	-9.83786	4.6504e-85	5.29021e-83
101738694	0	1	0	1	34	9	3	8	11	4919	4609	4437	0	0.118842	0	0.0299509	0.857948	0.285425	0.0451683	0.116467	0.198777	193.181	178.012	182.79	0.730628	7.96907	-3.72723	0.0435674	0.116098	0.998822	3.2181	-1.96003	0.279375	0.376133	0.663655	3040	-12.4622	1.88336e-25	2.25706e-24	18.1167	5.57093	1.71808	0.135858	0.189612	12.1732	5205.72	-8.72413	2.67084e-31	5.05025e-30
101740060	0	0	2	2	0	0	1	0	0	4918	4696	4794	0	0	0.273603	0.123004	0	0	0.0309165	0	0	396.602	372.434	405.546	0.842867	0.412366	1.18301	0.739832	1	1.14581	0.135465	3.05436	0.395507	0.504903	0.748017	3139.33	-11.659	3.72682e-29	5.42134e-28	0.943768	0.231515	1.83618	0.642682	1	0.61179	5375.99	-13.1429	9.76833e-36	2.32757e-34
novel.320	0	0	0	0	1	0	0	0	0	4913	4582	4784	0	0	0	0	0.0371201	0	0	0	0	283.833	260.331	289.923	NA	NA	NA	NA	NA	NA	NA	NA	NA	NA	0	3111.93	-13.4578	2.34815e-29	3.45998e-28	NA	NA	NA	NA	NA	0.261021	5328.89	-14.0206	3.44254e-31	6.44039e-30
101742350	0	1	2	0	3	2	125	129	193	4853	4205	4292	0	0.0775216	0.0869149	0	0.0493805	0.0413743	1.22765	1.22505	2.275	124.323	105.94	115.339	1.5735	0.933161	0.754495	0.714685	1	2.14463	64.7861	-4.8651	5.9422e-07	1.84373e-06	1.41167	2907.57	-10.9593	4.55477e-37	9.46535e-36	2.1292	111.952	-5.67103	6.71115e-12	4.62599e-11	1.44807	4978.4	-11.7153	9.29943e-63	5.75341e-61
105841503	0	0	0	47	77	25	10	9	7	4823	4405	4068	0	0	0	1.00387	1.38561	0.565403	0.10737	0.0934382	0.0902069	135.075	121.327	119.513	0	28.2217	-6.51022	3.29245e-06	5.97673e-05	0	3.65291	-3.11029	0.0988471	0.150011	0	2892.37	-13.3522	6.55674e-29	9.41773e-28	64.3304	6.29415	3.35513	7.79583e-09	3.7839e-08	42.7883	4952.72	-6.84552	5.23148e-79	4.98616e-77
101744122	67	60	66	81	75	98	221	232	177	4703	4100	4116	2.0118	2.31507	1.42757	0.787655	0.614448	1.00906	1.0803	1.09659	1.03846	59.9659	51.4125	55.053	110.215	49.9095	1.13746	0.00592855	0.0253129	150.528	88.6275	0.749561	0.00869968	0.0159317	98.4943	2813.12	-4.85527	1.39613e-86	1.19316e-84	114.233	152.769	-0.422964	0.16129	0.219325	76.9396	4816.7	-5.97345	2.96108e-98	4.30608e-96
101739391	0	0	2	1	3	0	5	6	5	4665	3158	3899	0	0	0.071588	0.0160919	0.0406725	0	0.0404464	0.0469312	0.0485445	98.4322	65.5318	86.3007	0.842867	0.727694	0.360564	0.895986	1	1.14581	2.26314	-0.74199	0.671177	0.774938	0.748017	2556.82	-11.3685	6.99811e-27	9.07896e-26	1.6519	3.90369	-1.19069	0.378947	0.453142	1.08896	4376.34	-11.8596	4.56868e-50	1.85189e-48
101738591	1	0	0	1	3	5	4	2	12	4663	3795	4554	0.0806013	0	0	0.0261025	0.0659746	0.138195	0.0524862	0.0253756	0.188985	159.598	127.74	163.505	0.575558	1.75682	-1.53991	0.470574	1	0.787862	2.73323	-1.72048	0.381629	0.490223	0.507321	2839.77	-12.3639	8.41493e-25	9.72661e-24	4.02486	4.7385	-0.220701	0.85846	0.889126	2.75148	4861.95	-10.8232	1.85399e-81	1.90893e-79
101743749	0	0	1	0	1	0	0	0	0	4646	4098	4313	0	0	0.213387	0	0.0808236	0	0	0	0	584.417	506.956	569.113	0.421434	0.173837	1.52876	0.70792	1	NA	NA	NA	NA	NA	0.374009	2845.24	-12.3667	5.20603e-25	6.10002e-24	NA	NA	NA	NA	NA	0.261021	4871.8	-13.8912	1.36114e-30	2.46473e-29
101737956	15	11	24	26	27	23	307	283	229	4641	4139	4067	0.838852	0.790476	0.966828	0.470877	0.411975	0.441065	2.79496	2.49129	2.50227	110.211	96.6637	101.312	26.7847	14.7883	0.867161	0.0953258	0.205867	36.5546	115.286	-1.64004	9.87331e-07	2.9872e-06	23.8862	2796.86	-6.85088	3.84256e-131	7.00576e-129	33.8047	198.684	-2.5576	1.12206e-16	1.22471e-15	22.6485	4789.02	-7.7272	4.13612e-176	2.43101e-173
101739045	3	2	1	8	7	3	47	36	45	4625	3840	3901	0.186923	0.16013	0.0448833	0.161425	0.119001	0.0640977	0.47674	0.353091	0.547844	122.369	99.9184	108.271	3.60936	3.4838	-0.000572916	0.999612	0.9997	4.93413	18.2954	-1.97673	0.0171886	0.030079	3.22328	2692.58	-9.83494	4.81456e-55	1.74165e-53	7.95221	31.5633	-1.98396	0.00126497	0.0028637	5.27182	4609.97	-9.7572	1.01655e-111	1.91193e-109
novel.170	2	1	0	0	0	0	1	3	1	4585	3510	4205	0.664913	0.427205	0	0	0	0	0.0541225	0.157	0.0649589	647.281	487.321	622.723	1.88174	0	4.10743	0.180577	1	2.57455	0.687002	1.82684	0.297379	0.39643	1.6783	2683.48	-10.8304	9.9373e-36	1.95796e-34	0	1.18403	-2.274	0.436732	1	0	4593.95	-14.7683	6.92518e-34	1.51452e-32
101741335	0	0	0	0	0	0	0	0	0	4493	3652	4218	0	0	0	0	0	0	0	0	0	382.779	305.983	376.959	NA	NA	NA	NA	NA	NA	NA	NA	NA	NA	0	2696.6	-13.2511	2.81068e-28	3.89789e-27	NA	NA	NA	NA	NA	0	4616.8	-14.7754	4.26744e-34	9.47976e-33
101745693	0	0	0	0	0	0	0	0	0	4384	4064	3949	0	0	0	0	0	0	0	0	0	411.616	375.259	388.942	NA	NA	NA	NA	NA	NA	NA	NA	NA	NA	0	2698.9	-13.2523	1.52632e-28	2.14061e-27	NA	NA	NA	NA	NA	0	4621.56	-14.7769	1.83372e-34	4.11886e-33
101737036	1	0	0	0	0	0	0	1	0	4383	3682	3755	0.19526	0	0	0	0	0	0	0.0307366	0	363.415	300.241	326.6	NA	NA	NA	NA	NA	0.787862	0.130208	2.43711	0.540394	0.652215	0.507321	2573.96	-12.2221	2.06787e-24	2.35438e-23	NA	NA	NA	NA	NA	0	4406.97	-14.7083	5.69706e-34	1.25371e-32
101736575	0	0	0	3	4	0	1	2	0	4367	4141	4515	0	0	0	0.125409	0.140877	0	0.021014	0.0406387	0	239.369	223.226	259.608	0	1.3139	-2.08641	0.538058	1	0	0.395881	0.0861163	0.982826	0.995852	0	2840.22	-13.3259	9.34514e-29	1.33388e-27	2.989	0.679619	2.10893	0.273181	0.343473	1.96177	4863.75	-11.2018	1.01257e-74	8.65655e-73
novel.278	0	0	0	0	1	0	0	0	0	4365	3942	3880	0	0	0	0	0.0296438	0	0	0	0	201.383	178.859	187.779	NA	NA	NA	NA	NA	NA	NA	NA	NA	NA	0	2653.38	-13.2278	2.0586e-28	2.86652e-27	NA	NA	NA	NA	NA	0.261021	4543.43	-13.7905	3.13118e-30	5.59803e-29
101743706	56	57	47	130	115	114	601	545	512	4331	3738	3684	0.61464	0.803914	0.371599	0.462079	0.344385	0.42906	1.07387	0.941615	1.09801	20.1855	17.1335	18.0114	93.6844	70.2591	0.404187	0.358396	0.521818	127.98	234.765	-0.894634	0.00736327	0.0136123	83.8167	2558.44	-4.95609	2.1e-59	8.9e-58	160.682	404.794	-1.33483	2.51e-07	1e-06	107.689	4380.57	-5.34884	2.65e-111	4.93e-109
100529220	14	24	20	32	31	20	17	20	21	4278	5936	3254	0.807019	1.77774	0.83048	0.597373	0.487563	0.395336	0.159532	0.18148	0.236526	104.717	142.897	83.5541	34.0216	16.1033	1.05779	0.0670584	0.159197	46.4598	8.28623	2.46576	3.04651e-06	8.7236e-06	30.5104	2913.02	-6.621	5.74042e-66	2.87525e-64	36.7856	14.3044	1.36944	0.0046101	0.00933586	24.5304	4991.36	-7.66649	7.93247e-101	1.21626e-98
101746080	1	0	1	1	2	5	0	0	4	4246	4015	3722	0.162907	0	0.11735	0.0527571	0.0888964	0.279313	0	0	0.127322	293.724	273.15	270.092	0.996991	1.58298	-0.580118	0.759553	1	1.36076	0.64365	1.16598	0.670815	0.774646	0.88133	2607.24	-11.3863	5.68476e-28	7.76558e-27	3.63153	1.12144	1.73884	0.372547	0.446823	2.49046	4464.72	-10.8684	2.73294e-79	2.67714e-77
101735818	0	0	0	0	2	0	0	0	0	4236	3336	3391	0	0	0	0	0.11325	0	0	0	0	373.31	289.131	313.485	0	0.347674	-0.188194	0.962949	1	NA	NA	NA	NA	NA	0	2386.54	-13.0749	1.50102e-27	2.00438e-26	0.786675	0	2.57073	0.525852	1	0.522042	4085.68	-12.756	4.12593e-33	8.6479e-32
101737322	8	8	14	40	4	4	2	6	1	4216	3916	2601	0.692738	0.890167	0.873275	1.12171	0.0945045	0.118774	0.0281937	0.0817851	0.0169193	155.024	141.611	100.326	16.3496	9.76597	0.748764	0.470344	0.625735	22.3141	1.21309	4.16496	5.3964e-07	1.68467e-06	14.6039	2324.95	-7.31441	1.65105e-84	1.35189e-82	22.3471	2.0877	3.39716	0.00668648	0.0130998	14.6099	3981.11	-8.09334	2.49171e-23	3.017e-22
101744397	0	0	0	0	2	0	0	0	0	4198	3638	3390	0	0	0	0	0.0518512	0	0	0	0	169.386	144.362	143.486	0	0.347674	-0.188194	0.962949	1	NA	NA	NA	NA	NA	0	2441.86	-13.1079	7.88606e-28	1.06978e-26	0.786675	0	2.57073	0.525852	1	0.522042	4180.96	-12.7885	1.49262e-33	3.22927e-32
101744917	4	12	19	29	16	18	191	132	111	4191	3061	3791	0.0985143	0.379772	0.337083	0.231301	0.107516	0.152017	0.765801	0.511749	0.534154	43.8305	31.483	41.5899	19.077	12.4656	0.614946	0.399297	0.561766	26.0225	60.9225	-1.23032	0.0189689	0.0329713	17.0993	2409.81	-7.14641	4.49754e-73	2.73331e-71	28.5207	104.914	-1.88774	2.9564e-05	8.69107e-05	19.0324	4125.18	-7.76883	1.89019e-96	2.6399e-94
101741596	0	1	2	2	2	1	0	1	0	4165	4117	4162	0	0.111689	0.125223	0.0562963	0.04743	0.0298051	0	0.0136821	0	153.725	149.439	161.141	1.5735	0.965865	0.71946	0.691989	1	2.14463	0.130208	3.8269	0.12676	0.188116	1.41167	2711.41	-10.8583	1.15401e-36	2.35873e-35	2.20504	0.224052	3.07295	0.144574	0.199836	1.46634	4643.42	-11.6126	4.92221e-63	3.05871e-61
101744184	1	2	0	2	6	1	0	0	0	4159	3489	3127	0.102464	0.263333	0	0.0663656	0.16774	0.0351361	0	0	0	180.959	149.296	142.723	2.03681	1.66121	0.172009	0.920202	1	2.78551	0	5.10913	0.073472	0.114414	1.83463	2342.22	-10.6308	7.65905e-35	1.45458e-33	3.77839	0	4.82029	0.0270404	0.0461593	2.51042	4010.12	-10.5661	1.77473e-77	1.62561e-75
101742731	0	0	0	0	1	1	0	0	0	4125	4496	3429	0	0	0	0	0.030212	0.0379705	0	0	0	193.959	207.906	169.133	0	0.379662	-0.296693	0.941471	1	NA	NA	NA	NA	NA	0	2616.06	-13.2074	3.27527e-28	4.52385e-27	0.867931	0	2.6917	0.50535	1	0.593526	4480.77	-12.8822	3.65407e-34	8.15575e-33
101739112	0	0	1	1	3	1	0	1	0	4101	4060	4011	0	0	0.180262	0.0810403	0.204831	0.0858106	0	0.0393917	0	435.782	424.288	447.104	0.421434	0.933519	-0.638031	0.794653	1	0.572903	0.130208	2.43711	0.550333	0.658399	0.374009	2651.27	-12.2648	1.02762e-24	1.1848e-23	2.12649	0.224052	3.03233	0.160993	0.218944	1.42146	4540.44	-11.5836	1.56225e-62	9.58134e-61
101741709	0	1	0	7	11	4	76	60	62	4094	3813	3752	0	0.0519523	0	0.0916519	0.121341	0.0554554	0.500219	0.381855	0.489778	70.2862	64.3789	67.571	0.730628	4.17879	-2.79449	0.106514	0.223456	0.998822	28.0844	-5.09014	8.6867e-05	0.000208622	0.663655	2538.74	-12.2023	1.86135e-24	2.12988e-23	9.52828	48.4206	-2.32742	1.34554e-05	4.19012e-05	6.34252	4347.33	-9.3893	5.3962e-123	1.24785e-120
101742194	1	2	1	0	1	3	0	0	0	4002	3782	3709	0.313652	0.806084	0.225939	0	0.0855779	0.322664	0	0	0	533.021	495.386	518.203	2.45825	0.791312	1.5922	0.374503	1	3.35841	0	5.38486	0.0153849	0.02716	2.20864	2502.63	-10.3187	2.87012e-43	7.5911e-42	1.81712	0	3.75063	0.270803	1	1.25854	4285.58	-11.8125	1.91647e-53	8.77718e-52
100862769	25	10	34	16	18	41	30	30	16	3948	3853	2915	2.50786	1.28903	2.45689	0.519784	0.492661	1.41035	0.489922	0.473727	0.313608	168.174	161.412	130.255	36.024	14.8668	1.29214	0.0466722	0.122173	49.1635	10.5448	2.23489	4.50873e-06	1.26159e-05	32.0359	2325.4	-6.14252	4.56475e-93	4.52307e-91	34.0886	18.1528	0.90013	0.140198	0.194672	23.2254	3982.24	-7.43534	1.02482e-57	5.47581e-56
101736644	5	3	11	23	19	40	5	13	17	3875	3630	2709	0.163407	0.125986	0.258962	0.243427	0.169421	0.448271	0.0266019	0.0668786	0.108556	53.7763	49.5428	39.437	9.70544	16.2781	-0.706669	0.343652	0.506875	13.2377	5.10554	1.41556	0.0883774	0.135409	8.64166	2215.79	-7.92299	7.13792e-81	5.39248e-79	37.3105	8.83639	2.08695	0.00333451	0.00695408	25.2952	3794.28	-7.24272	1.17519e-68	8.77102e-67
110384728	3	5	15	50	44	52	84	102	59	3833	3423	3645	0.124596	0.266843	0.448765	0.672503	0.498598	0.740573	0.567946	0.66685	0.478785	67.5993	59.3697	67.4336	11.7013	28.6609	-1.25476	0.0563748	0.140383	15.9512	34.1541	-1.05386	0.0660824	0.103891	10.4504	2375.96	-7.75367	1.97182e-88	1.78561e-86	65.5799	58.8419	0.150087	0.674866	0.733241	44.0699	4068.36	-6.53614	3.654e-128	9.04268e-126
101742646	0	0	0	1	2	1	0	1	0	3759	3901	3758	0	0	0	0.0632343	0.10655	0.0669565	0	0.0307366	0	311.676	318.099	326.861	0	0.759682	-1.29649	0.693251	1	NA	NA	NA	NA	NA	0	2486.6	-13.1341	4.29464e-28	5.89016e-27	1.73315	0.224052	2.73191	0.222579	1	1.16044	4258.71	-11.8106	7.52155e-54	3.4901e-52
101744933	0	0	0	0	0	0	0	1	0	3753	3274	3556	0	0	0	0	0	0	0	0.01271	0	128.676	110.396	127.896	NA	NA	NA	NA	NA	NA	NA	NA	NA	NA	0	2307.07	-13.026	1.63306e-27	2.17434e-26	NA	NA	NA	NA	NA	0	3950.26	-14.5505	2.61989e-33	5.59094e-32
101744311	1	0	0	1	0	0	1	2	0	3736	2562	3306	0.190694	0	0	0.0617556	0	0	0.0310441	0.0600358	0	302.526	204.028	280.824	0.575558	0.206183	1.52876	0.70792	1	0.787862	0.395881	1.03921	0.725017	0.81986	0.507321	2096.32	-11.926	6.71491e-23	7.10129e-22	0.471884	0.679619	-0.525593	0.863127	1	0.305895	3588.23	-13.45	4.16529e-28	6.69962e-27
101745689	8	15	8	11	6	14	6	11	10	3720	2620	3657	0.185371	0.446627	0.133532	0.0825438	0.0379329	0.11124	0.0226332	0.0401225	0.0452747	36.6027	25.3528	37.746	18.9354	6.19259	1.58902	0.0461501	0.121336	25.8684	3.8542	2.71228	0.000174021	0.000402633	17.0055	2184.94	-7.09547	5.13e-62	2.32e-60	14.1951	6.65727	1.08798	0.147699	0.203703	9.58604	3740.14	-8.63692	3.1e-84	3.47e-82
101744211	0	1	1	0	0	0	0	0	1	3717	4141	3184	0	0.138097	0.0774149	0	0	0	0	0	0.0209983	169.626	185.849	152.422	1.15206	0	3.40605	0.340565	1	1.57172	0.160913	3.34001	0.219885	0.306498	1.03766	2397.65	-11.2623	2.93702e-27	3.8542e-26	NA	NA	NA	NA	NA	0	4106.81	-14.6066	1.65958e-33	3.57951e-32
101735561	0	0	0	0	1	1	1	3	6	3709	2877	2844	0	0	0	0	0.0514632	0.064679	0.0307062	0.0890735	0.221125	297.07	226.619	238.95	0	0.379662	-0.296693	0.941471	1	0	1.49156	-1.81201	0.498358	0.615749	0	2051.9	-12.8569	1.23976e-26	1.5888e-25	0.867931	2.58584	-1.54374	0.38887	0.463018	0.593526	3512.68	-12.531	3.95307e-32	7.86214e-31
101740308	1	0	0	0	2	0	0	1	1	3597	3048	3492	0.208787	0	0	0	0.113932	0	0	0.032866	0.040795	318.905	265.761	324.767	0.575558	0.347674	0.771785	0.843092	1	0.787862	0.291121	1.51249	0.621594	0.728454	0.507321	2211.26	-12.003	1.52204e-23	1.66766e-22	0.786675	0.504413	0.696964	0.817524	1	0.522042	3786.08	-12.6457	1.06873e-32	2.1817e-31
101744009	53	57	116	141	128	183	27	51	66	3596	3475	3406	1.26421	1.74712	1.99318	1.08919	0.833045	1.49684	0.104846	0.191496	0.307605	36.4237	34.6157	36.1896	121.037	88.9889	0.447481	0.281954	0.44225	165.146	20.9184	2.98919	7.16356e-11	3.23178e-10	108.101	2281.58	-4.39339	1.00508e-75	6.60744e-74	203.733	36.1814	2.4982	4.70007e-07	1.80282e-06	137.39	3907.19	-4.83297	1.3114e-57	6.95437e-56
101737977	1	1	2	1	2	1	0	1	1	3591	2607	2937	0.0435272	0.0559324	0.0627097	0.0140962	0.0237522	0.0149259	0	0.00685181	0.00850482	66.3736	47.3888	56.9455	2.14905	0.759682	1.49761	0.357919	1	2.93249	0.291121	3.36751	0.0634849	0.100206	1.91899	1990.69	-9.99681	6.74942e-39	1.50557e-37	1.73315	0.504413	1.81854	0.347438	0.420814	1.16044	3407.63	-11.4897	8.93023e-49	3.45123e-47
101739042	0	0	0	1	2	0	0	0	0	3555	3305	3758	0	0	0	0.0231305	0.0389752	0	0	0	0	107.821	98.5804	119.563	0	0.553857	-0.844053	0.83284	1	NA	NA	NA	NA	NA	0	2316.95	-13.0322	1.69947e-27	2.25618e-26	1.25856	0	3.23245	0.388074	1	0.827937	3967.56	-12.1268	2.91761e-43	9.50482e-42
134199129	0	0	0	0	0	0	0	1	0	3554	3166	3154	0	0	0	0	0	0	0	0.0433857	0	415.948	364.408	387.221	NA	NA	NA	NA	NA	NA	NA	NA	NA	NA	0	2150.03	-12.9243	3.57367e-27	4.66727e-26	NA	NA	NA	NA	NA	0	3681.47	-14.4488	5.87873e-33	1.22129e-31
101745971	0	1	3	4	5	3	2	0	0	3516	3064	3054	0	0.22839	0.384097	0.230238	0.242471	0.182843	0.0578694	0	0	265.365	227.425	241.791	1.99493	2.31139	-0.162288	0.912601	1	2.71753	0.270929	3.32945	0.158626	0.230099	1.78568	2097.59	-10.0771	1.37906e-40	3.31411e-39	5.278	0.46303	3.46873	0.0340921	0.056716	3.5262	3591.55	-9.98006	3.21457e-93	4.2778e-91
101746820	0	0	0	0	1	0	0	0	0	3473	3101	3490	0	0	0	0	0.0421219	0	0	0	0	227.676	199.926	240.002	NA	NA	NA	NA	NA	NA	NA	NA	NA	NA	0	2195.31	-12.9544	3.3677e-27	4.41091e-26	NA	NA	NA	NA	NA	0.261021	3759.05	-13.5171	5.72083e-29	9.58409e-28
101742678	8	1	2	2	0	1	10	15	6	3452	2477	3117	1.09054	0.175167	0.196392	0.0882917	0	0.0467444	0.221918	0.321873	0.15981	199.82	141.01	189.27	6.17796	0.618191	3.3589	0.0318683	0.0922079	8.44752	4.27325	0.974728	0.334203	0.436437	5.47024	1974.29	-8.51072	9.19495e-58	3.6444e-56	1.41836	7.35809	-2.43425	0.0564299	0.0886339	0.944295	3379.57	-11.8835	1.38364e-40	4.05771e-39
101742072	16	17	23	28	17	15	16	13	26	3391	2709	2781	0.719011	0.981672	0.744538	0.407487	0.208438	0.231146	0.117052	0.0919608	0.228293	64.7086	50.8392	55.6687	31.3226	11.8157	1.40323	0.0149801	0.0513393	42.7625	8.04387	2.41533	8.72838e-06	2.361e-05	28.0015	1933.7	-6.13316	5.46832e-99	6.03015e-97	27.0184	13.9063	0.965448	0.127319	0.179457	17.99	3310.51	-7.52937	1.53627e-101	2.40785e-99
101742622	25	19	43	71	36	37	29	45	16	3359	2879	2977	2.07785	2.02922	2.57446	1.91105	0.816376	1.05452	0.392388	0.58875	0.259836	118.551	99.9287	110.217	46.3925	28.5127	0.711319	0.18375	0.327554	63.309	12.3624	2.35609	3.84779e-07	1.21834e-06	41.3748	2007.26	-5.58067	1.40441e-107	1.82894e-105	65.2239	21.282	1.60693	0.00401787	0.00824251	43.418	3436.82	-6.3103	3.99907e-64	2.62376e-62
101737370	0	0	0	0	0	0	1	0	0	3356	2772	3021	0	0	0	0	0	0	0.0266774	0	0	233.529	189.7	220.519	NA	NA	NA	NA	NA	NA	NA	NA	NA	NA	0	1994.05	-12.8156	1.301e-26	1.66572e-25	NA	NA	NA	NA	NA	0	3414.02	-14.34	2.63991e-32	5.30464e-31
101743215	0	0	0	0	0	0	1	2	1	3344	2933	3215	0	0	0	0	0	0	0.0115561	0.0223482	0.0138699	100.798	86.9469	101.659	NA	NA	NA	NA	NA	0	0.556794	-0.397724	0.91078	0.947396	0	2069.56	-12.8693	6.93713e-27	9.00838e-26	0	0.95998	-1.96924	0.523404	1	0	3543.62	-14.3938	1.27909e-32	2.59984e-31
101742994	0	0	0	0	1	0	0	0	0	3301	3370	3202	0	0	0	0	0.0322193	0	0	0	0	165.526	166.191	168.43	NA	NA	NA	NA	NA	NA	NA	NA	NA	NA	0	2149.56	-12.924	2.92429e-27	3.84118e-26	NA	NA	NA	NA	NA	0.261021	3681.39	-13.487	4.7083e-29	7.90658e-28
105841511	17	11	12	24	8	18	9	8	5	3236	2194	2774	0.442755	0.368136	0.225133	0.202426	0.0568483	0.160756	0.0381593	0.0327981	0.0254442	35.7883	23.863	32.1822	22.8786	10.0439	1.18472	0.096396	0.207577	31.2555	3.06541	3.32498	9.06e-08	3.05e-07	20.4128	1790.09	-6.48907	1.95e-72	1.16e-70	23.0146	5.27786	2.11008	0.00445647	0.00904998	15.4147	3064	-7.65135	4.36e-61	2.54e-59
101742936	0	0	0	0	1	0	0	1	0	3209	2475	2750	0	0	0	0	0.0326081	0	0	0.0188129	0	162.855	123.527	146.4	NA	NA	NA	NA	NA	NA	NA	NA	NA	NA	0	1838.12	-12.6982	4.95428e-26	6.11415e-25	0.393338	0.224052	0.866217	0.831886	1	0.261021	3146.74	-13.2606	9.43907e-28	1.48935e-26
101736032	8	5	6	8	3	3	7	2	7	3204	2941	2918	0.832014	0.668209	0.449506	0.269445	0.0851285	0.10699	0.118517	0.0327427	0.142247	141.499	127.735	135.182	10.7862	2.78845	1.95176	0.0352672	0.0994425	14.7344	2.33506	2.66068	0.00188942	0.0038262	9.62089	1973.58	-7.72474	4.68947e-88	4.1911e-86	6.37886	4.03124	0.664886	0.527135	0.598179	4.22774	3379.47	-9.66167	2.57002e-92	3.2957e-90
101737592	0	0	0	2	1	0	68	44	107	3176	2736	2850	0	0	0	0.0351027	0.0147871	0	0.59996	0.375376	1.13307	73.092	61.9241	68.8033	0	0.586203	-0.91842	0.818154	1	0	32.1584	-6.24587	6.29421e-06	1.73155e-05	0	1908.83	-12.7526	1.92227e-26	2.42482e-25	1.33711	55.5999	-5.38116	4.59971e-07	1.76691e-06	0.872811	3268.31	-11.8429	1.32277e-41	4.05631e-40
101739677	0	0	0	0	0	0	0	1	0	3166	2402	2693	0	0	0	0	0	0	0	0.0278	0	237.427	177.153	211.852	NA	NA	NA	NA	NA	NA	NA	NA	NA	NA	0	1800.5	-12.6683	6.98847e-26	8.54744e-25	NA	NA	NA	NA	NA	0	3082.26	-14.1925	1.8731e-31	3.58506e-30
101736890	1	0	0	1	1	0	2	0	3	3046	2854	2790	0.155246	0	0	0.0502758	0.0423577	0	0.0505466	0	0.0910006	200.802	185.032	192.938	0.575558	0.38002	0.661489	0.835567	1	0.787862	0.753667	0.140413	0.959622	0.982987	0.507321	1892.11	-11.7782	6.84218e-23	7.23029e-22	0.865221	1.30411	-0.559985	0.801889	0.843561	0.566916	3240.07	-12.4161	4.25718e-32	8.44611e-31
101738637	0	0	0	0	0	0	2	3	1	2996	2860	2972	0	0	0	0	0	0	0.0411094	0.0596257	0.0246702	160.631	150.802	167.152	NA	NA	NA	NA	NA	0	0.822467	-0.962419	0.756852	0.846769	0	1924.01	-12.7641	1.45336e-26	1.8504e-25	0	1.41555	-2.5324	0.352173	1	0	3294.81	-14.2887	2.72309e-32	5.464e-31
101740074	0	0	0	0	2	0	1	1	0	2963	2592	2837	0	0	0	0	0.0557486	0	0.0166316	0.0160818	0	128.541	110.586	129.105	0	0.347674	-0.188194	0.962949	1	0	0.265673	0.658643	0.870667	0.929157	0	1829.66	-12.6915	3.46832e-26	4.31144e-25	0.786675	0.455567	0.806743	0.789941	1	0.522042	3132.85	-12.3721	1.6529e-31	3.18088e-30
101742141	0	0	0	0	2	0	0	1	1	2961	2423	2587	0	0	0	0	0.0547798	0	0	0.0158023	0.0196147	126.222	101.579	115.683	0	0.347674	-0.188194	0.962949	1	0	0.291121	0.545882	0.89239	0.939073	0	1736.71	-12.6163	7.90121e-26	9.62076e-25	0.786675	0.504413	0.696964	0.817524	1	0.522042	2973.39	-12.2971	5.01281e-31	9.26746e-30
101746991	8	7	8	32	40	22	162	132	89	2957	2891	2814	0.496897	0.558697	0.35794	0.643675	0.677875	0.468575	1.63808	1.29061	1.08012	77.9914	74.9891	77.8565	13.0903	18.0795	-0.488993	0.431604	0.590898	17.8779	53.454	-1.61287	0.000883622	0.00186481	11.6962	1886.23	-7.38316	1.32272e-94	1.37022e-92	41.2748	92.0324	-1.15478	0.00262674	0.00560497	27.5446	3230.2	-6.86496	8.62176e-143	2.82834e-140
101743446	0	0	0	1	1	0	0	0	0	2956	2520	2702	0	0	0	0.068128	0.0573982	0	0	0	0	264.064	221.391	253.201	0	0.38002	-0.297848	0.941242	1	NA	NA	NA	NA	NA	0	1782.26	-12.6536	4.97772e-26	6.13754e-25	0.865221	0	2.68788	0.505993	1	0.566916	3051.56	-12.3299	1.88089e-31	3.59509e-30
101745943	0	0	1	1	0	1	86	65	76	2934	2777	2576	0	0	0.053547	0.0240731	0	0.0254901	1.04072	0.760587	1.10385	92.6128	86.2068	85.2967	0.421434	0.412008	0.566217	0.864827	1	0.572903	32.3428	-5.29344	4.16651e-05	0.000103925	0.374009	1803.1	-11.7086	1.22646e-22	1.27728e-21	0.946477	55.7811	-5.96428	1.18127e-07	4.93492e-07	0.6384	3087.68	-12.3412	8.12604e-32	1.58323e-30
101740871	0	1	1	5	2	2	2	1	1	2906	2497	2640	0	0.148454	0.083221	0.187068	0.0630424	0.0792318	0.0376151	0.0181858	0.0225732	142.562	120.471	135.859	1.15206	1.79024	-0.67565	0.706987	1	1.57172	0.56205	1.43778	0.460808	0.57601	1.03766	1752.55	-10.8101	3.03398e-25	3.59503e-24	4.09528	0.967443	2.06773	0.129255	0.181908	2.71653	3000.72	-10.1296	4.55535e-75	3.96653e-73
101736273	0	0	0	0	2	1	0	0	0	2870	3005	2450	0	0	0	0	0.0769592	0.0483612	0	0	0	171.877	176.985	153.914	0	0.553499	-0.843225	0.833003	1	NA	NA	NA	NA	NA	0	1808.78	-12.675	3.44895e-26	4.29126e-25	1.26127	0	3.23516	0.387438	1	0.854547	3097.87	-11.7677	3.53292e-41	1.06943e-39
101735349	13	11	2	45	46	13	25	31	12	2843	2860	2600	0.633701	0.689026	0.0702287	0.710385	0.611804	0.217302	0.198392	0.237874	0.114295	58.8487	58.2212	56.4559	16.362	19.9505	-0.317823	0.720657	0.822783	22.3751	9.35402	1.21819	0.14198	0.208291	14.6434	1806.49	-7.0385	3.46343e-46	9.82551e-45	45.498	16.0978	1.49479	0.0184903	0.0327791	30.0948	3093.77	-6.67577	1.20578e-56	6.25321e-55
101738892	3	4	3	3	4	18	2	2	0	2835	2075	2096	0.172288	0.295186	0.124108	0.0557949	0.0626768	0.354475	0.0186985	0.0180804	0	69.1362	49.7651	53.6191	5.91349	5.01875	0.21089	0.85133	0.911963	8.07758	0.531346	3.8411	0.00248053	0.00493469	5.29861	1524.5	-8.2719	3.36337e-56	1.25658e-54	11.5317	0.911134	3.60965	0.00798007	0.0153655	7.94686	2609.6	-8.39171	7.02843e-40	2.01102e-38
101736304	0	0	0	0	1	0	0	0	0	2832	2630	2598	0	0	0	0	0.0241851	0	0	0	0	106.597	97.3562	102.581	NA	NA	NA	NA	NA	NA	NA	NA	NA	NA	0	1755.14	-12.6315	4.60709e-26	5.69597e-25	NA	NA	NA	NA	NA	0.261021	3005.48	-13.1944	7.84919e-28	1.24826e-26
134198685	3	5	5	11	14	14	43	46	27	2805	2516	2689	0.336219	0.720067	0.403659	0.39924	0.428097	0.538033	0.784535	0.811526	0.591247	133.491	117.757	134.241	7.48698	7.58328	-0.0507251	0.949879	0.970481	10.2222	16.1592	-0.706621	0.28066	0.377684	6.71028	1745.97	-8.09652	2.14637e-71	1.22289e-69	17.3418	27.8313	-0.687787	0.153941	0.210855	11.6742	2989.65	-8.00861	4.82825e-128	1.17426e-125
733115	0	0	0	0	1	0	0	0	0	2788	2593	2498	0	0	0	0	0.0369029	0	0	0	0	160.125	146.461	150.499	NA	NA	NA	NA	NA	NA	NA	NA	NA	NA	0	1715.12	-12.5983	6.18059e-26	7.57288e-25	NA	NA	NA	NA	NA	0.261021	2936.95	-13.1611	1.0591e-27	1.66737e-26
101742610	0	0	0	0	0	0	0	0	0	2730	1977	2354	0	0	0	0	0	0	0	0	0	104.631	74.5178	94.6412	NA	NA	NA	NA	NA	NA	NA	NA	NA	NA	0	1539.91	-12.4428	6.60676e-25	7.67552e-24	NA	NA	NA	NA	NA	0	2636.01	-13.9669	2.40748e-30	4.31511e-29
101741406	0	0	2	1	0	2	0	1	2	2710	2360	2575	0	0	0.119742	0.0269163	0	0.0570013	0	0.0130833	0.0324794	95.6451	81.9144	95.3337	0.842867	0.617833	0.623218	0.825424	1	1.14581	0.452033	1.52683	0.580973	0.690178	0.748017	1666.69	-10.7468	7.87392e-25	9.12441e-24	1.42107	0.784774	0.862115	0.699365	0.754966	0.970905	2853.77	-11.6392	2.69544e-40	7.83956e-39
101743346	0	0	0	1	0	0	1	0	1	2704	2423	2628	0	0	0	0.0523267	0	0	0.0263043	0	0.0315709	185.528	163.497	189.149	NA	NA	NA	NA	NA	0	0.296377	0.522744	0.896874	0.939073	0	1690.74	-12.5776	9.06806e-26	1.09829e-24	0.471884	0.511876	-0.0827115	0.979474	1	0.305895	2895.08	-13.1404	1.61865e-27	2.53414e-26
101742068	0	0	0	1	1	0	23	10	12	2682	2821	2240	0	0	0	0.036891	0.0310809	0	0.426531	0.179318	0.267095	129.735	134.201	113.664	0	0.38002	-0.297848	0.941242	1	0	6.34872	-3.90733	0.0204795	0.0353421	0	1681.74	-12.5699	9.63715e-26	1.16412e-24	0.865221	10.9297	-3.63322	0.00673281	0.0131794	0.566916	2880.32	-12.2465	4.34482e-31	8.10689e-30
101739531	0	0	0	0	0	0	1	2	1	2681	2128	2579	0	0	0	0	0	0	0.00988571	0.0191178	0.011865	69.1322	53.9648	69.7607	NA	NA	NA	NA	NA	0	0.556794	-0.397724	0.91078	0.947396	0	1612.4	-12.5091	2.82247e-25	3.35022e-24	0	0.95998	-1.96924	0.523404	1	0	2760.49	-14.0335	8.66951e-31	1.58205e-29
101736713	120	92	296	320	296	353	863	922	828	2666	2038	2272	2.08134	2.05046	3.69825	1.79743	1.40077	2.0995	2.43677	2.5173	2.80605	19.6354	14.7618	17.5535	261.029	190.091	0.462402	0.264084	0.422475	356.014	370.194	-0.0487153	0.878102	0.931836	232.641	1520.36	-2.70064	6.45e-18	4.98e-17	434.962	638.512	-0.554679	0.0320062	0.0536624	292.523	2602.73	-3.15468	4.91e-30	8.68e-29
101742915	48	29	29	44	58	16	8	9	5	2665	1764	1746	0.476236	0.369727	0.207263	0.141375	0.157008	0.0544354	0.0129215	0.0140562	0.00969293	11.2279	7.30892	7.71649	61.0366	22.4478	1.43431	0.0188056	0.0612349	83.3974	3.06015	4.74753	6.25595e-18	5.03165e-17	54.4436	1342.7	-4.64089	6.28751e-38	1.34337e-36	51.17	5.27039	3.2745	6.06398e-07	2.29435e-06	33.9187	2298.02	-6.07411	3.63746e-43	1.17414e-41
101747042	0	0	0	0	0	0	0	0	0	2663	2706	2196	0	0	0	0	0	0	0	0	0	250.031	249.865	216.287	NA	NA	NA	NA	NA	NA	NA	NA	NA	NA	0	1643.38	-12.5367	1.26297e-25	1.52157e-24	NA	NA	NA	NA	NA	0	2814.47	-14.0614	3.06463e-31	5.74862e-30
101741380	1	0	0	1	0	0	0	1	0	2619	2789	2268	0.0776228	0	0	0.0251379	0	0	0	0.0122189	0	86.3264	90.409	78.42	0.575558	0.206183	1.52876	0.70792	1	0.787862	0.130208	2.43711	0.540394	0.652215	0.507321	1667.8	-11.5961	3.43113e-22	3.47535e-21	0.471884	0.224052	0.866217	0.831886	1	0.305895	2856.5	-13.121	1.77836e-27	2.77802e-26
119630743	0	0	0	1	0	0	0	0	0	2572	2209	2022	0	0	0	0.0937293	0	0	0	0	0	316.1	266.996	260.682	NA	NA	NA	NA	NA	NA	NA	NA	NA	NA	0	1479.36	-12.3849	5.80311e-25	6.76485e-24	NA	NA	NA	NA	NA	0.305895	2532.92	-12.9476	1.10304e-26	1.6413e-25
101742756	0	0	0	0	1	0	0	0	0	2532	2200	2290	0	0	0	0	0.0191038	0	0	0	0	75.2815	64.3283	71.4226	NA	NA	NA	NA	NA	NA	NA	NA	NA	NA	0	1529.81	-12.4333	3.24792e-25	3.83523e-24	NA	NA	NA	NA	NA	0.261021	2619.38	-12.996	5.92066e-27	8.98211e-26
105842559	0	0	0	2	0	3	0	0	0	2523	2124	2355	0	0	0	0.157255	0	0.249768	0	0	0	260.118	215.359	254.695	0	1.02984	-1.72728	0.639986	1	NA	NA	NA	NA	NA	0	1526.62	-12.4303	3.94648e-25	4.64407e-24	2.36755	0	4.12769	0.185849	0.247824	1.60931	2613.82	-10.771	1.03157e-52	4.56155e-51
101736613	1	0	0	2	1	2	2	0	1	2521	2084	2232	0.0997369	0	0	0.064599	0.0272125	0.0684016	0.0324735	0	0.0194877	106.77	86.8015	99.1618	0.575558	0.997853	-0.717986	0.758958	1	0.787862	0.431842	0.937215	0.750933	0.8426	0.507321	1489.78	-11.4332	1.62663e-21	1.57973e-20	2.28629	0.743391	1.61973	0.353098	0.426365	1.53782	2550.65	-10.7426	4.30257e-53	1.92673e-51
100307006	22	17	13	46	46	281	43	39	34	2489	2593	2424	0.771945	0.766504	0.328587	0.522711	0.440387	3.38104	0.245627	0.215413	0.233102	37.0858	37.9962	37.887	30.5616	75.3178	-1.30983	0.120942	0.244936	41.7607	16.3741	1.3226	0.00697892	0.0129455	27.3053	1633.96	-5.95854	1.17106e-75	7.66173e-74	173.161	28.2254	2.61609	0.00097877	0.002264	119.512	2798.44	-4.55138	1.29514e-09	5.87624e-09
101739470	1	2	1	27	182	65	0	0	2	2476	2238	1997	0.0445197	0.114415	0.0320698	0.389275	2.21073	0.992306	0	0	0.0173975	46.8082	41.6089	39.6027	2.45825	50.5839	-4.47007	2.18516e-05	0.000287986	3.35841	0.321825	3.4192	0.0857879	0.131768	2.20864	1459.14	-9.53924	8.6967e-37	1.78289e-35	115.177	0.560722	7.84102	1.13723e-09	6.12205e-09	77.3778	2498.49	-5.00985	7.09295e-18	6.07119e-17
101742882	0	0	0	0	0	0	1	0	0	2465	2612	2345	0	0	0	0	0	0	0.0164139	0	0	105.537	109.98	105.319	NA	NA	NA	NA	NA	NA	NA	NA	NA	NA	0	1614.84	-12.5113	1.24591e-25	1.50235e-24	NA	NA	NA	NA	NA	0	2765.76	-14.0362	2.82798e-31	5.33309e-30
101745553	0	1	0	0	1	2	4	4	16	2461	1898	2184	0	0.177082	0	0	0.0375998	0.0945111	0.0897379	0.0867714	0.430821	144.014	109.23	134.066	0.730628	0.585487	0.0456284	0.987499	1	0.998822	3.63729	-2.13374	0.250232	0.341581	0.663655	1426.7	-11.3708	3.53131e-21	3.3463e-20	1.34252	6.30804	-2.22711	0.134933	0.188744	0.926031	2442.44	-11.4184	3.7607e-38	9.9528e-37
101743602	9	9	13	8	2	18	12	4	12	2451	1480	1666	0.371121	0.476889	0.386154	0.106832	0.0225017	0.254522	0.0805559	0.0259643	0.0966848	42.9176	25.4864	30.6015	17.2343	5.70199	1.60312	0.0744551	0.171959	23.5279	4.07736	2.53555	0.000281056	0.000632376	15.4009	1218.54	-6.32355	4.85e-59	2.03e-57	13.1044	7.03872	0.893702	0.381887	0.456116	8.9543	2085.28	-7.89372	2.08e-34	4.65e-33
101743663	0	0	0	0	1	1	0	0	0	2442	1941	2486	0	0	0	0	0.0713687	0.0896964	0	0	0	271.244	212.028	289.661	0	0.379662	-0.296693	0.941471	1	NA	NA	NA	NA	NA	0	1500.37	-12.4052	8.44459e-25	9.75265e-24	0.867931	0	2.6917	0.50535	1	0.593526	2568.71	-12.0795	8.72702e-30	1.52167e-28
101738418	1	0	2	3	3	3	2	7	13	2426	2042	2221	0.057216	0	0.0824311	0.0555877	0.046833	0.0588598	0.018629	0.0630462	0.145333	58.9423	48.7918	56.6057	1.41842	1.75754	-0.200237	0.901984	1	1.93367	3.27425	-0.639154	0.677907	0.781123	1.25534	1457.97	-9.96764	1.1367e-30	1.78044e-29	4.01945	5.67609	-0.486381	0.661268	0.720742	2.69826	2496.27	-9.86608	2.85054e-72	2.3109e-70
101744391	0	0	0	0	3	1	5	4	3	2387	2048	2384	0	0	0	0	0.0969054	0.040597	0.0963667	0.0745448	0.0693967	120.001	101.255	125.723	0	0.727336	-1.23733	0.755725	1	0	1.68089	-1.99086	0.408472	0.518537	0	1487.92	-12.3932	5.98604e-25	6.9603e-24	1.65461	2.89487	-0.76577	0.595973	0.662608	1.11557	2547.64	-11.0743	7.22192e-46	2.58559e-44
105841974	0	0	0	0	1	0	6	7	7	2376	2551	2495	0	0	0	0	0.0307025	0	0.109914	0.123994	0.153908	113.534	119.879	125.062	NA	NA	NA	NA	NA	0	2.85063	-2.7509	0.176055	0.251988	0	1616.93	-12.5132	1.35625e-25	1.63108e-24	0.393338	4.91998	-3.36017	0.0432912	0.0700329	0.261021	2769.4	-13.0763	2.44915e-27	3.80063e-26
101737829	0	2	9	3	5	4	3	3	4	2358	2000	1684	0	0.145246	0.366403	0.0549079	0.0771003	0.0775199	0.0276018	0.0266894	0.044171	56.5895	47.2038	42.3945	5.25416	2.31103	1.22743	0.347847	0.511671	7.15377	1.44067	2.36812	0.064865	0.102203	4.69339	1312.35	-7.97088	1.71939e-51	5.66528e-50	5.28071	2.48814	1.10332	0.273317	0.343577	3.55281	2246.9	-9.30208	1.89555e-76	1.7031e-74
101739010	71	46	51	237	216	94	1197	1079	912	2355	2109	2168	0.893765	0.744089	0.462465	0.96617	0.741877	0.405764	2.45303	2.13811	2.24318	12.5885	11.087	12.1568	95.9666	105.762	-0.14498	0.77665	0.861316	131.102	449.398	-1.79	4.30962e-09	1.6545e-08	85.6223	1444.78	-4.09161	1.4195e-47	4.15636e-46	241.409	774.565	-1.68162	2.50102e-05	7.44442e-05	160.133	2473.9	-3.94822	4.52566e-27	6.93902e-26
101742080	122	117	170	321	398	249	357	322	370	2294	1904	2031	2.67744	3.2995	2.68752	2.28142	2.38318	1.87387	1.27547	1.1124	1.58659	21.3782	17.4502	19.8547	227.345	186.622	0.282177	0.390729	0.553327	310.375	149.826	1.04825	4.15e-05	0.000103569	203.122	1357.24	-2.7464	1.51e-39	3.44e-38	426.197	258.529	0.722739	0.0114376	0.0212772	284.872	2323.75	-3.02703	4.15e-41	1.25e-39
101741739	0	0	0	1	0	0	0	1	0	2292	2144	2287	0	0	0	0.0308354	0	0	0	0.0149883	0	92.6708	85.2526	96.9996	NA	NA	NA	NA	NA	NA	NA	NA	NA	NA	0	1465.67	-12.3715	5.21279e-25	6.10271e-24	0.471884	0.224052	0.866217	0.831886	1	0.305895	2509.84	-12.9343	9.61207e-27	1.44242e-25
101747047	0	0	0	0	1	0	2	0	0	2290	1826	1838	0	0	0	0	0.0382848	0	0.0456864	0	0	136.448	107.001	114.882	NA	NA	NA	NA	NA	0	0.270929	0.634136	0.875369	0.929157	0	1296.03	-12.1941	3.62808e-24	4.08652e-23	0.393338	0.46303	0.035775	0.992942	1	0.261021	2218.79	-12.7565	7.38147e-26	1.04332e-24
101743144	0	0	4	0	1	0	4	2	5	2288	2000	2234	0	0	0.0407281	0	0.00385659	0	0.00920435	0.00445004	0.0138091	13.733	11.8058	14.0659	1.68573	0.173837	3.06718	0.330255	1	2.29161	1.60684	0.659898	0.707543	0.804386	1.49603	1422.37	-9.52782	9.97909e-36	1.96337e-34	0.393338	2.77597	-2.52894	0.190541	0.253074	0.261021	2435.47	-12.8909	1.74943e-26	2.56522e-25
101746318	34	26	44	40	18	29	10	12	6	2282	2114	1811	1.00631	0.988847	0.938102	0.383402	0.145358	0.294328	0.0481833	0.0559086	0.0346984	28.6806	26.1296	23.8763	57.1084	17.3453	1.72481	0.00112224	0.00688565	77.9644	3.88262	4.31234	2.43e-21	2.52e-20	50.9603	1348.93	-4.72989	1.21e-88	1.1e-86	39.7186	6.68594	2.55618	4.24e-05	0.000121726	26.5768	2309.86	-6.45211	9.63e-63	5.93e-61
101738267	17	18	18	91	75	65	69	84	67	2261	1634	1442	0.163893	0.22299	0.125005	0.284114	0.197281	0.214885	0.108294	0.127478	0.126209	9.25617	6.57866	6.19258	30.5216	45.1791	-0.585929	0.228774	0.382689	41.6847	31.0657	0.395013	0.330908	0.43281	27.3024	1159.21	-5.44784	4.32076e-57	1.67847e-55	103.29	53.5791	0.945724	0.00472103	0.0095472	69.0258	1984.21	-4.84678	1.6993e-55	8.41066e-54
101736203	0	1	0	2	0	1	0	1	0	2246	2168	2107	0	0.126703	0	0.0638639	0	0.0338116	0	0.0155213	0	94.0403	89.2726	92.5432	0.730628	0.618191	-0.0202695	0.994431	1	0.998822	0.130208	2.43712	0.51501	0.629919	0.663655	1419.9	-11.3639	2.02289e-21	1.95622e-20	1.41836	0.224052	2.41899	0.39225	1	0.944295	2431.56	-11.4107	3.5973e-39	1.00284e-37
101744974	0	0	0	1	1	1	0	0	0	2233	2493	2163	0	0	0	0.0460003	0.0387556	0.0487081	0	0	0	134.688	147.883	136.859	0	0.585845	-0.917437	0.798934	1	NA	NA	NA	NA	NA	0	1498.42	-12.4034	3.5182e-25	4.1508e-24	1.33982	0	3.31233	0.246661	1	0.899421	2566.56	-11.4924	1.1389e-39	3.24551e-38
101747124	116	96	287	205	163	308	95	296	224	2214	1777	1946	2.1405	2.27631	3.8149	1.22504	0.82065	1.94889	0.28538	0.859791	0.807624	17.3482	13.6936	15.9954	257.856	133.997	0.948256	0.0462159	0.121397	351.702	87.4552	2.01122	2.91e-05	7.38e-05	229.901	1293.9	-2.48525	1.23e-16	8.72e-16	307.025	151.114	1.02248	0.0606991	0.0944771	207.666	2215.2	-3.41698	1.35e-18	1.2e-17
101739552	0	0	0	0	1	0	5	5	5	2177	2041	1996	0	0	0	0	0.0309031	0	0.0921939	0.0891463	0.110653	104.705	96.5397	100.703	NA	NA	NA	NA	NA	0	2.13293	-2.3327	0.294062	0.392598	0	1353.01	-12.2561	1.26224e-24	1.45285e-23	0.393338	3.67964	-2.94155	0.0943091	0.138716	0.261021	2316.92	-12.819	2.3158e-26	3.3677e-25
101738841	0	0	0	0	1	0	1	1	0	2166	2093	2228	0	0	0	0	0.0342932	0	0.0204615	0.0197851	0	115.604	109.86	124.74	NA	NA	NA	NA	NA	0	0.265673	0.658643	0.870667	0.929157	0	1414.38	-12.3201	8.15261e-25	9.43935e-24	0.393338	0.455567	0.0492888	0.988133	1	0.261021	2422.13	-12.883	1.52677e-26	2.25278e-25
110385405	0	0	2	2	5	0	1	1	9	2158	1418	1312	0	0	0.323712	0.145531	0.306527	0	0.0365787	0.0353695	0.395123	205.9	133.056	131.315	0.842867	1.28155	-0.441701	0.861552	1	1.14581	1.71389	-0.372283	0.865262	0.929157	0.748017	1061.91	-10.1039	3.49403e-21	3.31327e-20	2.91046	2.97882	0.00557006	0.997378	0.997952	1.91689	1817.39	-9.79468	1.14799e-48	4.37665e-47
101737530	4	2	2	0	1	0	1	7	6	2154	1891	2069	0.628015	0.403498	0.226195	0	0.0428374	0	0.0255595	0.173002	0.184062	143.607	123.987	144.699	4.60635	0.173837	4.44696	0.014574	0.0503007	6.2949	2.0124	1.63093	0.161604	0.234007	4.10461	1333.02	-8.40859	1.18654e-51	3.95725e-50	0.393338	3.48204	-2.85998	0.146408	0.202168	0.261021	2282.48	-12.7973	3.76259e-26	5.38834e-25
101744970	0	0	0	0	0	0	1	1	0	2154	1901	2088	0	0	0	0	0	0	0.021014	0.0203194	0	118.068	102.476	120.058	NA	NA	NA	NA	NA	0	0.265673	0.658643	0.870667	0.929157	0	1339.45	-12.2416	1.84227e-24	2.10981e-23	0	0.455567	-0.905691	0.82288	1	0	2293.51	-13.7661	5.78583e-30	1.01764e-28
101739818	0	0	0	1	0	0	1	0	1	2145	1777	2026	0	0	0	0.0167212	0	0	0.00840562	0	0.0100886	47.0297	38.3167	46.5973	NA	NA	NA	NA	NA	0	0.296377	0.522744	0.896874	0.939073	0	1297.25	-12.1954	3.36131e-24	3.79229e-23	0.471884	0.511876	-0.0827115	0.979474	1	0.305895	2221.05	-12.758	6.78408e-26	9.62739e-25
101736342	0	0	0	0	1	0	0	0	0	2126	2045	1596	0	0	0	0	0.0290518	0	0	0	0	96.1262	90.9341	75.6985	NA	NA	NA	NA	NA	NA	NA	NA	NA	NA	0	1251.91	-12.1441	5.27121e-24	5.88877e-23	NA	NA	NA	NA	NA	0.261021	2143.84	-12.707	1.10061e-25	1.53411e-24
101738569	0	0	0	4	2	0	12	10	5	2108	1875	1968	0	0	0	0.0684917	0.0288523	0	0.103291	0.0832304	0.0516549	47.329	41.4012	46.3508	0	1.17241	-1.91871	0.58761	1	0	3.73222	-3.14298	0.0989944	0.150187	0	1296.77	-12.1949	2.50592e-24	2.84129e-23	2.67421	6.42051	-1.27129	0.283834	0.355125	1.74562	2220.45	-10.2864	5.16444e-56	2.60177e-54
101746943	2	8	3	3	3	12	0	0	0	2079	1698	1408	0.137466	0.706572	0.148535	0.0667769	0.0562599	0.282831	0	0	0	60.679	48.739	43.1084	8.26044	3.60996	1.15439	0.312278	0.474094	11.285	0	7.137	3.35256e-05	8.45422e-05	7.4459	1125.82	-7.4187	5.42134e-49	1.65842e-47	8.29079	0	5.93822	0.00126634	0.00286582	5.69081	1927.43	-8.45267	8.34163e-53	3.70022e-51
101736431	0	4	9	73	128	28	193	145	103	2065	1611	1779	0	0.100476	0.126733	0.462131	0.682692	0.18769	0.61419	0.446184	0.393408	17.1412	13.1514	15.4907	6.71542	43.0656	-2.66074	0.00369796	0.0174502	9.15141	61.5989	-2.71262	5.78e-05	0.000141477	6.0207	1188.83	-7.57013	1.01e-53	3.56e-52	98.0834	106.047	-0.110173	0.839472	0.874238	65.0511	2035.24	-4.96224	6.21e-26	8.85e-25
101735653	0	2	2	21	11	16	1	1	0	2032	1676	2057	0	0.174652	0.0979071	0.462168	0.203961	0.372856	0.0110633	0.0106976	0	58.6385	47.5651	62.2686	2.30412	9.53525	-2.09657	0.0674407	0.159839	3.14345	0.265673	3.49162	0.0784902	0.12157	2.07533	1258.67	-9.33068	2.34837e-34	4.35116e-33	21.8298	0.455567	5.50021	1.20314e-05	3.77453e-05	14.6151	2155.01	-7.22045	3.34693e-82	3.54976e-80
101746224	30	4	22	34	47	97	68	50	142	2027	1722	1712	1.98806	0.340621	1.05021	0.729673	0.849806	2.20425	0.733603	0.521582	1.83866	57.0403	47.6558	50.5367	29.4608	35.1456	-0.242598	0.746094	0.839632	40.235	38.5716	0.074527	0.918408	0.950723	26.1024	1188.84	-5.47928	1.90981e-37	4.03006e-36	80.5665	66.7569	0.272648	0.684885	0.741968	54.9214	2035.48	-5.21724	6.81285e-28	1.0859e-26
101742399	0	0	0	0	0	0	0	0	0	2022	2286	1344	0	0	0	0	0	0	0	0	0	65.5473	72.8794	45.7034	NA	NA	NA	NA	NA	NA	NA	NA	NA	NA	0	1223.07	-12.1105	2.14869e-23	2.3337e-22	NA	NA	NA	NA	NA	0	2094.99	-13.6356	1.49483e-28	2.45759e-27
101744832	2	2	1	3	2	7	83	80	68	2019	1713	1659	0.128663	0.165331	0.0463412	0.0625007	0.0351048	0.154419	0.86925	0.810135	0.854744	55.1542	46.0208	47.5406	3.03381	2.407	0.287768	0.82866	0.895463	4.14627	32.6023	-3.0938	8.73632e-05	0.000209707	2.71596	1173.16	-8.90069	7.37156e-39	1.64167e-37	5.52448	56.2045	-3.37971	5.99289e-08	2.60602e-07	3.76726	2008.63	-9.12219	7.59908e-71	5.95514e-69
101740511	0	0	0	0	2	1	0	1	0	2016	2233	1066	0	0	0	0	0.0161924	0.0101753	0	0.00467102	0	25.4025	27.6714	14.0903	0	0.553499	-0.843225	0.833003	1	NA	NA	NA	NA	NA	0	1147.37	-12.0184	1.82e-22	1.87e-21	1.26127	0.224052	2.2796	0.425908	1	0.854547	1965.26	-11.115	7.89e-33	1.63e-31
101736617	18	18	24	22	15	33	38	34	32	2015	1584	1660	1.84709	2.3735	1.77407	0.731102	0.419971	1.16121	0.634808	0.54921	0.641607	87.803	67.8804	75.8784	33.6258	13.9358	1.26977	0.0302937	0.0885735	45.91	14.7239	1.62856	7.57891e-05	0.000183379	30.0538	1145.31	-5.27564	4.11087e-74	2.57854e-72	31.9431	25.3869	0.324343	0.536321	0.606498	21.6177	1960.74	-6.51979	7.76051e-58	4.16235e-56
101743697	11	6	9	17	40	13	3	6	3	2008	1467	1146	0.120323	0.0843354	0.0709158	0.0602207	0.11938	0.0487619	0.00534222	0.0103312	0.00641183	9.32695	6.70133	5.58388	14.5078	13.1343	0.131495	0.853039	0.913369	19.8155	1.67038	3.55204	3.90529e-06	1.10163e-05	12.9285	1002.22	-6.29211	7.51305e-53	2.58124e-51	29.9252	2.87994	3.37583	9.54813e-06	3.04516e-05	19.9636	1715.48	-6.40941	1.05992e-48	4.05181e-47
105841810	16	0	4	5	40	27	9	5	8	1995	1727	1561	0.443098	0	0.0797964	0.0448425	0.302241	0.256403	0.0405756	0.0217968	0.0432886	23.4607	19.9731	19.2565	10.8947	13.5417	-0.308115	0.797721	0.875941	14.8974	3.15752	2.2496	0.0545987	0.0871862	9.61317	1148.67	-6.87711	9.47e-29	1.35e-27	30.907	5.44678	2.51534	0.0028306	0.00599788	20.948	1966.74	-6.54882	3.23e-30	5.74e-29
101744532	1	0	1	0	1	2	7	5	1	1981	1603	1446	0.0240101	0	0.0172957	0	0.00655099	0.0164666	0.0273612	0.0188976	0.00469135	20.1975	16.0732	15.4652	0.996991	0.585487	0.838138	0.727098	1	1.36076	1.76021	-0.294226	0.867197	0.929157	0.88133	1093.33	-10.1335	4.4e-22	4.43e-21	1.34252	3.02123	-1.1876	0.460114	0.53432	0.926031	1871.8	-11.0345	1.03e-35	2.44e-34
105842328	36	27	23	6	3	8	4	4	5	1979	1549	1888	3.54463	3.41612	1.63132	0.19132	0.0805939	0.270109	0.0641167	0.0619972	0.0961927	82.7433	63.6932	82.8065	50.14	3.40521	3.8887	1.72967e-08	6.01166e-07	68.508	1.86725	5.19861	1.25236e-16	9.06286e-16	44.7844	1182.04	-4.75256	2.3731e-45	6.5555e-44	7.80806	3.22407	1.27291	0.174094	0.234203	5.27847	2023.64	-8.62814	2.21231e-75	1.96269e-73
101740667	32	9	27	110	94	30	264	245	201	1977	1958	1791	0.862086	0.311563	0.523972	0.959696	0.690943	0.277142	1.15784	1.03899	1.05804	22.6166	22.0286	21.4927	36.3722	45.1956	-0.30672	0.643515	0.763062	49.6694	100.007	-0.994801	0.0133483	0.0237891	32.3054	1245.84	-5.24596	6.95e-62	3.13e-60	103.119	172.365	-0.740629	0.141975	0.196827	68.1596	2133.57	-4.96564	1.71e-28	2.8e-27
101738968	0	0	0	0	1	0	0	0	0	1974	2073	1934	0	0	0	0	0.0210727	0	0	0	0	64.7399	66.862	66.5361	NA	NA	NA	NA	NA	NA	NA	NA	NA	NA	0	1301.99	-12.2007	1.92732e-24	2.19984e-23	NA	NA	NA	NA	NA	0.261021	2229.91	-12.7637	3.61504e-26	5.18243e-25
101741950	32	23	60	310	352	238	1186	1174	1024	1974	1795	1617	0.477586	0.441094	0.645055	1.49832	1.43337	1.21803	2.88157	2.75812	2.98611	12.5103	11.1877	10.7499	60.5083	174.094	-1.51183	8.59e-05	0.000855345	82.5586	478.3	-2.51022	2.25e-21	2.34e-20	53.9388	1171.23	-4.41532	3.73e-68	1.98e-66	397.692	824.703	-1.05173	3.2e-06	1.1e-05	265.843	2005.53	-2.91463	5.48e-44	1.83e-42
101746232	0	0	0	0	0	0	1	1	1	1950	1536	1872	0	0	0	0	0	0	0.0425832	0.0411755	0.0511092	216.595	167.788	218.12	NA	NA	NA	NA	NA	0	0.426585	-0.0105076	0.997842	0.999119	0	1169.41	-12.0457	1.59997e-23	1.75164e-22	0	0.735928	-1.58169	0.637824	1	0	2002.05	-13.57	7.31886e-29	1.21889e-27
101744976	24	11	38	198	235	79	900	793	738	1948	1684	1759	0.430653	0.253636	0.491183	1.15059	1.15053	0.486097	2.62907	2.23992	2.58748	14.8431	12.6192	14.0597	37.8648	97.9361	-1.35667	0.0151501	0.0517485	51.666	343.927	-2.69745	1.86e-17	1.43e-16	33.6882	1174.51	-5.07964	4.7e-70	2.59e-68	223.36	592.943	-1.40746	0.000867545	0.00202283	148.175	2011.02	-3.76053	5.04e-22	5.58e-21
101746884	0	0	1	1	1	0	0	0	0	1946	1878	1974	0	0	0.101903	0.0458126	0.0385974	0	0	0	0	116.898	110.947	124.39	0.421434	0.38002	0.662115	0.843416	1	NA	NA	NA	NA	NA	0.374009	1263.91	-11.196	8.6784e-21	8.09471e-20	0.865221	0	2.68788	0.505993	1	0.566916	2164.45	-11.8342	3.22445e-29	5.49989e-28
101741035	2	1	3	1	2	2	52	32	34	1936	1731	1619	0.126954	0.081568	0.137178	0.0205569	0.0346387	0.043534	0.537359	0.319751	0.421697	52.1846	45.8869	45.7783	3.14604	0.965507	1.72577	0.223533	1	4.29325	16.6819	-1.91417	0.0220242	0.0377694	2.80032	1150.01	-8.62206	7.58632e-43	1.96097e-41	2.20775	28.7407	-3.69814	1.49219e-05	4.61057e-05	1.49295	1969.14	-10.3733	3.86113e-50	1.57414e-48
101745754	0	0	0	0	0	0	0	0	0	1930	1810	2082	0	0	0	0	0	0	0	0	0	117.374	108.255	132.822	NA	NA	NA	NA	NA	NA	NA	NA	NA	NA	0	1270.69	-12.1655	4.04929e-24	4.54971e-23	NA	NA	NA	NA	NA	0	2175.97	-13.6902	1.45866e-29	2.51538e-28
101741148	0	0	2	0	0	0	0	0	0	1930	1699	1656	0	0	0.181573	0	0	0	0	0	0	103.289	89.4222	92.9679	0.842867	0	3.10179	0.444698	1	1.14581	0	4.00665	0.323548	0.42455	0.748017	1150.38	-10.2117	1.32181e-22	1.37448e-21	NA	NA	NA	NA	NA	0	1969.74	-13.5466	4.0366e-29	6.81104e-28
101746854	0	0	0	0	1	0	1	0	0	1927	1611	1621	0	0	0	0	0.0425483	0	0.025387	0	0	127.606	104.915	112.602	NA	NA	NA	NA	NA	NA	NA	NA	NA	NA	0	1123.2	-11.9876	1.75089e-23	1.91227e-22	0.393338	0.231515	0.866217	0.831886	1	0.261021	1923.06	-12.5502	3.55883e-25	4.78559e-24
101738971	0	0	0	1	2	0	0	0	1	1891	1591	1739	0	0	0	0.0298116	0.050233	0	0	0	0.0179866	73.919	61.1631	71.3083	0	0.553857	-0.844053	0.83284	1	NA	NA	NA	NA	NA	0	1138.08	-12.0065	1.51724e-23	1.66373e-22	1.25856	0.280361	2.2775	0.422173	1	0.827937	1948.56	-11.101	1.76512e-36	4.33022e-35
101740879	1	0	0	17	16	0	0	0	1	1875	1336	1750	0.146085	0	0	0.804255	0.637731	0	0	0	0.0285436	116.312	81.5051	113.877	0.575558	6.2865	-3.3814	0.103108	0.21815	0.787862	0.160913	2.43711	0.536031	0.650927	0.507321	1083.33	-10.9736	1.23051e-19	1.06426e-18	14.3154	0.280361	5.77143	0.00349218	0.00725282	9.37655	1854.43	-7.61272	2.53933e-26	3.68517e-25
101745049	0	0	1	0	0	1	1	0	0	1874	1575	1980	0	0	0.127705	0	0	0.0607917	0.0288607	0	0	141.076	116.605	156.359	0.421434	0.205825	1.52876	0.70792	1	0.572903	0.135465	2.43711	0.550333	0.658399	0.374009	1185.85	-11.104	3.0951e-20	2.77888e-19	0.474594	0.231515	0.866217	0.831886	1	0.332505	2030.4	-12.6285	3.05742e-25	4.13104e-24
101737769	1	1	0	1	3	3	0	1	0	1869	1580	1291	0.0541964	0.0696421	0	0.0175513	0.0443613	0.0557534	0	0.00853128	0	43.0129	35.7603	31.1667	1.30619	1.34517	-0.155461	0.933334	1	1.78668	0.130208	3.48917	0.193481	0.273952	1.17098	1029.13	-10.0342	1.03642e-21	1.01591e-20	3.07568	0.224052	3.55388	0.0718159	0.109219	2.08647	1761.98	-9.72767	4.90202e-55	2.39266e-53
105841716	1	0	0	1	0	1	0	0	0	1867	2866	1637	0.235773	0	0	0.0763543	0	0.0808488	0	0	0	186.92	282.191	171.924	0.575558	0.412008	0.567849	0.857799	1	NA	NA	NA	NA	NA	0.507321	1378.74	-11.3216	1.55196e-20	1.42426e-19	0.946477	0	2.80199	0.487019	1	0.6384	2362.77	-11.9518	2.23333e-28	3.63361e-27
101742515	2	2	3	3	5	14	3	5	5	1857	1749	1787	0.174054	0.223659	0.18807	0.0845505	0.118724	0.417795	0.042503	0.0684966	0.0850215	68.6255	63.5651	69.2746	3.87667	4.36929	-0.174631	0.879638	0.928764	5.29208	1.862	1.50564	0.160081	0.232044	3.46398	1175.02	-8.426	3.11047e-47	8.99209e-46	10.0267	3.21661	1.64101	0.0989421	0.144718	6.87786	2012.13	-8.23196	1.97367e-58	1.07079e-56
101745300	15	4	9	10	16	9	129	131	144	1855	1549	1774	1.17354	0.402132	0.507216	0.253365	0.341539	0.241451	1.64301	1.61333	2.20127	61.6268	50.6095	61.8237	15.3488	6.69565	1.19673	0.111843	0.23161	20.9693	57.7036	-1.45489	0.00416961	0.00801242	13.6305	1129.43	-6.36526	6.34124e-63	2.90973e-61	15.2836	99.5882	-2.6919	5.31854e-10	2.97202e-09	10.2278	1933.75	-7.54852	2.07661e-99	3.05132e-97
101738161	22	14	49	174	283	176	695	687	479	1843	1869	1593	0.611826	0.500306	0.981624	1.56709	2.14736	1.67841	3.14654	3.0075	2.60283	21.7646	21.7064	19.734	43.5413	121.297	-1.45674	0.0013159	0.00778071	59.3887	260.678	-2.09862	6.23e-10	2.57e-09	38.7786	1153.2	-4.85007	8.09e-61	3.51e-59	276.951	449.12	-0.696147	0.00807682	0.0155267	185.616	1974.98	-3.40963	2.41e-46	8.78e-45
105841586	0	4	3	25	14	27	0	6	1	1837	1254	2038	0	0.14641	0.0615565	0.230616	0.108805	0.263726	0	0.0269032	0.00556562	22.2197	14.917	25.8588	4.18681	13.1456	-1.71205	0.0944872	0.204588	5.714	0.942162	2.55819	0.144376	0.211304	3.77664	1123.35	-8.3436	7.5e-39	1.67e-37	30.1179	1.62467	4.17795	4.06e-05	0.000116963	20.2793	1922.92	-6.58068	5.36e-52	2.3e-50
101743355	0	0	0	0	1	0	0	0	1	1830	1900	1704	0	0	0	0	0.0107094	0	0	0	0.00766927	30.5014	31.1442	29.793	NA	NA	NA	NA	NA	NA	NA	NA	NA	NA	0	1182.19	-12.0614	6.44e-24	7.17e-23	0.393338	0.280361	0.866217	0.831886	1	0.261021	2024.7	-12.6245	1.24e-25	1.72e-24
692417	1	0	0	4	0	3	1	0	0	1821	1654	1567	0.0807421	0	0	0.104593	0	0.0830619	0.0131445	0	0	62.4352	55.7712	56.3591	0.575558	1.44221	-1.24819	0.629148	1	0.787862	0.135465	2.43711	0.539645	0.652215	0.507321	1097.19	-10.992	4.35979e-20	3.86112e-19	3.31132	0.231515	3.64701	0.123875	0.175264	2.2211	1878.75	-9.80797	1.69794e-57	8.97046e-56
101739332	3	2	0	4	7	6	2	4	2	1810	2574	1263	0.0598335	0.0512573	0	0.0258359	0.0380921	0.041035	0.00649376	0.0125582	0.00779395	15.3292	21.4391	11.2207	3.18793	3.27654	-0.115705	0.930303	0.958989	4.36123	1.11359	1.89581	0.188026	0.267641	2.84927	1219.8	-8.93218	2.47e-34	4.56e-33	7.48846	1.91996	1.95776	0.046987	0.0753565	5.04576	2090.19	-8.69481	2.36e-65	1.62e-63
101740980	0	0	0	0	0	0	4	3	3	1796	1688	1888	0	0	0	0	0	0	0.143752	0.10425	0.129401	168.359	155.617	185.655	NA	NA	NA	NA	NA	0	1.41522	-1.74145	0.494414	0.611876	0	1171.99	-12.0489	9.94207e-24	1.09901e-22	0	2.4393	-3.31184	0.139364	0.193658	0	2006.96	-13.5735	3.76513e-29	6.38352e-28
100500923	44	46	83	581	763	334	415	554	343	1789	1525	1837	0.485855	0.6527	0.6602	2.07764	2.29875	1.26468	0.746011	0.962958	0.740035	8.38848	7.0323	9.03561	93.9124	321.176	-1.77339	2.59194e-05	0.000330886	128.163	183.546	-0.516754	0.0675272	0.105998	83.8929	1124.49	-3.74352	1.28901e-50	4.13755e-49	732.795	316.367	1.21194	0.000574512	0.00137973	487.941	1925.37	-1.97958	5.11986e-10	2.40656e-09
101738456	2	1	1	7	1	1	1	2	1	1783	2170	1801	0.0732739	0.0470784	0.0263914	0.0830535	0.00999615	0.0125632	0.00596434	0.0115344	0.00715852	27.7389	33.2011	29.3919	2.30318	1.82294	0.327108	0.836212	1	3.14745	0.556794	2.46274	0.108334	0.163224	2.0523	1251.11	-9.32089	4.68e-35	9e-34	4.17112	0.95998	2.09888	0.168025	0.227184	2.73479	2143.24	-9.63974	2.27e-60	1.28e-58
101738075	0	0	0	0	0	0	0	0	0	1774	1607	1666	0	0	0	0	0	0	0	0	0	62.1633	55.3798	61.2394	NA	NA	NA	NA	NA	NA	NA	NA	NA	NA	0	1099.68	-11.957	1.85264e-23	2.02017e-22	NA	NA	NA	NA	NA	0	1883.01	-13.4816	6.99048e-29	1.16558e-27
101738112	18	9	19	120	112	94	234	264	227	1773	1588	1723	0.810727	0.520891	0.616452	1.75034	1.37636	1.45181	1.71578	1.87176	1.99771	33.9102	29.8694	34.5686	24.9429	63.5593	-1.34181	0.00363234	0.0172393	34.0561	102.601	-1.58139	7.90397e-06	2.14575e-05	22.2108	1108.42	-5.62927	2.9769e-79	2.14243e-77	145.292	176.966	-0.285165	0.288108	0.359613	97.1972	1897.95	-4.28858	2.85353e-76	2.54759e-74
101740125	1	0	9	0	0	4	0	0	1	1712	1270	1468	0.187851	0	1.21787	0	0	0.257664	0	0	0.0367044	136.564	99.6304	122.839	4.36846	0.8233	2.46389	0.254274	0.4114	5.94398	0.160913	5.34028	0.0119865	0.0215158	3.8734	970.197	-7.69399	1.88769e-42	4.85193e-41	1.89837	0.280361	2.84689	0.405648	0.479762	1.33002	1660.83	-10.4324	3.73326e-39	1.03869e-37
101746303	0	0	0	0	0	0	0	0	0	1711	1570	1668	0	0	0	0	0	0	0	0	0	103.202	93.131	105.539	NA	NA	NA	NA	NA	NA	NA	NA	NA	NA	0	1078.77	-11.9293	2.40475e-23	2.60765e-22	NA	NA	NA	NA	NA	0	1847.25	-13.4539	9.42815e-29	1.55913e-27
101742537	1	1	0	4	4	1	5	10	6	1710	1552	1195	0.0583478	0.0749767	0	0.0755831	0.0636792	0.020008	0.0474939	0.0918477	0.0684037	42.3681	37.8172	31.0589	1.30619	1.72591	-0.518854	0.774086	1	1.78668	2.94488	-0.872332	0.565471	0.673281	1.17098	967.179	-9.94483	2.22057e-21	2.13982e-20	3.93548	5.08026	-0.361889	0.720452	0.773324	2.60017	1656.1	-9.28203	3.21377e-60	1.80611e-58
101738411	1	4	1	1	0	0	0	1	0	1705	1633	1696	0.129807	0.667208	0.0935068	0.0420378	0	0	0	0.0204335	0	93.9816	88.5237	98.0663	3.9195	0.206183	4.17458	0.0378158	1	5.35605	0.130208	5.076	0.00798957	0.0147013	3.53595	1097.14	-8.53228	4.30815e-42	1.08346e-40	0.471884	0.224052	0.866217	0.831886	1	0.305895	1878.82	-12.5166	3.61792e-25	4.86042e-24
134200898	3	2	0	7	12	0	4	5	0	1698	2021	1437	0.166628	0.142744	0	0.125911	0.181853	0	0.0361684	0.043716	0	40.0482	46.8777	35.5531	3.18793	3.52933	-0.197039	0.908236	0.94562	4.36123	1.1929	1.80645	0.293388	0.391845	2.84927	1118.6	-8.82292	1.94934e-37	4.10713e-36	8.02324	2.04632	1.95905	0.228562	0.295324	5.27352	1916.18	-8.45332	2.57901e-51	1.09577e-49
101738935	64	80	176	490	402	484	775	781	594	1691	1285	1402	1.11144	1.78524	2.20171	2.75576	1.90478	2.88224	2.19104	2.13501	2.01556	12.47	9.31926	10.8454	169.458	270.531	-0.671646	0.106471	0.223408	231.16	302.26	-0.381872	0.219894	0.306498	151.386	953.833	-2.65116	2.45e-17	1.83e-16	619.048	520.943	0.247964	0.351482	0.425081	415.751	1632.86	-1.97449	4.49e-12	2.49e-11
101740799	36	24	138	90	153	49	49	60	118	1676	1709	1461	1.9144	1.64	5.28631	1.54993	2.2199	0.893524	0.424198	0.502256	1.22607	37.8462	37.9529	34.6078	96.413	55.239	0.812105	0.201315	0.349048	131.395	33.4379	1.9879	0.00134391	0.00277526	85.8045	1053.49	-3.59866	6.82009e-16	4.60988e-15	125.905	57.8699	1.12672	0.0568359	0.0891859	83.7595	1804.22	-4.42411	5.52148e-32	1.08628e-30
101746951	1	5	3	16	24	13	11	12	14	1669	1375	1640	0.0959407	0.616417	0.207333	0.497122	0.628242	0.427687	0.171806	0.181229	0.262443	67.9952	55.0908	70.0876	5.493	10.1467	-0.959808	0.29521	0.456202	7.50068	5.30539	0.431414	0.642463	0.748041	4.94762	1022.22	-7.84437	2.93475e-47	8.52012e-46	23.16	9.16034	1.35276	0.0170757	0.0304946	15.4814	1750.16	-6.80857	1.60609e-94	2.19957e-92
101743139	5	6	10	10	12	13	18	9	11	1664	1442	1438	0.23755	0.366301	0.342239	0.15386	0.155554	0.211792	0.13922	0.0673088	0.102113	33.5705	28.6104	30.4326	11.4759	6.8236	0.750638	0.300088	0.461238	15.6613	5.38028	1.54166	0.025616	0.0434315	10.2586	989.338	-6.59503	5.04e-67	2.59e-65	15.6086	9.26771	0.750978	0.236546	0.304038	10.5138	1693.96	-7.34356	1e-99	1.5e-97
101742085	0	0	0	2	5	1	1	2	1	1633	1459	1459	0	0	0	0.0618407	0.130253	0.0327404	0.0155434	0.0300592	0.0186555	66.2078	58.1746	62.0517	0	1.48738	-2.26804	0.394318	1	0	0.556794	-0.397724	0.91078	0.947396	0	991.032	-11.8069	6.6319e-23	7.02437e-22	3.38505	0.95998	1.82975	0.201007	0.26485	2.2494	1696.94	-9.49057	1.57578e-60	8.96288e-59
101736627	0	0	0	0	0	0	0	0	0	1623	1869	1530	0	0	0	0	0	0	0	0	0	122.651	138.904	121.288	NA	NA	NA	NA	NA	NA	NA	NA	NA	NA	0	1091.54	-11.9464	2.09044e-23	2.27223e-22	NA	NA	NA	NA	NA	0	1869.73	-13.4714	8.49613e-29	1.4083e-27
101739282	1	0	2	2	5	6	0	0	1	1619	1150	1471	0.0904923	0	0.130372	0.0586114	0.123451	0.186184	0	0	0.0176814	62.2125	43.4594	59.2951	1.41842	2.5165	-0.717008	0.647428	1	1.93367	0.160913	3.72969	0.141174	0.207192	1.25534	925.55	-9.31515	3.96702e-26	4.91796e-25	5.75802	0.280361	4.45615	0.00965449	0.0182378	3.91193	1584.33	-8.67727	5.11111e-64	3.32246e-62
101742798	149	132	114	127	114	155	447	539	474	1613	1380	1493	1.99022	2.26564	1.09689	0.549363	0.415464	0.709949	0.971999	1.13331	1.23708	9.14889	7.69783	8.8832	230.244	77.9055	1.55993	0.000362285	0.00275191	314.547	207.007	0.596174	0.0725532	0.113076	205.83	977.792	-2.25718	3.55649e-13	1.96968e-12	178.332	357.142	-1.00386	0.00118467	0.0026992	120.143	1674.17	-3.80403	2.60309e-37	6.67622e-36
101739695	0	0	0	0	2	0	0	0	1	1612	1280	1363	0	0	0	0	0.0326644	0	0	0	0.011696	40.9747	31.9975	36.3431	0	0.347674	-0.188194	0.962949	1	NA	NA	NA	NA	NA	0	926.91	-11.7104	2.15656e-22	2.21221e-21	0.786675	0.280361	1.60924	0.689615	1	0.522042	1586.87	-11.3916	9.79296e-27	1.46489e-25
110386544	1	0	0	1	1	1	4	3	2	1606	1687	1653	0.0713139	0	0	0.0230948	0.0194575	0.0244543	0.0464384	0.0336775	0.0278682	48.6339	50.2416	52.51	0.575558	0.585845	0.0453927	0.985993	1	0.787862	1.25431	-0.608726	0.767691	0.856	0.507321	1077.45	-10.9658	5.02103e-20	4.43524e-19	1.33982	2.15894	-0.699578	0.63078	0.693524	0.899421	1845.35	-11.0164	1.37422e-36	3.38895e-35
101737225	0	0	0	4	1	0	0	0	0	1604	1606	1571	0	0	0	0.18514	0.0389953	0	0	0	0	97.3469	95.8558	100.016	0	0.998569	-1.68537	0.655984	1	NA	NA	NA	NA	NA	0	1041.28	-11.8783	3.15084e-23	3.39516e-22	2.28087	0	4.07848	0.20628	0.270843	1.4846	1783.28	-10.23	3.84047e-48	1.44463e-46
novel.194	0	0	0	0	0	0	0	0	0	1576	1465	1537	0	0	0	0	0	0	0	0	0	215.763	197.248	220.735	NA	NA	NA	NA	NA	NA	NA	NA	NA	NA	0	997.774	-11.8167	6.03632e-23	6.3985e-22	NA	NA	NA	NA	NA	0	1708.59	-13.3413	2.57257e-28	4.17592e-27
101739936	20	12	62	53	55	83	390	388	358	1563	1311	1482	0.805311	0.620893	1.79833	0.691114	0.60424	1.14602	2.55647	2.45929	2.81657	26.7246	22.045	26.5813	46.4076	37.5722	0.326267	0.580199	0.715772	63.2631	160.959	-1.31258	0.0026282	0.00520444	41.2988	949.974	-4.48265	6.56e-30	9.9e-29	86.0347	277.592	-1.69348	7.24e-07	2.71e-06	58.1665	1626.5	-4.81167	3.61e-45	1.28e-43
101739580	0	0	0	0	2	0	0	0	0	1552	1226	1463	0	0	0	0	0.0625214	0	0	0	0	75.5085	58.661	74.6662	0	0.347674	-0.188194	0.962949	1	NA	NA	NA	NA	NA	0	925.35	-11.708	2.56073e-22	2.61504e-21	0.786675	0	2.57073	0.525852	1	0.522042	1584.21	-11.3896	1.34962e-26	2.00186e-25
101740687	69	72	60	198	272	246	864	859	701	1552	1292	1388	1.30823	1.75416	0.819463	1.21574	1.40707	1.59937	2.66681	2.56373	2.59691	12.4953	10.2299	11.7225	117.605	138.741	-0.24885	0.548591	0.688801	160.652	341.69	-1.10581	0.000528133	0.001145	105.229	922.219	-3.15042	6.16e-24	6.87e-23	317.171	589.023	-0.892963	3.98e-05	0.000114869	213.361	1578.95	-2.8882	3.74e-33	7.89e-32
733118	0	0	0	1	4	2	2	2	2	1547	1231	1398	0	0	0	0.0454416	0.153139	0.096233	0.0456864	0.0441761	0.0548337	92.1771	72.1349	87.3807	0	1.31318	-2.08738	0.447709	1	0	0.853171	-1.01064	0.738601	0.831715	0	910.546	-11.6847	2.78284e-22	2.8334e-21	2.99442	1.47186	1.04845	0.424838	0.49876	2.01499	1558.87	-9.55707	6.54707e-54	3.04796e-52
119630208	1	1	0	1	0	1	0	0	0	1538	1324	1366	0.0457841	0.0588324	0	0.0148271	0	0.0156998	0	0	0	29.9013	25.3149	27.8586	1.30619	0.412008	1.61748	0.504738	1	1.78668	0	4.47304	0.166844	0.240134	1.17098	920.955	-9.87597	2.4e-21	2.31e-20	0.946477	0	2.80199	0.487019	1	0.6384	1576.86	-11.3713	4.36e-27	6.7e-26
101744012	0	0	4	5	1	1	10	5	8	1525	1505	1452	0	0	0.190947	0.107305	0.018081	0.0227242	0.107883	0.0521582	0.103586	42.9139	41.6504	42.8618	1.68573	1.41058	0.376101	0.853565	1	2.29161	3.29299	-0.35214	0.818265	0.897772	1.49603	975.909	-8.98171	1.91467e-32	3.25637e-31	3.22735	5.6783	-0.83221	0.464743	0.538558	2.123	1671.28	-9.6474	4.0822e-56	2.07883e-54
101739443	21	18	19	46	31	70	204	208	142	1504	1083	1105	0.839965	0.925159	0.547444	0.595854	0.338312	0.960109	1.32836	1.30963	1.10977	25.5452	18.0902	19.6879	33.2453	29.2811	0.174035	0.764616	0.853399	45.409	77.5677	-0.801772	0.0264736	0.0447947	29.7057	803.428	-4.79239	2.04e-49	6.33e-48	67.1217	133.643	-0.999326	0.0250957	0.0431722	45.4382	1375.25	-4.92744	5.58e-30	9.82e-29
105842431	118	127	138	273	176	272	262	219	212	1504	1382	1325	1.46848	2.03091	1.23711	1.10024	0.597601	1.16074	0.530799	0.429016	0.515496	7.9479	7.18236	7.34507	218.863	142.868	0.612599	0.150221	0.284756	298.879	98.1208	1.59916	1.85352e-08	6.69983e-08	195.761	916.553	-2.23833	2.67783e-19	2.26588e-18	327.141	169.161	0.950461	0.00829024	0.0159089	219.89	1569.47	-2.83725	2.88941e-17	2.3669e-16
105842227	4	3	0	1	1	3	3	1	4	1501	1217	1365	0.240476	0.231758	0	0.0194694	0.016403	0.0618462	0.0293613	0.00946358	0.0469867	38.3187	30.5545	36.5543	4.49412	0.997495	2.13781	0.176017	0.318456	6.14791	1.18025	2.344	0.100404	0.152082	4.02025	890.19	-7.99888	1.75e-40	4.2e-39	2.289	2.04004	0.168669	0.905915	0.926679	1.56443	1524.06	-9.99715	1.58e-45	5.64e-44
101746993	0	0	0	0	0	0	1	0	0	1482	1132	1618	0	0	0	0	0	0	0.019094	0	0	73.8109	55.4464	84.533	NA	NA	NA	NA	NA	NA	NA	NA	NA	NA	0	925.708	-11.7085	5.00579e-22	5.01827e-21	NA	NA	NA	NA	NA	0	1584.8	-13.2328	4.13343e-27	6.37226e-26
134201488	18	15	17	16	168	25	198	29	21	1475	777	87	0.808625	0.8659	0.550133	0.232774	2.05919	0.385119	1.44805	0.205077	0.184331	28.1375	14.577	1.74096	28.4838	37.6492	-0.411367	0.632601	0.755701	38.9032	33.9772	0.188078	0.824044	0.902766	25.4447	501.093	-4.30731	2.25e-08	8.36e-08	85.4957	58.2251	0.555542	0.594762	0.661544	57.0585	856.996	-3.90624	8.44e-05	0.000220128
134201339	1	1	1	0	0	0	1	0	0	1470	1121	1221	0.24712	0.317548	0.178013	0	0	0	0.0402301	0	0	154.257	115.688	134.406	1.72762	0	3.99173	0.129417	1	2.35959	0.135465	3.92975	0.0701326	0.109761	1.54498	830.513	-9.1455	7.30414e-26	8.91757e-25	NA	NA	NA	NA	NA	0	1421.75	-13.0762	6.21642e-27	9.41878e-26
novel.417	0	1	1	5	2	1	1	0	0	1455	1339	1175	0	0.0448162	0.0251233	0.0564734	0.0190317	0.0119595	0.00567776	0	0	21.5484	19.5024	18.2543	1.15206	1.58441	-0.49821	0.790852	1	1.57172	0.135465	3.3402	0.2215	0.308404	1.03766	862.822	-9.78781	5.91e-21	5.56e-20	3.62069	0.231515	3.78148	0.0556004	0.087425	2.38402	1477.45	-9.2799	3.97e-57	2.08e-55
101747097	129	8	186	141	259	418	61	291	588	1451	735	891	1.5441	0.123049	1.60378	0.546571	0.845863	1.71571	0.118867	0.548307	1.37521	7.37519	3.67408	4.75072	158.479	160.13	-0.0109589	0.989372	0.993643	216.185	140.771	0.622458	0.501937	0.619363	140.319	669.925	-2.24958	0.00142078	0.00300786	366.79	244.174	0.587561	0.470116	0.544004	249.723	1146.14	-2.19918	1.9875e-05	5.63872e-05
101743782	8	3	3	19	38	30	612	561	396	1448	1518	965	0.178394	0.0859633	0.0481898	0.137209	0.231199	0.229399	2.22169	1.96923	1.7254	13.7113	14.1363	9.58543	8.06065	16.698	-1.07529	0.163428	0.301566	11.0181	219.673	-4.36839	2.59273e-18	2.14228e-17	7.17156	851.323	-6.94093	4.91447e-46	1.38844e-44	38.1504	378.403	-3.30523	1.08595e-22	1.95591e-21	25.706	1458.05	-5.82424	1.30562e-60	7.48661e-59
101746788	102	105	229	649	608	718	1191	1224	1003	1447	1152	1363	1.02328	1.35358	1.65491	2.10853	1.66422	2.47001	1.94513	1.93294	1.96607	6.16427	4.82637	6.09094	231.931	387.288	-0.736961	0.0436303	0.116239	316.433	482.109	-0.602425	0.0182946	0.0318733	207.078	864.401	-2.05747	1.85482e-14	1.1178e-13	886.16	831.176	0.091859	0.704934	0.759848	595.965	1479.88	-1.31279	1.55666e-06	5.09355e-06
101735669	26	20	41	142	176	92	463	416	333	1417	1193	1145	0.474338	0.468863	0.538818	0.838963	0.876073	0.575549	1.37511	1.19468	1.18703	10.9775	9.08926	9.30495	46.8558	78.8092	-0.745384	0.0825506	0.185543	63.9499	170.471	-1.40407	8.7017e-07	2.64794e-06	41.7978	817.017	-4.27757	7.6353e-62	3.41193e-60	179.898	293.757	-0.706079	0.0194302	0.0342735	119.967	1398.84	-3.54079	7.75618e-39	2.12032e-37
110384752	6	4	11	4	6	3	6	12	6	1409	1316	1196	0.384561	0.32944	0.507868	0.083026	0.104925	0.065935	0.0626049	0.121071	0.0751397	38.3481	35.2244	34.146	11.0116	2.48523	2.15773	0.0132532	0.0468922	15.0244	3.34076	2.1858	0.00305732	0.00599161	9.81264	852.848	-6.39071	1.2208e-63	5.7365e-62	5.67134	5.75988	-0.0182117	0.983221	0.987071	3.78722	1460.41	-8.56861	3.30018e-73	2.73837e-71
105842910	0	0	1	1	0	0	1	4	1	1404	1577	1246	0	0	0.0975246	0.0438441	0	0	0.0220401	0.0852461	0.026453	80.7155	89.1613	75.1421	0.421434	0.206183	1.52876	0.70792	1	0.572903	0.81721	0.00434866	0.998551	0.999119	0.374009	918.215	-10.7351	3.47743e-19	2.91541e-18	0.471884	1.40808	-1.56687	0.491468	1	0.305895	1572.78	-12.2601	3.97446e-24	5.05535e-23
101741175	2	0	0	0	1	2	13	7	11	1400	1419	1111	0.139752	0	0	0	0.0190652	0.0479225	0.147882	0.0769965	0.150185	41.5409	41.4081	34.581	1.15112	0.585487	0.972004	0.72033	1	1.57572	4.44254	-1.52202	0.327401	0.428894	1.01464	853.312	-9.76944	8.09671e-21	7.5627e-20	1.34252	7.66203	-2.51785	0.0468535	0.0751726	0.926031	1461.38	-10.6778	5.90421e-34	1.29727e-32
101738910	0	0	0	0	0	0	0	0	0	1399	1405	1347	0	0	0	0	0	0	0	0	0	130.108	128.504	131.41	NA	NA	NA	NA	NA	NA	NA	NA	NA	NA	0	903.818	-11.674	1.73852e-22	1.79144e-21	NA	NA	NA	NA	NA	0	1547.87	-13.1988	7.99632e-28	1.27023e-26
101742860	0	0	0	0	0	0	0	1	0	1386	1154	1255	0	0	0	0	0	0	0	0.0317195	0	118.594	97.1095	112.647	NA	NA	NA	NA	NA	NA	NA	NA	NA	NA	0	827.136	-11.5461	7.33049e-22	7.26356e-21	NA	NA	NA	NA	NA	0	1416.16	-13.0705	4.31364e-27	6.62835e-26
692399	4	3	0	215	304	6	6	1	5	1386	1170	1257	0.0958577	0.0923827	0	1.66858	1.98771	0.0493059	0.0234079	0.00377234	0.0234121	14.1042	11.7092	13.4183	4.49412	98.4108	-4.51324	0.000298391	0.00234597	6.14791	1.74756	1.77048	0.209195	0.293281	4.02025	830.966	-7.90141	4.91992e-40	1.157e-38	223.877	3.01495	6.22613	5.39954e-08	2.36135e-07	147.113	1422.75	-3.27282	0.000333965	0.000797243
101746266	0	0	0	0	0	0	0	0	0	1385	1295	1262	0	0	0	0	0	0	0	0	0	113.716	104.567	108.694	NA	NA	NA	NA	NA	NA	NA	NA	NA	NA	0	858.264	-11.5994	3.447e-22	3.48885e-21	NA	NA	NA	NA	NA	0	1469.7	-13.1241	1.71025e-27	2.67459e-26
110384800	0	0	0	0	0	0	1	0	1	1369	1166	1234	0	0	0	0	0	0	0.0202959	0	0.0243596	72.475	60.7069	68.5292	NA	NA	NA	NA	NA	0	0.296377	0.522744	0.896874	0.939073	0	821.234	-11.5358	7.34889e-22	7.27652e-21	0	0.511876	-1.05025	0.794548	1	0	1406.1	-13.0602	4.20987e-27	6.48302e-26
101742534	0	0	0	2	3	1	0	3	0	1353	1348	1112	0	0	0	0.0442328	0.0558996	0.0234183	0	0.0322507	0	39.2366	38.4449	33.8278	0	1.1397	-1.88142	0.510912	1	0	0.390625	0.1035	0.979366	0.995852	0	828.446	-11.5485	5.99559e-22	5.97985e-21	2.59837	0.672155	1.91494	0.329388	0.402794	1.72736	1418.76	-9.6419	3.16049e-50	1.29223e-48
101736766	50	25	27	90	186	63	72	110	51	1339	991	1185	2.58839	1.66304	1.00686	1.50884	2.62716	1.11836	0.606786	0.896389	0.515863	29.4347	21.4243	27.3258	58.4223	63.8571	-0.135725	0.812573	0.88564	79.832	32.2829	1.2952	0.00633285	0.0118149	52.0556	766.71	-3.89433	7.48e-27	9.69e-26	145.53	55.6132	1.3882	0.00362833	0.00751529	97.0283	1312.49	-3.75366	1.52e-21	1.64e-20
101740996	72	81	137	457	566	347	880	893	685	1336	1114	1183	1.2255	1.7716	1.67975	2.51905	2.62851	2.0253	2.4384	2.39263	2.27811	9.65617	7.91842	8.96931	158.357	264.039	-0.738117	0.0380616	0.105036	216.118	345.71	-0.678428	0.00446021	0.00852591	141.522	791.562	-2.48542	5.25158e-25	6.14287e-24	602.964	595.859	0.0175211	0.941243	0.954045	402.911	1355.25	-1.74924	2.06132e-14	1.37026e-13
101746464	17	23	31	205	223	105	213	254	166	1332	1187	1055	0.153998	0.267729	0.202288	0.601395	0.551168	0.326163	0.314115	0.362196	0.293818	5.12376	4.49045	4.25709	39.6534	102.645	-1.38056	0.00447845	0.0202943	54.1265	88.6383	-0.726553	0.0341957	0.0566807	35.4828	776.993	-4.47442	8.22676e-56	3.05687e-54	234.283	152.762	0.617152	0.0868556	0.129368	155.829	1330.42	-3.0921	7.02944e-23	8.22981e-22
101741195	0	0	0	2	3	0	11	9	21	1325	1065	1112	0	0	0	0.0433362	0.0547665	0	0.119817	0.094791	0.274539	37.6457	29.758	33.1421	0	0.933877	-1.59456	0.674224	1	0	6.04115	-3.83184	0.0277836	0.0467997	0	762.709	-11.4291	2.09e-21	2.02e-20	2.12378	10.4507	-2.26094	0.0489071	0.0780175	1.39485	1305.78	-9.78903	2.45e-43	7.99e-42
101738147	128	69	119	176	181	155	85	101	65	1325	1561	1521	3.31438	2.29585	2.21964	1.47586	1.27875	1.37627	0.358306	0.411678	0.328859	14.5689	16.8799	17.5435	174.235	99.6556	0.806138	0.0239908	0.0740525	237.94	35.1248	2.7575	4.68e-20	4.4e-19	155.236	960.386	-2.62967	2.96e-27	3.88e-26	227.808	60.5315	1.90906	1.67e-12	1.22e-11	152.621	1645.12	-3.43103	9.5e-55	4.54e-53
101743915	4	3	7	9	16	4	0	0	0	1312	1296	1235	0.308419	0.297238	0.388797	0.224731	0.3366	0.10576	0	0	0	42.957	41.7311	42.4172	7.44415	5.46034	0.452809	0.617356	0.743431	10.1582	0	7.03265	8.02822e-06	2.17865e-05	6.63831	836.627	-6.94205	5.98023e-57	2.29701e-55	12.4387	0	6.53443	4.4887e-05	0.000128603	8.25941	1432.76	-7.40074	1.63898e-77	1.51108e-75
110384712	0	0	0	0	1	0	93	74	37	1306	1377	1231	0	0	0	0	0.00808581	0	0.44868	0.345212	0.214248	16.4351	17.0419	16.2504	NA	NA	NA	NA	NA	0	28.1874	-6.05932	6.96e-06	1.9e-05	0	851.518	-11.5881	3.59e-22	3.62e-21	0.393338	48.4841	-6.6657	4.11e-07	1.59e-06	0.261021	1458.4	-12.1512	7.61e-24	9.5e-23
101743357	5	0	0	1	2	7	0	0	1	1301	978	1362	0.315508	0	0	0.0204353	0.0344337	0.151467	0	0	0.0123295	34.8608	25.7723	38.2836	2.87779	1.99463	0.530158	0.778237	0.861935	3.93931	0.160913	4.69268	0.0891433	0.136479	2.5366	796.047	-8.33685	4.57e-31	7.36e-30	4.58071	0.280361	4.119	0.0344553	0.0572039	3.15547	1362.78	-8.81892	3.47e-49	1.36e-47
101737689	0	0	1	0	2	2	10	13	9	1295	923	1350	0	0	0.0445429	0	0.0337426	0.0424078	0.100665	0.126538	0.108738	34.0035	23.8347	37.1846	0.421434	0.759324	-0.334985	0.909635	1	0.572903	4.49557	-2.44806	0.132137	0.195139	0.374009	780.421	-10.5004	5.77e-18	4.48e-17	1.73586	7.75107	-2.14162	0.06046	0.0941721	1.18705	1335.95	-10.1366	1.15e-36	2.86e-35
101738452	0	0	1	4	2	2	4	3	1	1284	1362	1044	0	0	0.0239428	0.0430557	0.0181373	0.0227951	0.0216438	0.0156962	0.00649433	18.1223	18.9052	15.457	0.421434	1.58406	-1.38763	0.519842	1	0.572903	1.0934	-0.414703	0.852115	0.923417	0.374009	801.089	-10.5383	1.7e-18	1.36e-17	3.6234	1.87858	0.919199	0.455044	0.529408	2.41063	1372.04	-9.17136	2.4e-56	1.23e-54
101744955	4	6	6	20	26	30	13	16	7	1269	1295	1193	0.215354	0.415094	0.232696	0.348709	0.381927	0.553854	0.113941	0.135599	0.0736369	29.0118	29.1164	28.6107	9.2146	14.8182	-0.717884	0.306094	0.467318	12.5818	4.97076	1.29962	0.0803283	0.124178	8.25526	817.612	-6.70121	1.11e-58	4.6e-57	33.9023	8.55705	1.97247	0.000279913	0.000707683	22.8796	1400.26	-5.94534	1.36e-88	1.64e-86
119628424	4	0	1	1	1	1	1	0	1	1265	1100	1377	0.60145	0	0.108314	0.0486945	0.0410254	0.0515608	0.0244784	0	0.0293795	80.7698	69.0727	92.2292	2.72366	0.585845	2.23326	0.220457	1	3.72435	0.296377	3.69499	0.0634354	0.100139	2.40329	817.455	-8.38655	2.94094e-33	5.19566e-32	1.33982	0.511876	1.41858	0.488319	1	0.899421	1399.7	-10.6174	3.37056e-33	7.14964e-32
101742412	3	6	70	392	408	152	938	888	790	1259	1359	1298	0.046857	0.120422	0.787581	1.9828	1.73871	0.814099	2.38506	2.18328	2.41093	8.35022	8.86434	9.03072	35.6108	183.035	-2.33992	0.00874084	0.0340902	48.4597	369.812	-2.90349	0.00020513	0.00047093	31.6845	852.845	-4.71972	2.93437e-10	1.28811e-09	417.598	637.604	-0.61013	0.140786	0.195419	276.948	1460.72	-2.39807	3.98789e-10	1.89596e-09
119630256	0	0	0	2	2	0	0	2	0	1258	2036	678	0	0	0	0.0292104	0.0246099	0	0	0.0141984	0	24.0916	38.3459	13.6204	0	0.76004	-1.29604	0.744357	1	0	0.260417	0.683465	0.865916	0.929157	0	854.468	-11.5931	3.92e-20	3.49e-19	1.73044	0.448104	1.91815	0.461208	0.535211	1.13383	1464.55	-10.2809	1.84e-31	3.53e-30
105841628	12	9	12	12	7	11	43	155	318	1253	1555	926	0.770904	0.742957	0.555321	0.249655	0.122696	0.242322	0.449708	1.56745	3.99163	34.1814	41.718	26.4987	18.5395	5.95513	1.63828	0.0168049	0.0561214	25.3186	77.1775	-1.6135	0.0342043	0.0566883	16.5488	808.305	-5.63475	4.06752e-52	1.37671e-50	13.6365	133.838	-3.3001	5.3012e-05	0.000150235	9.15544	1384.75	-7.26236	2.16617e-65	1.49784e-63
105841651	116	126	169	154	52	106	445	551	494	1244	914	1179	1.70193	2.37551	1.78614	0.731721	0.208162	0.533299	1.06289	1.27257	1.41617	7.7504	5.60022	7.70536	230.046	62.6092	1.87826	0.000391051	0.00292197	314.064	211.517	0.565392	0.0265271	0.0448532	205.677	728.658	-1.83067	2.261e-12	1.17377e-11	143.431	364.975	-1.34979	0.00684799	0.0133768	95.9265	1247.36	-3.7033	1.632e-14	1.09259e-13
101739511	1	1	1	17	25	22	254	269	195	1233	846	643	0.00994507	0.0127794	0.00716393	0.0547516	0.0678361	0.0750258	0.41123	0.421118	0.378919	5.20703	3.5136	2.84848	1.72762	12.3792	-2.89473	0.00886256	0.0344236	2.35959	100.812	-5.48644	8.35963e-10	3.40126e-09	1.54498	590.038	-8.64983	6.34237e-22	6.32111e-21	28.2965	173.745	-2.61709	1.23054e-15	1.22268e-14	19.0409	1009.85	-5.73046	1.81121e-49	7.23765e-48
101736472	3	6	2	5	8	4	1	5	0	1232	1006	987	0.213065	0.547576	0.102321	0.115001	0.155022	0.0974162	0.011562	0.0558991	0	37.1553	29.8375	31.225	6.95331	3.24491	1.03036	0.319416	0.482169	9.50232	0.786506	3.5113	0.00923309	0.0168499	6.25191	701.82	-6.99685	1.35e-43	3.62e-42	7.40449	1.35177	2.41344	0.0589578	0.0921177	4.94766	1201.55	-7.9022	3.41e-71	2.73e-69
101743693	2	4	6	14	19	16	16	18	13	1224	966	1179	0.275068	0.706923	0.594436	0.62356	0.712979	0.754589	0.358239	0.389696	0.349347	71.4843	55.4831	72.2301	6.60223	9.48267	-0.530236	0.509681	0.659594	9.00843	6.60305	0.439346	0.564754	0.672484	5.91331	735.327	-6.97334	3.32183e-46	9.4434e-45	21.6733	11.3819	0.928554	0.0719842	0.109424	14.562	1258.89	-6.43493	2.51073e-82	2.68305e-80
101739361	0	0	1	0	0	0	0	3	0	1221	1107	1185	0	0	0.129359	0	0	0	0	0.0848044	0	93.1082	83.0185	94.7908	NA	NA	NA	NA	NA	0.572903	0.390625	1.06527	0.790081	0.875951	0.374009	765.797	-10.4731	2.48182e-18	1.96619e-17	0	0.672155	-1.46501	0.714306	1	0	1311.3	-12.9595	9.28589e-27	1.39645e-25
101737231	0	0	0	1	0	0	3	3	3	1216	995	1103	0	0	0	0.0176897	0	0	0.0266774	0.0257955	0.0320187	28.2054	22.6974	26.8379	NA	NA	NA	NA	NA	0	1.27976	-1.59567	0.544525	0.656421	0	722.439	-11.3509	3.85e-21	3.65e-20	0.471884	2.20778	-2.20425	0.259392	0.32911	0.305895	1236.88	-11.9134	9.08e-23	1.05e-21
101737591	0	0	0	1	1	1	8	15	20	1212	951	904	0	0	0	0.0432944	0.0364758	0.0458429	0.174111	0.315665	0.522427	68.804	53.0941	53.8338	0	0.585845	-0.917437	0.798934	1	0	6.25509	-3.88305	0.0237734	0.0405005	0	667.035	-11.2358	1.21516e-20	1.12423e-19	1.33982	10.8201	-3.01417	0.0110136	0.0205735	0.899421	1141.92	-10.3238	1.67945e-31	3.22318e-30
101742839	9	3	8	74	42	38	7	12	4	1209	1171	1224	0.871914	0.373469	0.558296	2.32168	1.11018	1.26239	0.110401	0.183002	0.0757173	49.7366	47.3764	52.821	10.7434	30.38	-1.4835	0.0281273	0.0840061	14.6704	3.1544	2.21727	0.00493703	0.00937685	9.54892	785.589	-6.33464	1.41721e-59	6.03704e-58	69.4741	5.43067	3.65781	2.38413e-09	1.23026e-08	46.2343	1345.32	-4.86552	3.28919e-43	1.06906e-41
101736889	2	12	20	46	34	27	100	140	119	1206	984	1031	0.0689894	0.531907	0.496966	0.513867	0.319996	0.319372	0.56156	0.760194	0.802054	17.6652	14.175	15.8418	18.3473	20.9522	-0.190969	0.802514	0.878802	25.0196	50.9242	-1.02457	0.0964898	0.146841	16.4587	701.591	-5.41647	5.14e-33	8.97e-32	47.8942	87.8817	-0.877745	0.0281307	0.0478395	31.9235	1201.17	-5.23571	1.1e-63	7.03e-62
105841826	0	0	0	0	0	0	0	0	1	1205	1018	1154	0	0	0	0	0	0	0	0	0.0502558	131.61	109.346	132.215	NA	NA	NA	NA	NA	NA	NA	NA	NA	NA	0	736.525	-11.3787	2.98239e-21	2.85183e-20	NA	NA	NA	NA	NA	0	1261.06	-12.9032	2.06591e-26	3.01362e-25
134198897	0	0	0	1	0	1	0	0	0	1204	822	885	0	0	0	0.00600459	0	0.00635804	0	0	0	9.47957	6.36486	7.30939	0	0.412008	-0.400558	0.92086	1	NA	NA	NA	NA	NA	0	633.773	-11.162	3.52743e-20	3.15049e-19	0.946477	0	2.80199	0.487019	1	0.6384	1084.77	-10.8299	4.82396e-24	6.09738e-23
110386164	0	0	0	1	0	1	13	15	6	1201	1030	1084	0	0	0	0.0260269	0	0.0275589	0.170086	0.189765	0.0942186	40.9868	34.5695	38.8066	0	0.412008	-0.400558	0.92086	1	0	4.67964	-3.46969	0.0533939	0.0854254	0	722.276	-11.3505	3.27575e-21	3.11059e-20	0.946477	8.05264	-3.16016	0.0215936	0.0376427	0.6384	1236.68	-11.0206	1.66343e-25	2.28697e-24
101738046	17	22	42	138	118	46	33	48	48	1197	1057	902	0.186898	0.310799	0.33262	0.491332	0.353957	0.173418	0.0590626	0.0830693	0.10311	5.58816	4.85293	4.4173	43.5585	58.434	-0.4215	0.462937	0.61879	59.4296	18.4441	1.69616	0.000141928	0.000332052	38.9332	685.719	-4.13203	8.90981e-44	2.39828e-42	133.365	31.8518	2.06907	7.69069e-05	0.000213058	88.3092	1174.11	-3.731	1.58473e-19	1.49928e-18
101735901	9	4	1	8	7	9	1	5	3	1196	1162	900	0.331485	0.189314	0.0265317	0.0954226	0.0703448	0.113669	0.00599604	0.0289891	0.0215897	18.7056	17.8731	14.7658	8.52397	4.71875	0.824274	0.418742	0.579609	11.6589	1.26924	3.17227	0.00661495	0.0123041	7.59451	707.204	-6.64839	4.09e-41	1e-39	10.7998	2.19286	2.29778	0.0145233	0.0263467	7.26685	1211.08	-7.4009	1.19e-76	1.08e-74
101739691	1	0	1	0	0	0	1	0	2	1195	1154	1164	0.0485414	0	0.0349668	0	0	0	0.00790234	0	0.0189691	24.632	23.3933	25.1687	0.996991	0	3.26371	0.381361	1	1.36076	0.45729	1.67495	0.466982	0.582754	0.88133	765.344	-9.61812	2.47e-20	2.23e-19	0	0.792237	-1.67955	0.673714	1	0	1310.64	-12.9588	7.77e-27	1.17e-25
101744805	4	2	12	33	96	24	3	8	1	1191	1050	1174	0.103574	0.0665464	0.223829	0.276724	0.67823	0.2131	0.0126461	0.0326081	0.00505937	13.0955	11.3542	13.5411	8.82069	28.4322	-1.63847	0.0433021	0.11558	12.0239	1.60897	2.9183	0.00486188	0.00924772	7.8447	744.813	-6.4394	1.29707e-51	4.31536e-50	64.7228	2.76732	4.51845	5.4867e-08	2.39546e-07	43.1327	1275.33	-4.87711	5.5101e-25	7.31878e-24
101741016	0	0	0	0	1	0	1	1	1	1188	1107	1028	0	0	0	0	0.0297136	0	0.017729	0.017143	0.0212788	54.9386	50.3459	49.8689	NA	NA	NA	NA	NA	0	0.426585	-0.0105076	0.997842	0.999119	0	722.989	-11.352	2.7291e-21	2.61512e-20	0.393338	0.735928	-0.618321	0.808035	1	0.261021	1238.04	-11.9148	6.04473e-23	7.11745e-22
101746941	2	0	0	0	2	1	24	18	24	1187	1110	1117	0.238613	0	0	0	0.065104	0.0409114	0.466143	0.33805	0.559474	60.136	55.3046	59.3625	1.15112	0.553499	1.03692	0.702817	1	1.57572	9.4568	-2.62506	0.0512077	0.0822365	1.01464	743.649	-9.57131	3.6871e-20	3.28666e-19	1.26127	16.318	-3.63413	0.00098638	0.00228039	0.854547	1273.43	-10.485	4.52185e-33	9.44966e-32
110385397	0	0	0	1	0	0	1	0	0	1183	1010	1131	0	0	0	0.0726478	0	0	0.0365195	0	0	112.69	94.6188	113.016	NA	NA	NA	NA	NA	NA	NA	NA	NA	NA	0	724.872	-11.3557	3.44925e-21	3.27308e-20	0.471884	0.231515	0.866217	0.831886	1	0.305895	1241.12	-11.9184	8.02235e-23	9.34461e-22
101744645	3	4	1	11	14	13	574	558	437	1182	1182	689	0.096118	0.164682	0.0230796	0.114134	0.122384	0.142826	2.99391	2.81424	2.7357	16.0813	15.8152	9.83326	5.07062	7.37746	-0.628149	0.516658	0.664203	6.93178	220.732	-5.17537	6.76e-19	5.81e-18	4.55059	660.423	-7.36195	4.04e-34	7.32e-33	16.8672	380.428	-4.49678	1.15e-38	5.93e-37	11.3417	1131	-6.64417	1.54e-61	9.12e-60
101741733	0	0	1	0	3	0	2	0	0	1180	1423	867	0	0	0.0800844	0	0.0909994	0	0.0361974	0	0	55.7064	66.0667	42.9356	0.421434	0.521511	0.194461	0.960253	1	0.572903	0.270929	1.59591	0.693049	0.792279	0.374009	751.327	-10.4458	7.04763e-18	5.43232e-17	1.18001	0.46303	1.35752	0.709184	1	0.783063	1287.08	-10.5121	5.53874e-31	1.01731e-29
101740629	0	0	0	0	0	0	1	0	0	1160	1224	1063	0	0	0	0	0	0	0.00520985	0	0	15.7637	16.3583	15.1534	NA	NA	NA	NA	NA	NA	NA	NA	NA	NA	0	749.612	-11.4042	1.68197e-21	1.63231e-20	NA	NA	NA	NA	NA	0	1283.87	-12.9291	1.00072e-26	1.49377e-25
101738221	0	0	0	0	1	0	0	1	0	1144	945	1118	0	0	0	0	0.0188186	0	0	0.0108572	0	33.5058	27.2195	34.3488	NA	NA	NA	NA	NA	NA	NA	NA	NA	NA	0	699.809	-11.3049	6.18e-21	5.81e-20	0.393338	0.224052	0.866217	0.831886	1	0.261021	1198.16	-11.8675	1.51e-22	1.73e-21
101736049	0	1	2	0	0	6	1	0	0	1133	891	1075	0	0.125808	0.141053	0	0	0.201437	0.0159386	0	0	47.1038	36.43	46.8825	1.5735	1.23495	0.366493	0.883118	1	2.14463	0.135465	3.82692	0.12655	0.187882	1.41167	676.269	-8.8562	3.76341e-24	4.23547e-23	2.84756	0.231515	3.4337	0.284989	0.356229	1.99503	1157.78	-9.30658	5.29515e-37	1.33381e-35
101745626	0	0	0	3	0	1	0	0	2	1132	1066	1096	0	0	0	0.0784444	0	0.0276873	0	0	0.0315525	38.812	35.9444	39.419	0	0.824374	-1.40585	0.723221	1	0	0.321825	0.417356	0.917403	0.949954	0	717.755	-11.3415	2.99158e-21	2.85662e-20	1.89025	0.560722	1.79215	0.500754	0.572716	1.25019	1229.11	-10.01	1.56386e-38	4.23412e-37
101735348	9	6	34	121	103	40	731	645	481	1125	948	894	0.168132	0.144033	0.457542	0.732038	0.524999	0.256241	2.22315	1.89676	1.75573	8.92441	7.39589	7.43944	23.8925	51.0864	-1.06602	0.123699	0.248946	32.5624	260.408	-2.93842	1.46245e-10	6.41853e-10	21.2641	645.409	-4.85297	3.36432e-31	5.45715e-30	116.595	448.605	-1.94365	1.53868e-05	4.74748e-05	77.1986	1105.02	-3.83722	1.30488e-20	1.32232e-19
101741593	1	0	0	0	4	2	3	4	1	1123	1209	779	0.0461192	0	0	0	0.0503332	0.0316295	0.022524	0.0290393	0.00901126	21.9928	23.2853	16.0035	0.575558	1.107	-0.883041	0.74249	1	0.787862	1.08814	-0.409217	0.850231	0.92192	0.507321	673.895	-10.2889	1.95e-17	1.46e-16	2.52254	1.87111	0.439239	0.772691	0.817982	1.70909	1154.22	-9.34924	6.81e-43	2.17e-41
101740194	0	0	1	1	1	3	24	39	18	1104	888	1139	0	0	0.123596	0.0555648	0.0468136	0.176507	0.670369	1.05334	0.603442	80.4354	63.6277	87.0518	0.421434	0.997495	-0.718248	0.768629	1	0.572903	11.2257	-3.7697	0.00864261	0.0158312	0.374009	683.952	-10.31	1.37691e-17	1.04368e-16	2.289	19.3409	-3.11194	0.000792824	0.00186088	1.56443	1170.98	-9.61586	3.64491e-41	1.10096e-39
101738053	0	0	0	1	0	0	0	0	0	1101	976	1007	0	0	0	0.0393138	0	0	0	0	0	56.7559	49.4798	54.4538	NA	NA	NA	NA	NA	NA	NA	NA	NA	NA	0	671.853	-11.2461	7.02047e-21	6.58421e-20	NA	NA	NA	NA	NA	0.305895	1150.4	-11.8089	1.60849e-22	1.8372e-21
101746049	35	36	66	346	444	226	794	681	674	1101	779	892	0.674479	0.891466	0.916195	2.15932	2.33451	1.49344	2.49094	2.06581	2.53784	9.00962	6.26919	7.65702	74.2618	195.039	-1.39185	0.000564804	0.00392296	101.344	304.686	-1.58419	3.82777e-09	1.47749e-08	66.3324	604.131	-3.18521	3.90483e-30	5.94595e-29	445.172	525.366	-0.238053	0.433507	0.507763	296.879	1034.1	-1.79937	1.72909e-09	7.76272e-09
105841951	0	0	10	7	0	5	2	4	2	1099	1042	953	0	0	0.24122	0.0759117	0	0.0574144	0.0109029	0.021085	0.0130859	15.6274	14.5718	14.2154	4.21434	2.47241	0.825086	0.68675	0.797002	5.72903	1.11359	2.43304	0.150797	0.219594	3.74009	673.068	-7.3949	7.74766e-08	2.73327e-07	5.67615	1.91996	1.54406	0.27231	0.342477	3.80379	1152.58	-8.3099	1.11501e-51	4.76616e-50
110386162	0	0	1	5	12	7	45	36	22	1097	919	962	0	0	0.169839	0.381772	0.771947	0.565942	1.72723	1.3361	1.01349	109.829	90.4863	101.033	0.421434	4.55774	-2.91965	0.0873219	0.192911	0.572903	14.3235	-4.12093	0.00305036	0.00598044	0.374009	648.731	-10.2338	1.6252e-17	1.22643e-16	10.4016	24.652	-1.23522	0.0394583	0.0644382	6.98926	1110.71	-7.29332	1.62524e-73	1.35654e-71
101740673	0	2	0	4	6	5	15	12	12	1093	980	861	0	0.144422	0	0.072795	0.0919954	0.09635	0.137226	0.106152	0.131761	26.082	22.9986	21.5526	1.46126	2.89688	-1.18467	0.493336	0.64592	1.99764	5.52542	-1.72329	0.238834	0.328614	1.32731	637.771	-9.34088	3.36e-19	2.83e-18	6.62053	9.52568	-0.520258	0.472044	0.545945	4.45223	1092.04	-7.93855	4.26e-68	3.16e-66
101741364	0	0	0	1	1	0	3	0	2	1083	837	1066	0	0	0	0.01632	0.0137497	0	0.0246119	0	0.0196931	23.1754	17.6149	23.9294	0	0.38002	-0.297848	0.941242	1	0	0.728219	-0.78072	0.84365	0.916051	0	652.07	-11.203	1.89e-20	1.73e-19	0.865221	1.25527	-0.514982	0.817312	0.85622	0.566916	1116.33	-10.8797	2.26e-24	2.91e-23
101742076	12	5	23	83	71	42	275	224	188	1057	953	852	0.671082	0.359307	0.926543	1.50319	1.08334	0.805422	2.50363	1.97191	2.05426	25.1008	22.2567	21.2241	20.2528	38.1003	-0.878611	0.139558	0.270986	27.6252	96.671	-1.75182	3.41e-05	8.59e-05	18.0083	622.281	-5.03538	1.56e-49	4.9e-48	87.0263	166.562	-0.937046	0.0107075	0.0200503	57.887	1065.53	-4.20047	3.52e-42	1.11e-40
101746827	1	0	0	1	0	1	3	1	4	1053	722	873	0.144863	0	0	0.0469136	0	0.0496751	0.0707495	0.0228036	0.11322	64.7748	43.6787	56.3336	0.575558	0.412008	0.567849	0.857799	1	0.787862	1.18025	-0.508828	0.81515	0.89619	0.507321	577.455	-10.0659	1.01269e-16	7.23868e-16	0.946477	2.04004	-1.13886	0.52837	0.599131	0.6384	988.405	-10.6957	1.643e-23	2.01532e-22
101743391	0	0	0	0	2	5	8	10	15	1053	740	895	0	0	0	0	0.017995	0.0565403	0.0429478	0.0519101	0.0966503	14.7454	10.1909	13.147	0	1.3768	-2.1501	0.524422	1	0	4.79949	-3.50066	0.0515021	0.0826497	0	586.257	-11.0495	7.44961e-20	6.51734e-19	3.15964	8.29805	-1.39674	0.23115	0.29806	2.18457	1003.51	-8.90335	1.90605e-42	6.02842e-41
101738301	3	0	1	1	12	6	1	2	1	1041	788	826	0.0461396	0	0.0110789	0.00498073	0.0503556	0.0316435	0.00250378	0.00484202	0.00300509	6.79865	5.0612	5.65884	2.14811	3.52718	-0.700474	0.65131	0.769047	2.93649	0.556794	2.41286	0.15828	0.229644	1.89597	578.11	-8.21069	1.34434e-26	1.71799e-25	8.0395	0.95998	3.0686	0.0196926	0.0346895	5.43318	989.648	-7.47868	4.64331e-47	1.72365e-45
101744325	31	27	58	143	172	147	300	311	237	1036	998	903	1.15871	1.29682	1.56166	1.73097	1.7541	1.88413	1.82548	1.82986	1.73088	16.4434	15.5782	15.0347	62.0124	89.6404	-0.523919	0.158514	0.295319	84.6203	119.27	-0.483027	0.0845473	0.130045	55.3381	638.857	-3.51489	3.73e-48	1.11e-46	204.899	205.58	-0.00528606	0.980762	0.984905	137.517	1094.03	-2.99287	2.49e-49	9.84e-48
101740209	0	0	0	0	0	0	0	0	0	1019	1152	802	0	0	0	0	0	0	0	0	0	84.9687	94.4696	70.1512	NA	NA	NA	NA	NA	NA	NA	NA	NA	NA	0	644.722	-11.1868	1.76372e-20	1.61103e-19	NA	NA	NA	NA	NA	0	1104.34	-12.7118	1.69181e-25	2.32146e-24
101738386	0	0	0	0	0	0	0	0	0	1014	1013	932	0	0	0	0	0	0	0	0	0	83.7217	82.2554	80.7219	NA	NA	NA	NA	NA	NA	NA	NA	NA	NA	0	643.884	-11.1848	9.73046e-21	9.06365e-20	NA	NA	NA	NA	NA	0	1102.7	-12.7096	6.82754e-26	9.67932e-25
101738056	0	0	0	3	9	3	48	44	42	1014	945	887	0	0	0	0.0258619	0.0653665	0.0273843	0.20801	0.184373	0.21845	11.4619	10.5052	10.5176	0	2.80056	-3.18014	0.139556	1	0	18.9898	-5.48746	4.8472e-05	0.000119769	0	619.301	-11.1287	1.64715e-20	1.5096e-19	6.37947	32.7462	-2.32715	0.000229635	0.000588766	4.26439	1060.49	-7.90954	7.92057e-65	5.32036e-63
101745568	0	0	0	0	0	0	0	1	0	1010	872	918	0	0	0	0	0	0	0	0.0177423	0	48.3399	41.0446	46.0896	NA	NA	NA	NA	NA	NA	NA	NA	NA	NA	0	610.088	-11.107	2.2949e-20	2.07818e-19	NA	NA	NA	NA	NA	0	1044.6	-12.6315	1.87241e-25	2.55932e-24
101739884	4	7	17	64	55	24	341	317	187	999	1026	997	0.118541	0.266569	0.362913	0.614229	0.44472	0.243894	1.64516	1.47881	1.08282	12.5717	12.6979	13.1613	14.581	27.6965	-0.908442	0.193448	0.339388	19.8825	117.56	-2.531	1.10669e-07	3.70633e-07	13.033	658.183	-5.61259	4.14206e-53	1.44486e-51	63.2244	202.399	-1.67874	0.000177876	0.000464159	41.9135	1127.23	-4.74524	2.06131e-38	5.53845e-37
101741242	0	0	0	1	2	1	2	0	1	998	887	874	0	0	0	0.0232986	0.0392584	0.02467	0.0234241	0	0.014057	30.4887	26.6493	28.0088	0	0.759682	-1.29649	0.693251	1	0	0.431842	-0.0268762	0.99463	0.999119	0	600.664	-11.0846	2.53e-20	2.28e-19	1.73315	0.743391	1.24235	0.500414	0.572446	1.16044	1028.5	-9.76091	7.58e-37	1.9e-35
105841245	3	7	13	21	28	26	16	27	17	997	733	835	0.0786206	0.23573	0.245416	0.178227	0.20021	0.233652	0.0682619	0.111384	0.0870498	11.095	8.02219	9.74756	12.3197	14.5487	-0.233468	0.734944	0.832674	16.8031	8.41857	1.00289	0.139052	0.204479	11.0297	559.085	-5.65105	2.17557e-42	5.56053e-41	33.2624	14.5198	1.1941	0.0126607	0.0233171	22.3775	957.051	-5.42193	7.47579e-66	5.24644e-64
101737450	0	2	0	1	2	1	0	0	0	993	766	1069	0	0.355578	0	0.0448067	0.0754999	0.0474442	0	0	0	58.3406	44.2594	65.8833	1.46126	0.759682	0.802439	0.71719	1	1.99764	0	4.63377	0.24819	0.339482	1.32731	618.407	-9.29006	1.37166e-18	1.10786e-17	1.73315	0	3.69113	0.161239	1	1.16044	1058.71	-9.80357	3.83583e-35	8.87021e-34
101740475	1	2	2	1	0	0	0	0	0	991	853	932	0.167635	0.430821	0.241512	0.0542882	0	0	0	0	0	70.5436	59.7156	69.5946	2.87968	0.206183	3.76129	0.0640743	1	3.93131	0	5.63241	0.00661177	0.0122998	2.58265	605.175	-7.95109	4.56407e-31	7.35957e-30	NA	NA	NA	NA	NA	0.305895	1036.19	-11.658	6.38504e-22	7.02553e-21
101742162	0	0	0	0	1	0	0	0	0	991	950	959	0	0	0	0	0.0213101	0	0	0	0	32.8674	30.9863	33.3646	NA	NA	NA	NA	NA	NA	NA	NA	NA	NA	0	631.783	-11.1574	1.29e-20	1.19e-19	NA	NA	NA	NA	NA	0.261021	1081.91	-11.7203	2.96e-22	3.32e-21
101737138	4	1	5	2	2	7	1	0	0	987	1063	863	0.730615	0.23471	0.657874	0.118304	0.0996717	0.438437	0.0297353	0	0	76.5535	81.0841	70.2157	5.14003	2.20082	1.26542	0.291421	0.452431	7.01478	0.135465	5.55362	0.000981074	0.00206069	4.56298	632.932	-7.02839	2.38146e-43	6.31087e-42	5.0526	0.231515	4.25933	0.0210077	0.0367438	3.46137	1084.06	-8.35807	1.05457e-55	5.23796e-54
101741529	9	5	15	19	32	49	10	14	23	987	923	970	0.280258	0.200073	0.336473	0.191606	0.271881	0.523229	0.0506942	0.0686258	0.139942	13.0512	12.003	13.4549	15.1547	19.5657	-0.346589	0.604925	0.734616	20.6784	6.87855	1.62053	0.0168306	0.029507	13.4943	627.727	-5.4873	5.9283e-57	2.28348e-55	44.8077	11.9002	1.92332	0.00308758	0.00648774	30.4574	1074.93	-5.14958	9.7968e-36	2.33041e-34
101738589	17	48	62	63	55	120	52	55	55	984	949	977	0.7946	2.88299	2.08754	0.953631	0.701416	1.92336	0.395682	0.404675	0.502303	19.5305	18.5242	20.3418	70.9835	47.2496	0.584577	0.352077	0.515698	96.8571	23.0558	2.06599	3.83e-05	9.58e-05	63.6684	634.16	-3.32659	9.49e-16	6.34e-15	108.313	39.7815	1.44415	0.00282091	0.00597833	73.5282	1085.99	-3.88957	1.5e-19	1.42e-18
101746587	15	15	17	10	22	18	31	14	40	976	866	816	1.94894	2.50438	1.59111	0.420772	0.779906	0.801972	0.655709	0.286337	1.01548	53.8487	46.9892	47.2271	26.7572	9.5911	1.46257	0.014404	0.0498347	36.5396	12.4588	1.54714	0.0108324	0.0195926	23.9228	578.308	-4.63622	4.92529e-53	1.70935e-51	21.915	21.5281	0.0354623	0.957469	0.966411	14.7865	990.217	-6.06327	1.21258e-69	9.29604e-68
101738867	62	71	105	98	83	278	49	45	39	971	838	996	1.50268	2.21124	1.83319	0.769203	0.548865	2.31047	0.193337	0.171684	0.18469	9.99339	8.48189	10.753	131.81	91.8538	0.52097	0.384339	0.547273	179.919	18.7727	3.25653	2.69506e-26	3.95498e-25	117.844	612.263	-2.38418	1.24142e-21	1.21165e-20	210.829	32.3607	2.70271	5.29082e-06	1.7545e-05	144.079	1048.34	-2.86527	4.10434e-07	1.44019e-06
101743497	0	0	0	0	0	0	0	0	0	968	971	809	0	0	0	0	0	0	0	0	0	96.7497	95.4439	84.82	NA	NA	NA	NA	NA	NA	NA	NA	NA	NA	0	597.15	-11.0762	2.67772e-20	2.41206e-19	NA	NA	NA	NA	NA	0	1022.66	-12.6009	2.20432e-25	3.00137e-24
101735827	0	0	0	0	1	0	0	1	1	967	866	861	0	0	0	0	0.0173511	0	0	0.0100106	0.0124256	26.1132	22.9988	24.39	NA	NA	NA	NA	NA	0	0.291121	0.545882	0.89239	0.939073	0	586.607	-11.0504	3.26e-20	2.92e-19	0.393338	0.504413	-0.065563	0.984092	1	0.261021	1004.44	-11.6132	7.71e-22	8.46e-21
101740576	160	132	200	406	195	549	550	672	329	967	830	868	1.59568	1.69161	1.43681	1.31127	0.530606	1.87749	0.892957	1.05496	0.641098	4.09515	3.45682	3.85602	272.819	230.606	0.242537	0.63166	0.754834	372.483	214.946	0.790228	0.00445391	0.00851501	243.575	580.603	-1.25763	1.1139e-10	5.02687e-10	528.838	370.135	0.513801	0.309738	0.382521	357.638	994.106	-1.47585	0.00217058	0.00453266
101746596	1	0	1	2	1	1	3	3	1	966	816	858	0.0639162	0	0.0460421	0.0413982	0.0174391	0.0219175	0.0312159	0.030184	0.0124886	26.2185	21.7809	24.4283	0.996991	0.792028	0.417407	0.840028	1	1.36076	0.957931	0.58061	0.752065	0.84367	0.88133	575.159	-9.20643	1.33e-18	1.07e-17	1.8117	1.64706	0.108757	0.940669	0.953872	1.20532	984.762	-9.69429	3.95e-36	9.49e-35
101747175	0	0	0	5	2	1	2	1	0	958	862	1076	0	0	0	0.0725539	0.0244508	0.0153649	0.0145889	0.00705333	0	18.2278	16.1299	21.4762	0	1.58441	-2.35132	0.372411	1	0	0.401137	0.0689032	0.986255	0.996021	0	632.725	-11.1595	2.28e-20	2.06e-19	3.62069	0.687082	2.35008	0.1532	0.209962	2.38402	1083.44	-8.83204	3.03e-49	1.19e-47
101736560	0	0	0	0	1	0	0	0	0	956	814	880	0	0	0	0	0.0378633	0	0	0	0	56.3355	47.1741	54.3979	NA	NA	NA	NA	NA	NA	NA	NA	NA	NA	0	577.589	-11.028	4.53941e-20	4.015e-19	NA	NA	NA	NA	NA	0.261021	988.938	-11.5907	1.10983e-21	1.20426e-20
101738110	28	36	38	123	162	131	264	285	225	956	690	714	1.511	2.49638	1.47718	2.14957	2.38525	2.42414	2.31928	2.421	2.37243	21.907	15.55	17.1632	58.4327	80.4852	-0.477423	0.243567	0.399004	79.788	109.077	-0.47505	0.133273	0.196733	52.3089	513.671	-3.32214	3.12e-26	3.88e-25	183.934	188.056	-0.0313143	0.890268	0.914179	123.469	879.269	-2.83224	9.51e-28	1.5e-26
101738006	0	0	0	0	0	0	1	0	0	944	843	892	0	0	0	0	0	0	0.0255885	0	0	63.0076	55.3355	62.4542	NA	NA	NA	NA	NA	NA	NA	NA	NA	NA	0	583.855	-11.0436	3.60851e-20	3.22081e-19	NA	NA	NA	NA	NA	0	999.735	-12.5681	3.0504e-25	4.12549e-24
101747102	3	1	5	1	5	3	2	3	0	938	780	900	0.249342	0.106801	0.299356	0.0269163	0.113386	0.085502	0.0270612	0.03925	0	33.1052	27.0734	33.3205	4.56447	1.69284	1.45497	0.238817	0.393769	6.22692	0.661554	3.22849	0.0161457	0.0283867	4.05566	571.091	-7.03512	1.41e-38	3.09e-37	3.86235	1.13519	1.73948	0.240535	0.308416	2.60852	977.786	-8.52162	1.16e-51	4.95e-50
119630350	0	0	0	0	0	0	4	7	6	930	943	878	0	0	0	0	0	0	0.10098	0.170874	0.181798	61.24	61.0687	60.6488	NA	NA	NA	NA	NA	0	2.41879	-2.51406	0.243619	0.334518	0	598.759	-11.08	2.24497e-20	2.03701e-19	0	4.17659	-4.08654	0.0337136	0.0561793	0	1025.44	-12.6048	1.72507e-25	2.36251e-24
101741872	1	0	0	4	31	2	1	1	1	926	909	757	0.0898472	0	0	0.116387	0.759941	0.0616191	0.0146268	0.0141432	0.0175553	35.3293	34.1069	30.2967	0.575558	6.62533	-3.4626	0.0623826	0.150894	0.787862	0.426585	0.953233	0.702047	0.799485	0.507321	563.205	-10.03	6.48e-17	4.68e-16	15.0302	0.735928	4.37095	0.00197371	0.00431936	9.98024	964.498	-6.56703	9.19e-19	8.35e-18
101746125	0	0	0	1	1	0	2	0	0	920	840	787	0	0	0	0.023843	0.0200879	0	0.0239714	0	0	28.7625	25.827	25.8101	0	0.38002	-0.297848	0.941242	1	0	0.270929	0.634136	0.875369	0.929157	0	554.178	-10.9684	6.17e-20	5.43e-19	0.865221	0.46303	0.891194	0.766458	1	0.566916	948.94	-10.6447	6.83e-24	8.55e-23
101740174	68	40	87	290	366	367	809	788	762	920	760	857	1.23537	0.933794	1.13855	1.70619	1.81419	2.28631	2.39266	2.25351	2.70488	7.09735	5.76603	6.93529	105.028	198.955	-0.916796	0.00768652	0.0308544	143.37	334.81	-1.21503	6.50485e-07	2.0091e-06	93.5828	553.218	-2.55466	2.57337e-27	3.39327e-26	454.984	577.484	-0.343928	0.149268	0.205483	306.273	947.173	-1.62956	1.22027e-10	6.06951e-10
101746463	3	4	31	3	4	34	19	13	22	914	808	832	0.106206	0.181966	0.790557	0.0343945	0.0386368	0.41275	0.109503	0.0724461	0.152179	13.7402	11.9457	13.1204	17.7136	8.31195	1.11696	0.342216	0.505443	24.1189	7.80661	1.67101	0.0494648	0.079659	15.7709	556.369	-5.06542	3.71175e-19	3.10805e-18	19.1252	13.4794	0.501475	0.630051	0.692952	13.2669	952.655	-6.18185	8.29578e-14	5.25225e-13
101747003	0	0	0	2	1	0	2	0	0	909	607	613	0	0	0	0.0364123	0.0153388	0	0.0183042	0	0	21.7	14.2508	15.3509	0	0.586203	-0.91842	0.818154	1	0	0.270929	0.634136	0.875369	0.929157	0	463.074	-10.7093	1.42e-18	1.14e-17	1.33711	0.46303	1.50771	0.587353	1	0.872811	792.56	-9.79966	2e-27	3.12e-26
101740723	10	9	10	185	203	57	11	15	21	907	720	1199	0.409071	0.47309	0.294675	2.45082	2.26573	0.799566	0.0732546	0.0965905	0.16785	15.7553	12.3	21.8481	16.5456	85.1648	-2.38172	0.000180844	0.00157255	22.597	6.8224	1.71836	0.00626024	0.0116856	14.7862	619.764	-5.42675	3.49e-39	7.82e-38	194.198	11.795	4.05247	2.15e-11	1.41e-10	128.531	1061.11	-3.04368	3.9e-10	1.85e-09
101735909	0	0	0	0	0	0	4	7	2	906	1108	677	0	0	0	0	0	0	0.0157112	0.0265856	0.00942842	9.28223	11.164	7.27593	NA	NA	NA	NA	NA	0	1.77514	-2.07225	0.39169	0.501425	0	582.696	-11.0409	9.39654e-20	8.16317e-19	0	3.05515	-3.64218	0.0907465	0.134368	0	998.222	-12.5661	1.33048e-24	1.73775e-23
101735677	0	0	0	7	6	0	0	2	0	897	979	503	0	0	0	0.0946324	0.0683386	0	0	0.0131424	0	15.9006	17.067	9.35329	0	2.4863	-3.00479	0.285889	1	0	0.260417	0.683465	0.865916	0.929157	0	513.967	-10.8599	1.01868e-18	8.31115e-18	5.66321	0.448104	3.61327	0.0906451	0.134263	3.70739	880.321	-7.85538	6.8343e-38	1.79525e-36
101742164	3	3	4	11	11	9	613	495	313	890	834	909	0.0805857	0.103552	0.0773999	0.0956907	0.08062	0.082901	2.68065	2.09308	1.6428	10.1519	9.35571	10.8767	5.60429	6.03265	-0.121344	0.890165	0.935547	7.65166	197.859	-4.7206	1.24233e-16	8.99486e-16	5.00896	574.204	-6.87568	1.20176e-41	2.97697e-40	13.7888	340.577	-4.62968	1.27515e-27	3.32149e-26	9.22862	983.281	-6.73814	1.65195e-79	1.64101e-77
101735808	75	54	122	371	557	409	751	792	630	890	786	737	1.12007	1.03628	1.31246	1.79431	2.26961	2.09453	1.82585	1.86188	1.83834	5.64406	4.90206	4.9028	134.036	257.504	-0.937019	0.00469515	0.0210313	182.92	306.234	-0.732874	0.00101672	0.00213083	119.515	524.957	-2.12461	4.50136e-22	4.52585e-21	588.267	527.944	0.156782	0.461073	0.535197	394.87	898.859	-1.18637	1.1747e-07	4.39298e-07
105842460	2	1	4	3	4	1	3	8	8	890	678	945	0.0514413	0.0330509	0.0741115	0.0249887	0.0280708	0.00881987	0.0125616	0.0323904	0.0402046	9.72055	7.28258	10.827	3.56748	1.51972	1.25944	0.336271	0.499869	4.86616	2.73536	0.884992	0.420715	0.532352	3.17433	549.476	-7.34232	1.60652e-32	2.74251e-31	3.4636	4.72985	-0.428635	0.694677	0.750835	2.29427	940.687	-8.63808	6.86868e-46	2.46538e-44
100174815	0	1	17	3	1	16	1	7	3	888	848	852	0	0.0633966	0.604167	0.047932	0.013461	0.270685	0.0080317	0.0543634	0.0289194	18.6036	17.4717	18.724	7.895	4.08559	0.993393	0.525887	0.672024	10.7382	1.52966	2.85239	0.0534071	0.085437	7.0218	563.764	-6.27184	4.5e-07	1.47e-06	9.40249	2.64096	1.81939	0.172677	0.232584	6.49879	965.425	-7.25353	1.2e-22	1.38e-21
105842437	2	0	0	2	0	0	2	3	2	887	850	881	0.0435478	0	0	0.0141028	0	0	0.00708939	0.0102826	0.00850883	8.20122	7.72909	8.54489	1.15112	0.412366	1.49325	0.657099	1	1.57572	0.983379	0.663952	0.737744	0.831409	1.01464	570.567	-9.18887	1.17921e-18	9.58083e-18	0.943768	1.69591	-0.882675	0.659222	0.719051	0.61179	977.081	-10.6827	4.76546e-24	6.02884e-23
101745184	30	23	22	81	100	83	238	212	193	884	679	718	0.651069	0.64141	0.343932	0.569287	0.592133	0.617681	0.840864	0.724245	0.818403	8.14661	6.15388	6.94104	43.3427	51.168	-0.256778	0.571175	0.70853	59.2126	90.9009	-0.644289	0.0738867	0.115003	38.7119	496.768	-3.71405	1.1543e-30	1.80593e-29	116.948	156.709	-0.421536	0.0959689	0.14092	78.4775	850.422	-3.43838	3.34989e-43	1.0838e-41
101738776	2	5	1	2	1	1	0	2	0	883	707	829	0.204929	0.658332	0.0738102	0.0663656	0.0279567	0.0351361	0	0.0322587	0	38.4196	30.2528	37.8375	5.22569	0.792028	2.66986	0.0637836	0.153665	7.14274	0.260417	4.65975	0.00762676	0.014072	4.70692	527.706	-7.04333	3.03012e-34	5.5616e-33	1.8117	0.448104	1.9584	0.370049	0.444208	1.20532	903.457	-9.56973	1.04435e-34	2.37608e-33
101745403	0	0	0	0	1	0	0	0	0	869	1232	785	0	0	0	0	0.0486814	0	0	0	0	65.8398	91.7982	62.3898	NA	NA	NA	NA	NA	NA	NA	NA	NA	NA	0	625.462	-11.1431	4.24997e-20	3.77119e-19	NA	NA	NA	NA	NA	0.261021	1071.72	-11.7068	1.33129e-21	1.43571e-20
110385648	0	0	0	0	0	1	0	0	0	863	732	746	0	0	0	0	0	0.078577	0	0	0	83.974	70.0487	76.1463	NA	NA	NA	NA	NA	NA	NA	NA	NA	NA	0	509.801	-10.8479	1.82786e-19	1.56116e-18	NA	NA	NA	NA	NA	0.332505	872.861	-11.4106	4.59616e-21	4.77419e-20
101743528	0	0	1	1	3	5	2	2	0	861	790	717	0	0	0.0300799	0.013523	0.0341796	0.071595	0.0135958	0.0131464	0	15.267	13.7763	13.3366	0.421434	1.75682	-1.53995	0.477048	1	0.572903	0.531346	0.620431	0.834997	0.909929	0.374009	515.013	-9.90088	1.59929e-16	1.12783e-15	4.02486	0.911134	2.09932	0.166264	0.225059	2.75148	881.881	-8.36108	6.14901e-51	2.55864e-49
101744381	0	0	0	0	1	0	3	3	5	860	1142	555	0	0	0	0	0.0091432	0	0.0163663	0.0158252	0.0327385	12.2378	15.9818	8.28462	NA	NA	NA	NA	NA	0	1.60158	-1.9167	0.438876	0.552138	0	552.226	-10.9634	5.10707e-19	4.25299e-18	0.393338	2.76851	-2.5252	0.185236	0.247132	0.261021	946.162	-11.527	2.10668e-20	2.11057e-19
101739822	0	0	0	0	0	0	5	8	9	859	1317	678	0	0	0	0	0	0	0.0915953	0.141708	0.197882	41.0461	61.8899	33.9848	NA	NA	NA	NA	NA	0	3.1672	-2.90181	0.146706	0.214404	0	616.91	-11.1232	1.29733e-19	1.11922e-18	0	5.47324	-4.47491	0.013153	0.0241286	0	1057.22	-12.6489	2.85256e-24	3.66135e-23
101741464	0	2	0	2	4	1	2	2	0	857	848	494	0	0.104883	0	0.0264329	0.0445398	0.0139944	0.0132877	0.0128484	0	14.8517	14.4526	8.98042	1.46126	1.31354	-0.00226823	0.999121	1	1.99764	0.531346	1.78551	0.471226	0.587483	1.32731	475.672	-8.90654	6.76924e-17	4.88199e-16	2.99171	0.911134	1.68972	0.283488	0.354727	1.98838	814.596	-8.62659	2.94514e-39	8.25928e-38
101739235	0	0	0	0	0	0	0	0	0	856	730	745	0	0	0	0	0	0	0	0	0	62.1359	52.113	56.7284	NA	NA	NA	NA	NA	NA	NA	NA	NA	NA	0	507.645	-10.8418	1.89102e-19	1.6141e-18	NA	NA	NA	NA	NA	0	869.178	-12.3663	1.9482e-24	2.52354e-23
100101215	34	34	176	193	243	376	459	460	440	850	819	715	1.04583	1.34389	3.89977	1.92256	2.0394	3.96599	2.29847	2.22733	2.64448	11.1025	10.5206	9.79679	118.583	159.426	-0.418449	0.498309	0.649865	161.578	192.876	-0.243247	0.635055	0.741426	105.639	518.31	-2.28152	2.79e-06	8.44e-06	365.102	332.688	0.133678	0.719664	0.772732	247.488	887.592	-1.84392	1.02e-06	3.42e-06
110384735	1	0	4	4	4	7	6	4	5	846	788	563	0.055123	0	0.158831	0.0714057	0.0601597	0.132316	0.0538427	0.0347086	0.0538526	19.8026	18.1398	13.8241	2.26129	2.96086	-0.26694	0.849153	0.910663	3.07947	2.13818	0.656174	0.626284	0.733061	2.00336	476.339	-7.63255	6.69e-27	8.7e-26	6.78304	3.6871	0.875959	0.332786	0.406265	4.5952	815.663	-7.50531	2.27e-53	1.03e-51
101744270	0	0	0	1	1	0	0	0	0	844	914	586	0	0	0	0.0409638	0.0345123	0	0	0	0	45.3337	48.2814	33.0181	0	0.38002	-0.297848	0.941242	1	NA	NA	NA	NA	NA	0	507.725	-10.8422	3.87496e-19	3.24075e-18	0.865221	0	2.68788	0.505993	1	0.566916	869.619	-10.5198	1.08847e-22	1.25543e-21
119628404	0	0	0	2	1	0	0	0	1	836	716	760	0	0	0	0.0493909	0.0208061	0	0	0	0.0148998	27.0709	22.8015	25.8158	0	0.586203	-0.91842	0.818154	1	NA	NA	NA	NA	NA	0	503.8	-10.8308	2.08e-19	1.77e-18	1.33711	0.280361	2.34817	0.405084	1	0.872811	862.603	-9.92118	1.73e-29	2.97e-28
101738274	0	0	2	1	1	0	0	0	1	832	801	694	0	0	0.294154	0.0661213	0.0557076	0	0	0	0.0398937	72.1345	68.2979	63.1182	0.842867	0.38002	1.29957	0.662188	1	1.14581	0.160913	3.0549	0.392539	0.502195	0.748017	505.863	-9.02711	6.15212e-18	4.76354e-17	0.865221	0.280361	1.72952	0.57391	1	0.566916	866.275	-10.5132	2.52438e-23	3.05394e-22
101742800	1	0	0	1	2	0	0	1	1	832	755	957	0.0929807	0	0	0.0301116	0.0507383	0	0	0.0146365	0.0181676	32.85	29.3166	39.6369	0.575558	0.553857	0.112295	0.970285	1	0.787862	0.291121	1.51249	0.621594	0.728454	0.507321	555.973	-10.0111	1.14e-16	8.09e-16	1.25856	0.504413	1.36151	0.559287	1	0.827937	952.03	-10.0688	1.26e-29	2.19e-28
101736719	0	0	0	0	0	0	0	0	0	828	783	661	0	0	0	0	0	0	0	0	0	38.6549	35.9494	32.3707	NA	NA	NA	NA	NA	NA	NA	NA	NA	NA	0	493.699	-10.8017	2.53e-19	2.14e-18	NA	NA	NA	NA	NA	0	845.42	-12.3264	2.71e-24	3.49e-23
101740078	0	0	1	2	0	2	1	0	1	820	555	794	0	0	0.0713833	0.0641835	0	0.0679615	0.0161323	0	0.0193623	34.5053	22.9678	35.0484	0.421434	0.824016	-0.438436	0.880926	1	0.572903	0.296377	1.48966	0.646631	0.751443	0.374009	474.119	-9.78136	9.69e-16	6.47e-15	1.89295	0.511876	1.89532	0.386194	0.460544	1.2768	811.545	-9.40453	1.02e-31	1.97e-30
101743368	0	0	0	0	0	0	1	1	0	803	731	826	0	0	0	0	0	0	0.0285685	0.0276241	0	59.8381	53.5716	64.5681	NA	NA	NA	NA	NA	0	0.265673	0.658643	0.870667	0.929157	0	514.875	-10.8622	1.69498e-19	1.45039e-18	0	0.455567	-0.905691	0.82288	1	0	881.651	-12.3868	1.77818e-24	2.30754e-23
101746112	1	1	0	2	1	2	0	0	2	797	703	655	0.0752629	0.0967126	0	0.0487474	0.020535	0.0516168	0	0	0.0294114	25.4717	22.0958	21.9592	1.30619	0.997853	0.293973	0.879586	1	1.78668	0.321825	2.46289	0.356255	0.461505	1.17098	468.785	-8.90116	1.47e-17	1.11e-16	2.28629	0.560722	2.10047	0.310201	0.382889	1.53782	802.675	-9.07473	2.18e-38	5.85e-37
101743472	0	0	0	0	1	0	0	1	0	796	904	585	0	0	0	0	0.019191	0	0	0.011072	0	23.7748	26.5538	18.3288	NA	NA	NA	NA	NA	NA	NA	NA	NA	NA	0	495.06	-10.8058	4.65e-19	3.88e-18	0.393338	0.224052	0.866217	0.831886	1	0.261021	847.991	-11.369	1.42e-20	1.43e-19
101743186	1	1	1	20	36	4	2	4	2	792	804	750	0.0561955	0.072211	0.0404804	0.363975	0.551972	0.07708	0.0182968	0.0353839	0.0219602	18.8993	18.8682	18.774	1.72762	11.2051	-2.7442	0.0329845	0.0946577	2.35959	1.11359	1.03929	0.483663	0.600882	1.54498	510.626	-8.44463	9.99e-23	1.05e-21	25.4962	1.91996	3.72909	0.000174326	0.000455715	16.8447	874.505	-5.68066	6.22e-25	8.23e-24
101745059	38	42	72	210	306	214	587	543	375	792	662	589	1.18198	1.67872	1.61326	2.11538	2.59694	2.28256	2.97241	2.65871	2.2791	10.461	8.59923	8.1609	82.9008	140.539	-0.762074	0.0367479	0.102302	113.138	210.563	-0.896648	0.00150917	0.00309897	74.0803	444.047	-2.58524	1.01294e-22	1.06301e-21	321.02	362.695	-0.175696	0.480618	0.55439	215.266	760.251	-1.81961	3.24232e-14	2.1135e-13
105842127	0	0	3	2	3	3	1	3	4	792	922	678	0	0	0.0825788	0.0247499	0.0312779	0.0393102	0.0062208	0.0180455	0.0298653	12.8513	14.7132	11.5406	1.2643	1.55135	-0.142409	0.940538	1	1.71871	1.16974	0.712982	0.715632	0.811635	1.12203	519.149	-8.48661	3.23957e-22	3.28864e-21	3.54756	2.02511	0.829757	0.498298	0.570848	2.39237	889.284	-8.54771	1.05282e-48	4.0356e-47
101735614	130	178	301	484	419	510	341	502	437	790	786	671	1.2842	2.25949	2.1419	1.54837	1.12932	1.72759	0.548386	0.780615	0.84348	3.31387	3.24254	2.95261	331.726	277.601	0.257151	0.509328	0.659212	452.656	181.877	1.31561	5.55417e-05	0.000136314	296.659	488.431	-0.720282	0.0105331	0.0191223	635.243	313.938	1.01676	0.00143264	0.00320994	426.999	836.464	-0.971143	0.000264476	0.000641344
101740050	53	24	37	76	73	80	309	289	314	788	660	681	0.987185	0.574428	0.496441	0.458434	0.370987	0.510967	0.936967	0.847353	1.14276	6.23258	5.13382	5.65021	63.6327	44.826	0.504098	0.275898	0.43582	86.9258	130.015	-0.584466	0.108738	0.163798	56.654	463.689	-3.03799	2.90371e-22	2.95427e-21	102.544	224.323	-1.13094	0.000145927	0.000387203	68.903	793.896	-3.53083	1.9017e-41	5.80636e-40
101740624	0	0	0	0	0	0	1	0	1	786	637	685	0	0	0	0	0	0	0.0359953	0	0.0432023	73.798	58.8188	67.4665	NA	NA	NA	NA	NA	0	0.296377	0.522744	0.896874	0.939073	0	459.315	-10.6975	6.6973e-19	5.52345e-18	0	0.511876	-1.05025	0.794548	1	0	786.373	-12.2218	8.33353e-24	1.03662e-22
101746302	0	2	0	2	6	1	0	1	0	783	757	771	0	0.381875	0	0.0962408	0.24325	0.0509529	0	0.0233901	0	49.4049	46.9741	51.0315	1.46126	1.66121	-0.34564	0.86441	1	1.99764	0.130208	3.64465	0.253822	0.34559	1.32731	503.549	-9.0009	5.27558e-18	4.09877e-17	3.77839	0.224052	3.86214	0.047819	0.0764884	2.51042	862.325	-8.34732	1.56388e-50	6.4315e-49
101735955	6	1	5	7	1	4	1	2	0	782	702	731	0.832638	0.178323	0.499826	0.314589	0.0378633	0.190347	0.0225917	0.0436897	0	46.082	40.6833	45.1874	6.29114	2.44042	1.40209	0.238746	0.393744	8.59051	0.395881	4.4025	0.00135057	0.00278861	5.57762	482.632	-6.37194	2.02411e-40	4.8219e-39	5.5949	0.679619	2.97782	0.0553753	0.087103	3.73231	826.415	-7.84183	2.79287e-51	1.17953e-49
101739664	1	0	6	1	0	2	1	0	3	782	727	622	0.0851562	0	0.368054	0.0275776	0	0.0584018	0.0138631	0	0.0499162	28.2776	25.8538	23.594	3.10416	0.617833	2.42037	0.215835	1	4.22528	0.618202	2.87794	0.123316	0.183676	2.75137	463.116	-7.11161	1.28e-31	2.12e-30	1.42107	1.0726	0.412082	0.851628	0.88359	0.970905	793.028	-9.7915	7.48e-29	1.24e-27
100379442	1	2	2	2	0	0	0	0	0	778	652	738	0.435957	1.12041	0.628083	0.282367	0	0	0	0	0	144.026	118.704	143.316	2.87968	0.412366	2.82096	0.154087	1	3.93131	0	5.63241	0.00661177	0.0122998	2.58265	472.813	-7.59458	3.57416e-28	4.92176e-27	0.943768	0	2.79837	0.487615	1	0.61179	809.528	-10.411	1.073e-22	1.23861e-21
105841347	11	5	12	20	22	13	14	18	18	777	731	623	0.732106	0.427615	0.575316	0.431074	0.3995	0.296691	0.151688	0.188581	0.234077	21.9594	20.3176	18.4699	15.0415	10.6238	0.511664	0.43141	0.590831	20.5354	7.13668	1.54243	0.00945245	0.0172215	13.3869	463.112	-5.0891	7.66e-47	2.19e-45	24.2608	12.3206	0.985644	0.0645212	0.0996079	16.1829	793.035	-5.60773	3.63e-71	2.9e-69
101744467	30	33	34	45	36	36	837	936	834	770	648	679	0.356203	0.503492	0.290803	0.173033	0.116625	0.146575	1.61788	1.74943	1.93485	3.88227	3.21311	3.59121	55.7062	22.9461	1.26899	0.00723064	0.0294495	76.0757	369.46	-2.30809	2.82233e-15	1.82841e-14	49.8365	456.829	-3.22847	9.21247e-30	1.3843e-28	52.4803	637.312	-3.60751	3.93963e-34	1.57537e-32	35.1322	782.158	-4.48228	1.0245e-55	5.10658e-54
110386383	2	1	3	57	52	13	186	151	187	768	862	837	0.165533	0.106355	0.178863	1.52782	1.17428	0.36896	2.50618	1.96733	3.02414	26.9921	29.7946	30.8586	3.14604	23.4677	-2.86364	0.00317298	0.0155511	4.29325	74.9485	-4.07267	9.69e-09	3.59e-08	2.80032	537.488	-7.52497	1.14e-32	1.96e-31	53.5207	129.321	-1.27069	0.0249927	0.0430006	35.3317	920.641	-4.69829	2.22e-22	2.51e-21
101737814	35	23	189	178	182	338	115	122	106	768	661	639	0.713874	0.602814	2.77689	1.17575	1.01283	2.36402	0.381851	0.391703	0.422438	6.65171	5.63026	5.80562	116.6	137.908	-0.232977	0.735125	0.832795	158.827	48.5206	1.72273	0.00416645	0.00800741	103.708	450.044	-2.104	0.000160454	0.000391096	315.995	83.6768	1.91645	3.31142e-06	1.1344e-05	214.342	770.561	-1.84769	5.70158e-06	1.73146e-05
101740191	7	7	16	7	7	27	6	10	7	764	1217	611	0.646098	0.830234	1.06381	0.209237	0.176284	0.854564	0.0901561	0.145293	0.126242	29.9442	46.91	25.121	15.8862	8.21742	0.965643	0.253807	0.410936	21.6732	3.24126	2.75621	3e-05	7.59e-05	14.181	560.132	-5.28052	6.41e-35	1.22e-33	18.8706	5.59214	1.74793	0.0430118	0.0696239	12.9461	959.98	-6.23203	2.09e-23	2.54e-22
110384958	2	2	4	16	9	6	4	4	2	763	654	731	0.0922998	0.118605	0.132976	0.239128	0.113325	0.0949516	0.030052	0.0290586	0.0180345	14.9525	12.6044	15.0274	4.29811	6.09841	-0.491073	0.624688	0.748891	5.86498	1.38452	2.08246	0.0539664	0.0862347	3.83799	468.415	-6.91044	1.67559e-34	3.13007e-33	13.9377	2.38299	2.53078	0.0041221	0.00843383	9.23854	802.024	-6.44227	1.40083e-56	7.23812e-55
105842462	2	0	0	0	0	0	0	0	0	762	709	672	0.56934	0	0	0	0	0	0	0	0	92.1119	84.2872	85.2129	1.15112	0	3.42053	0.396843	1	1.57572	0	4.33241	0.283174	0.380132	1.01464	466.387	-8.89799	1.43787e-17	1.08868e-16	NA	NA	NA	NA	NA	0	798.636	-12.2442	4.4508e-24	5.64088e-23
novel.179	0	0	0	0	4	0	0	0	0	759	549	738	0	0	0	0	0.0405852	0	0	0	0	11.9855	8.52591	12.2249	0	0.695348	-1.17785	0.767286	1	NA	NA	NA	NA	NA	0	446.992	-10.6582	1.67777e-18	1.34477e-17	1.57335	0	3.55942	0.371259	1	1.04408	765.175	-9.35221	1.2085e-30	2.19396e-29
105842720	0	0	0	0	0	0	0	0	0	756	623	665	0	0	0	0	0	0	0	0	0	31.2537	25.3293	28.8388	NA	NA	NA	NA	NA	NA	NA	NA	NA	NA	0	445.358	-10.6529	9e-19	7.38e-18	NA	NA	NA	NA	NA	0	762.495	-12.1773	1.14e-23	1.41e-22
101741611	0	0	0	1	0	0	1	0	1	756	600	689	0	0	0	0.0200789	0	0	0.0100935	0	0.0121144	19.904	15.5355	19.0289	NA	NA	NA	NA	NA	0	0.296377	0.522744	0.896874	0.939073	0	445.963	-10.6549	1.04e-18	8.44e-18	0.471884	0.511876	-0.0827115	0.979474	1	0.305895	763.496	-11.2174	2.85e-20	2.82e-19
101740379	0	0	0	0	0	1	0	1	0	756	1102	523	0	0	0	0	0	0.0138035	0	0.00633653	0	12.9226	18.5252	9.37786	NA	NA	NA	NA	NA	NA	NA	NA	NA	NA	0	514.131	-10.8603	1.29144e-18	1.04678e-17	0.474594	0.224052	0.866217	0.831886	1	0.332505	881.027	-11.4241	5.59647e-20	5.4444e-19
101740387	0	0	0	0	0	1	0	0	0	755	533	642	0	0	0	0	0	0.107798	0	0	0	100.785	69.9734	89.9004	NA	NA	NA	NA	NA	NA	NA	NA	NA	NA	0	420.921	-10.5715	2.84989e-18	2.24737e-17	NA	NA	NA	NA	NA	0.332505	720.504	-11.1338	8.65599e-20	8.33457e-19
101736531	10	2	1	6	5	2	6	8	4	751	691	575	0.602496	0.154841	0.0434008	0.11707	0.0821935	0.0413204	0.0588503	0.0758731	0.0470888	19.2138	17.3862	15.4318	7.63827	2.51793	1.58689	0.187696	0.332463	10.4492	2.4981	2.04208	0.0594127	0.0942701	6.77453	438.161	-6.07238	1.4e-29	2.08e-28	5.74718	4.30295	0.411908	0.65763	0.717494	3.80548	750.282	-7.60687	3.03e-54	1.41e-52
101737660	0	0	0	0	0	1	2	0	1	746	752	616	0	0	0	0	0	0.0342254	0.0324969	0	0.0195017	31.6174	31.3444	27.3869	NA	NA	NA	NA	NA	0	0.431842	-0.0268762	0.99463	0.999119	0	459.281	-10.6975	5.43e-19	4.5e-18	0.474594	0.743391	-0.631964	0.834813	1	0.332505	786.558	-11.2605	1.41e-20	1.42e-19
101742821	151	129	193	740	1108	503	1627	1517	1329	743	638	623	1.76492	1.9375	1.62499	2.80105	3.53348	2.01603	3.09585	2.79112	3.03514	3.68771	3.11418	3.24363	262.497	448.717	-0.775016	0.0384807	0.105885	358.385	631.78	-0.822311	1.77573e-05	4.63234e-05	234.401	436.173	-0.900831	6.61573e-06	1.91904e-05	1023.73	1089.16	-0.0888953	0.775976	0.820861	682.824	746.809	-0.128601	0.665851	0.722643
101745783	4	2	3	24	15	2	1	5	0	741	669	623	0.287623	0.184797	0.155392	0.558876	0.294285	0.0493144	0.011706	0.0565949	0	22.6256	20.0892	19.9547	5.02779	7.9676	-0.67052	0.546856	0.687566	6.8678	0.786506	3.07991	0.022961	0.0392152	4.47862	442.284	-6.65084	9.33e-36	1.84e-34	18.1745	1.35177	3.70877	0.00527572	0.0105482	11.9218	757.327	-5.98067	6.14e-24	7.71e-23
101738576	0	0	0	0	2	0	0	0	0	740	946	390	0	0	0	0	0.0254545	0	0	0	0	14.6579	18.4284	8.10366	0	0.347674	-0.188194	0.962949	1	NA	NA	NA	NA	NA	0	447.524	-10.6602	1.16734e-17	8.86764e-17	0.786675	0	2.57073	0.525852	1	0.522042	766.73	-10.3516	3.26932e-20	3.23401e-19
101739407	1	2	1	3	4	2	0	0	1	738	1167	427	0.0242835	0.0624083	0.0174926	0.0235924	0.0265023	0.0166541	0	0	0.00474476	7.61002	11.8346	4.61884	2.45825	1.72555	0.43217	0.759392	1	3.35841	0.160913	4.41164	0.0288061	0.0483387	2.20864	502.14	-7.9821	1.01467e-21	9.95307e-21	3.93819	0.280361	3.91188	0.031194	0.0523813	2.62678	860.619	-8.33925	2.76754e-36	6.73085e-35
101743229	1	2	2	11	16	10	467	403	260	736	984	391	0.0242792	0.0623974	0.0349791	0.0864903	0.105991	0.0832559	1.84584	1.54022	1.23342	7.58807	9.97708	4.22869	2.87968	7.10766	-1.3505	0.195788	0.34257	3.93131	157.573	-5.39165	1.55126e-13	8.74657e-13	2.58265	454.908	-7.53244	3.2976e-23	3.5505e-22	16.2301	271.304	-4.0561	3.06738e-24	6.17063e-23	10.8662	779.444	-6.15864	8.31006e-39	2.26734e-37
733120	0	0	0	1	1	1	1	4	1	735	567	854	0	0	0	0.0478129	0.0402827	0.0506274	0.0240352	0.0929627	0.0288476	46.0799	34.9592	56.1639	0	0.585845	-0.917437	0.798934	1	0	0.81721	-0.953656	0.764904	0.853451	0	472.009	-10.7367	1.29805e-18	1.05152e-17	1.33982	1.40808	-0.0919886	0.955428	0.964874	0.899421	808.09	-9.8245	1.37892e-27	2.16123e-26
134199169	0	0	0	0	1	1	0	0	0	734	595	599	0	0	0	0	0.0592875	0.0745127	0	0	0	67.7275	53.9934	57.9791	0	0.379662	-0.296693	0.941471	1	NA	NA	NA	NA	NA	0	419.705	-10.5674	1.82482e-18	1.46093e-17	0.867931	0	2.6917	0.50535	1	0.593526	718.552	-10.2416	4.96696e-22	5.50817e-21
134199516	1	0	1	2	4	1	15	12	16	734	648	642	0.0375601	0	0.0270564	0.0243275	0.0409921	0.0128797	0.0917194	0.0709499	0.117422	11.7069	10.1643	10.7413	0.996991	1.31354	-0.326034	0.864459	1	1.36076	6.16907	-2.07042	0.130285	0.192724	0.88133	440.668	-8.82213	3.18163e-17	2.35165e-16	2.99171	10.6471	-1.79823	0.050217	0.0797761	1.98838	754.538	-8.51145	4.27552e-44	1.44283e-42
101738127	0	0	0	0	0	0	1	0	0	728	726	749	0	0	0	0	0	0	0.0302535	0	0	57.449	56.3433	62.0024	NA	NA	NA	NA	NA	NA	NA	NA	NA	NA	0	480.171	-10.7615	3.07586e-19	2.59465e-18	NA	NA	NA	NA	NA	0	822.327	-12.2863	3.25663e-24	4.16483e-23
119629491	0	0	0	0	0	0	0	0	0	724	581	672	0	0	0	0	0	0	0	0	0	73.8673	58.2968	71.9215	NA	NA	NA	NA	NA	NA	NA	NA	NA	NA	0	431.203	-10.6063	1.48071e-18	1.19241e-17	NA	NA	NA	NA	NA	0	738.239	-12.1307	2.09232e-23	2.54653e-22
101745488	0	0	0	0	3	4	0	2	1	722	965	569	0	0	0	0	0.0272714	0.0456997	0	0.0104893	0.00650994	10.2148	13.4268	8.44461	0	1.34481	-2.11804	0.529569	1	0	0.421329	0.00588146	0.998826	0.999119	0	488.371	-10.7862	8.02766e-19	6.59281e-18	3.07839	0.728465	2.08158	0.282116	0.353276	2.11308	836.751	-8.65015	1.71348e-39	4.82443e-38
101746849	0	0	2	0	3	0	1	1	0	722	646	624	0	0	0.0322875	0	0.018344	0	0.00364841	0.00352781	0	6.87095	6.04598	6.22931	0.842867	0.521511	0.811719	0.815091	1	1.14581	0.265673	2.24982	0.429287	0.541752	0.748017	433.57	-8.80492	4.20429e-17	3.07925e-16	1.18001	0.455567	1.38088	0.6301	1	0.783063	742.398	-9.71359	4.4325e-28	7.12128e-27
101737018	12	17	39	35	39	35	164	148	129	721	643	702	0.243896	0.44399	0.570993	0.230373	0.216272	0.243933	0.542637	0.473509	0.51229	6.22267	5.45767	6.35557	35.7633	21.1999	0.765246	0.150831	0.285444	48.7775	62.2447	-0.334983	0.407938	0.518075	31.9563	450.462	-3.79681	5.89708e-30	8.92986e-29	48.4669	107.295	-1.14784	0.00016341	0.000429584	32.5238	771.327	-4.57097	1.17379e-66	8.40479e-65
101740240	2	0	2	0	1	1	1	2	2	718	540	585	0.103189	0	0.0743321	0	0.0140772	0.0176923	0.00839936	0.0162434	0.0201622	15.7306	11.6351	13.4448	1.99398	0.379662	2.4239	0.256759	1	2.72153	0.717706	1.99471	0.215622	0.301578	1.76266	401.474	-7.69232	2.22603e-23	2.41578e-22	0.867931	1.24034	-0.491733	0.796993	1	0.593526	687.267	-10.1774	1.32644e-21	1.43158e-20
novel.14	0	0	0	1	1	0	0	6	0	717	672	608	0	0	0	0.0169484	0.0142791	0	0	0.0494292	0	15.9341	14.687	14.1738	0	0.38002	-0.297848	0.941242	1	0	0.78125	-0.890922	0.821761	0.900833	0	434.342	-10.6169	9.47405e-19	7.75274e-18	0.865221	1.34431	-0.640252	0.819328	0.857906	0.566916	743.768	-10.2933	2.02031e-22	2.29641e-21
101742835	107	38	104	135	515	101	139	108	113	713	2073	700	3.32523	1.51748	2.32817	1.35867	4.36676	1.07632	0.703228	0.528331	0.686153	9.40907	26.9037	9.69016	133.178	138.149	-0.051995	0.936434	0.962701	181.838	51.0752	1.8383	8.11e-07	2.48e-06	118.399	750.017	-2.6598	7.63e-08	2.69e-07	314.207	88.059	1.83683	0.00221894	0.00481017	209.305	1286.61	-2.61876	8.81e-05	0.000229183
novel.195	0	0	0	0	0	0	0	0	0	708	522	595	0	0	0	0	0	0	0	0	0	13.2526	9.60936	11.6832	NA	NA	NA	NA	NA	NA	NA	NA	NA	NA	0	397.798	-10.49	4.40683e-18	3.44337e-17	NA	NA	NA	NA	NA	0	680.961	-12.0142	7.57069e-23	8.84041e-22
101745729	0	0	0	0	0	0	0	0	0	707	1007	482	0	0	0	0	0	0	0	0	0	69.9507	97.9844	50.0259	NA	NA	NA	NA	NA	NA	NA	NA	NA	NA	0	474.219	-10.7437	2.89821e-18	2.28416e-17	NA	NA	NA	NA	NA	0	812.601	-12.2693	9.32107e-23	1.08039e-21
101740344	0	1	0	0	2	2	2	0	3	707	535	722	0	0.106994	0	0	0.0454359	0.057104	0.02711	0	0.0488069	24.9974	18.603	26.7786	0.730628	0.759324	-0.335588	0.903838	1	0.998822	0.753667	0.141161	0.958286	0.981967	0.663655	429.211	-9.63778	1.94e-15	1.27e-14	1.73586	1.30411	0.441462	0.825071	0.862814	1.18705	734.785	-9.27404	1.66e-31	3.2e-30
101745641	0	0	0	0	0	0	0	0	0	703	844	483	0	0	0	0	0	0	0	0	0	7.59919	8.97241	5.4769	NA	NA	NA	NA	NA	NA	NA	NA	NA	NA	0	439.192	-10.6331	2.84668e-18	2.24613e-17	NA	NA	NA	NA	NA	0	752.364	-12.1582	6.41578e-23	7.54175e-22
101742981	0	0	0	0	0	0	0	0	0	699	810	496	0	0	0	0	0	0	0	0	0	30.0144	34.2052	22.3414	NA	NA	NA	NA	NA	NA	NA	NA	NA	NA	0	434.114	-10.6163	2.45e-18	1.94e-17	NA	NA	NA	NA	NA	0	743.621	-12.1413	4.83e-23	5.71e-22
101741891	0	0	0	0	1	0	2	1	0	696	1184	461	0	0	0	0	0.00498162	0	0.00594471	0.00287409	0	5.39617	9.02782	3.74932	NA	NA	NA	NA	NA	0	0.401137	0.0689032	0.986255	0.996021	0	504.423	-10.8328	4.90446e-18	3.81911e-17	0.393338	0.687082	-0.53811	0.862306	1	0.261021	864.625	-11.397	2.75794e-19	2.56958e-18
101741891	0	0	0	0	1	0	2	1	0	696	1184	461	0	0	0	0	0.00498162	0	0.00594471	0.00287409	0	5.39617	9.02782	3.74932	NA	NA	NA	NA	NA	0	0.401137	0.0689032	0.986255	0.996021	0	504.423	-10.8328	4.90446e-18	3.81911e-17	0.393338	0.687082	-0.53811	0.862306	1	0.261021	864.625	-11.397	2.75794e-19	2.56958e-18
101737573	116	92	119	265	309	237	605	566	522	687	580	549	2.36563	2.4109	1.74816	1.75015	1.71934	1.65736	2.00857	1.81698	2.08	5.94929	4.93959	4.9872	184.133	157.135	0.224388	0.493196	0.645812	251.459	239.65	0.061741	0.795954	0.88102	164.412	395.056	-1.27348	6.98159e-08	2.4713e-07	359.069	413.228	-0.202108	0.340903	0.414318	240.521	676.389	-1.49162	1.34864e-12	7.77122e-12
105842015	0	0	0	0	0	0	0	0	2	685	737	524	0	0	0	0	0	0	0	0	0.0548893	40.8567	43.231	32.7853	NA	NA	NA	NA	NA	0	0.321825	0.417356	0.917403	0.949954	0	422.067	-10.5757	1.96167e-18	1.5659e-17	0	0.560722	-1.16707	0.771761	1	0	722.898	-12.1005	3.03707e-23	3.64293e-22
101736297	10	6	16	32	22	11	283	198	159	682	699	658	0.57216	0.441134	0.659449	0.592935	0.343442	0.215819	2.63601	1.78331	1.77754	16.5699	16.702	16.7702	16.8823	12.6863	0.428024	0.535706	0.679012	23.038	89.7028	-1.93307	9.72e-06	2.62e-05	15.0393	443.88	-4.84252	2.03e-48	6.1e-47	28.9742	154.458	-2.41659	5.87e-07	2.23e-06	19.1887	760.205	-5.30449	8.54e-44	2.84e-42
novel.366	0	0	0	0	0	0	0	0	0	673	570	679	0	0	0	0	0	0	0	0	0	12.7147	10.5906	13.4567	NA	NA	NA	NA	NA	NA	NA	NA	NA	NA	0	419.501	-10.5666	1.96746e-18	1.56869e-17	NA	NA	NA	NA	NA	0	718.264	-12.0911	2.8739e-23	3.45603e-22
101736071	0	0	1	1	0	0	0	0	0	670	561	619	0	0	0.240061	0.107924	0	0	0	0	0	94.8137	78.0754	91.8888	0.421434	0.206183	1.52876	0.70792	1	NA	NA	NA	NA	NA	0.374009	403.31	-9.54804	2.20716e-15	1.43992e-14	NA	NA	NA	NA	NA	0.305895	690.525	-11.0725	7.26393e-20	7.02296e-19
101740569	2	5	20	61	146	70	13	330	125	670	512	251	0.128187	0.4118	0.923396	1.26615	2.55317	1.53848	0.135644	3.32945	1.56541	18.2351	13.7043	7.16609	13.2329	52.3651	-1.94446	0.00799105	0.0318191	18.0279	64.8438	-1.82466	0.0776254	0.120361	11.8131	309.275	-4.65525	1.14e-14	6.99e-14	119.434	111.992	0.0933	0.918318	0.936546	80.044	529.389	-2.72317	7.86e-09	3.32e-08
101735406	4	4	23	8	15	18	11	10	3	669	598	598	0.0553375	0.0711085	0.229209	0.0358418	0.0566192	0.0853911	0.024774	0.0217773	0.00810933	3.93011	3.45489	3.68515	14.9177	7.96187	0.943952	0.260452	0.418544	20.3235	3.27493	2.65989	0.00206364	0.00415121	13.2861	406.126	-4.83786	2.22243e-26	2.79316e-25	18.2178	5.62827	1.67748	0.0241313	0.0416467	12.3476	695.406	-5.82737	2.40819e-55	1.18776e-53
101746937	0	1	0	0	0	2	0	0	0	668	759	467	0	0.125808	0	0	0	0.0671456	0	0	0	27.7717	31.0329	20.3666	0.730628	0.41165	0.564402	0.878049	1	NA	NA	NA	NA	NA	0.663655	410.088	-9.57236	3.33e-15	2.14e-14	0.949187	0	2.80559	0.486425	1	0.66501	702.442	-10.1994	2.5e-21	2.65e-20
101741192	0	1	0	2	1	2	10	6	12	663	529	504	0	0.0393864	0	0.0198525	0.00836291	0.021021	0.0498985	0.0289494	0.071867	8.62932	6.77132	6.88128	0.730628	0.997853	-0.717683	0.755016	1	0.998822	4.06685	-2.29872	0.171865	0.246515	0.663655	368.897	-9.41949	6.13293e-15	3.83455e-14	2.28629	7.02379	-1.63453	0.131893	0.185066	1.53782	631.545	-8.72811	9.32845e-35	2.1258e-33
134199507	1	0	0	0	1	0	0	0	0	660	599	553	0.137398	0	0	0	0.037488	0	0	0	0	38.5072	34.37	33.8454	0.575558	0.173837	1.52876	0.70792	1	NA	NA	NA	NA	NA	0.507321	394.166	-9.51507	2.41e-15	1.57e-14	NA	NA	NA	NA	NA	0.261021	674.938	-11.0396	7.66e-20	7.39e-19
101744515	0	0	0	0	0	0	0	1	0	658	607	679	0	0	0	0	0	0	0	0.0295305	0	52.4169	47.5542	56.7402	NA	NA	NA	NA	NA	NA	NA	NA	NA	NA	0	424.08	-10.5823	1.43503e-18	1.15699e-17	NA	NA	NA	NA	NA	0	726.19	-12.1069	1.89268e-23	2.31353e-22
101741551	0	0	1	0	0	0	2	6	5	655	528	432	0	0	0.0570333	0	0	0	0.0257785	0.074779	0.0773497	22.0214	17.4579	15.2357	NA	NA	NA	NA	NA	0.572903	1.85674	-1.16941	0.558818	0.667091	0.374009	350.589	-9.34614	1.3e-14	7.97e-14	0	3.20915	-3.70575	0.0832633	0.124486	0	600.201	-11.8322	4.35e-22	4.84e-21
119629098	97	68	144	342	328	370	940	849	711	655	573	645	1.56221	1.40728	1.67061	1.78375	1.4413	2.04339	2.46456	2.15238	2.23739	4.47949	3.85387	4.62725	166.198	203.688	-0.289743	0.379838	0.543306	226.84	352.292	-0.628408	0.00369398	0.00714965	148.196	408.528	-1.45623	1.28085e-11	6.25063e-11	465.999	607.181	-0.382797	0.115055	0.164543	313.258	699.505	-1.16012	6.00896e-06	1.82011e-05
101742727	0	0	0	0	1	0	0	0	1	651	619	669	0	0	0	0	0.091587	0	0	0	0.065588	92.7941	86.7731	100.033	NA	NA	NA	NA	NA	NA	NA	NA	NA	NA	0	422.832	-10.578	1.37113e-18	1.10786e-17	0.393338	0.280361	0.866217	0.831886	1	0.261021	724.082	-11.1409	3.62214e-20	3.56552e-19
101735397	3	2	7	24	26	42	515	626	474	649	480	534	0.0941383	0.0806449	0.158229	0.243891	0.222603	0.451933	2.63085	3.09217	2.90621	8.64786	6.29014	7.46416	6.13796	18.1128	-1.51224	0.0506596	0.129489	8.37155	227.547	-4.68271	7.23997e-21	7.25527e-20	5.46733	362.369	-5.96895	6.55597e-33	1.13764e-31	41.4849	392.378	-3.24852	4.65966e-19	6.31396e-18	28.0932	620.312	-4.47565	7.76299e-32	1.51459e-30
101745038	1	1	17	1	0	0	4	6	7	649	569	555	0.0247738	0.0318343	0.303379	0.00802293	0	0	0.0161323	0.0233985	0.033884	6.82742	5.8868	6.12464	8.47056	0.206183	5.37599	0.00382708	0.0179247	11.526	2.4495	2.30128	0.0447071	0.072589	7.52912	385.924	-5.52689	8.23432e-20	7.1763e-19	0.471884	4.2329	-3.14062	0.0701826	0.107084	0.305895	660.794	-11.009	1.00613e-19	9.65473e-19
134199833	0	0	0	0	0	0	0	0	0	644	523	654	0	0	0	0	0	0	0	0	0	83.3228	66.548	88.7629	NA	NA	NA	NA	NA	NA	NA	NA	NA	NA	0	397.658	-10.4894	4.16161e-18	3.25549e-17	NA	NA	NA	NA	NA	0	680.829	-12.0138	7.03029e-23	8.22981e-22
101738357	0	0	0	0	1	0	3	0	1	644	673	560	0	0	0	0	0.0313124	0	0.056049	0	0.0224237	31.384	32.2547	28.6277	NA	NA	NA	NA	NA	0	0.567306	-0.422661	0.915277	0.949954	0	407.929	-10.5264	1.89e-18	1.51e-17	0.393338	0.974907	-1.0273	0.729185	1	0.261021	698.653	-11.0895	5.02e-20	4.91e-19
101738863	0	0	0	1	1	0	1	1	0	642	924	590	0	0	0	0.0239703	0.0201951	0	0.0120497	0.0116514	0	20.1784	28.5613	19.4527	0	0.38002	-0.297848	0.941242	1	0	0.265673	0.658643	0.870667	0.929157	0	467.283	-10.7225	1.12e-18	9.08e-18	0.865221	0.455567	0.902532	0.717731	1	0.566916	800.703	-10.4009	4.47e-22	4.97e-21
134200579	0	0	0	0	0	0	1	2	1	641	512	534	0	0	0	0	0	0	0.0198847	0.0384546	0.023866	33.2469	26.1167	29.0543	NA	NA	NA	NA	NA	0	0.556794	-0.397724	0.91078	0.947396	0	367.399	-10.3753	8.02e-18	6.16e-17	0	0.95998	-1.96924	0.523404	1	0	628.991	-11.8997	1.33e-22	1.54e-21
101742125	9	14	26	31	33	31	946	761	730	636	532	630	0.112518	0.22491	0.234151	0.125511	0.112566	0.132899	1.92536	1.49764	1.78322	3.3764	2.77756	3.50843	26.3661	18.5089	0.51534	0.350129	0.513835	35.9697	344.704	-3.25085	4.51062e-20	4.25056e-19	23.5813	392.377	-4.04979	1.80758e-32	3.08191e-31	42.3209	594.18	-3.8142	1.92746e-38	9.80678e-37	28.4041	671.812	-4.56817	1.12364e-56	5.84873e-55
101739601	0	0	1	2	5	2	0	0	0	635	1124	541	0	0	0.10658	0.09583	0.201843	0.101471	0	0	0	39.8955	69.4498	35.6552	0.421434	1.6932	-1.49394	0.481474	1	NA	NA	NA	NA	NA	0.374009	496.833	-9.84914	1.65661e-15	1.08906e-14	3.85964	0	4.8478	0.0185452	0.0328576	2.5819	851.635	-8.33009	3.18276e-39	8.90793e-38
101746962	22	14	30	104	119	126	423	358	325	631	533	511	0.466996	0.381875	0.458729	0.714932	0.689209	0.917153	1.46175	1.19624	1.34796	5.68773	4.72489	4.83177	35.5341	68.0636	-0.928652	0.0260758	0.0791859	48.5035	156.213	-1.67452	6.99692e-08	2.38029e-07	31.6725	364.448	-3.51031	2.86158e-35	5.54239e-34	155.682	269.259	-0.791666	0.00249177	0.00534313	104.77	623.985	-2.57705	2.53114e-23	3.05949e-22
101737693	1	0	0	0	0	0	1	2	0	630	938	457	0.0325204	0	0	0	0	0	0.00529418	0.0102383	0	8.69991	12.7389	6.62012	NA	NA	NA	NA	NA	0.787862	0.395881	1.03921	0.725017	0.81986	0.507321	437.406	-9.66539	4.19834e-15	2.66148e-14	0	0.679619	-1.47937	0.711566	1	0	749.572	-12.1528	2.24567e-22	2.54437e-21
119628414	0	0	34	1	0	9	5	10	2	628	543	527	0	0	1.86869	0.024709	0	0.235472	0.0621053	0.120105	0.029816	20.3467	17.3017	17.911	14.3287	2.05861	2.80738	0.409345	0.571016	19.4787	2.30123	3.10036	0.0564844	0.0899751	12.7163	369.551	-4.84597	0.0193042	0.0332797	4.74323	3.95882	0.238274	0.875426	0.901983	3.29844	632.746	-7.66012	6.39e-24	8.01e-23
101741773	1	0	0	0	1	1	254	193	161	628	574	551	0.0355929	0	0	0	0.00971128	0.0122052	1.47177	1.08135	1.11968	9.49165	8.53196	8.73593	0.575558	0.379662	0.66252	0.835325	1	0.787862	85.4451	-6.69621	6.68486e-08	2.27959e-07	0.507321	381.551	-9.46811	3.21208e-15	2.06595e-14	0.867931	147.185	-7.3777	1.32523e-11	8.82314e-11	0.593526	653.346	-10.1043	1.13804e-21	1.23296e-20
101745214	3	1	1	8	1	1	20	29	13	626	559	466	0.0607512	0.0260217	0.0145874	0.0524643	0.00552519	0.00694407	0.0659336	0.0924433	0.0514376	5.38303	4.72737	4.20353	2.87873	2.02913	0.499463	0.745296	0.839231	3.93531	8.5772	-1.16529	0.240906	0.331143	2.55963	358.623	-7.19329	3.92897e-25	4.62745e-24	4.643	14.7725	-1.6937	0.0934929	0.137701	3.04068	614.057	-7.6808	2.49139e-36	6.08021e-35
101735373	0	1	0	0	1	0	3	2	3	624	634	585	0	0.0642425	0	0	0.0136406	0	0.0244166	0.0157396	0.0293053	13.2472	13.2368	13.0278	0.730628	0.173837	1.52876	0.696348	1	0.998822	1.14955	-0.475497	0.817719	0.897772	0.663655	401.083	-9.54014	1.81818e-15	1.19356e-14	0.393338	1.98373	-2.04718	0.31371	0.386514	0.261021	686.9	-11.0649	5.40861e-20	5.2762e-19
101744840	0	0	0	0	0	0	0	0	0	623	582	640	0	0	0	0	0	0	0	0	0	28.1687	25.8795	30.3553	NA	NA	NA	NA	NA	NA	NA	NA	NA	NA	0	402.405	-10.5066	2.46e-18	1.95e-17	NA	NA	NA	NA	NA	0	689.085	-12.0312	3.39e-23	4.05e-22
101747114	57	69	123	234	293	461	776	780	737	622	516	515	1.26576	1.96892	1.96755	1.6828	1.77524	3.51042	2.80532	2.72656	3.19778	5.86525	4.78521	5.09424	135.056	194.066	-0.52224	0.248676	0.405593	184.294	325.276	-0.81815	0.00244948	0.00487769	120.713	359.834	-1.57574	5.8183e-09	2.26278e-08	444.456	561.042	-0.336527	0.366217	0.440175	301.343	616.071	-1.03278	0.00781522	0.0145649
101740964	30	19	39	71	116	49	162	132	108	621	475	518	0.50726	0.412824	0.475027	0.388784	0.535157	0.28411	0.445931	0.35134	0.35681	4.45882	3.35411	3.90152	47.5846	44.8895	0.0859297	0.856585	0.915446	64.9567	56.5113	0.2077	0.528647	0.644161	42.4154	351.65	-3.04246	1.07808e-27	1.45095e-26	102.386	97.3593	0.0758828	0.841314	0.875529	68.2897	601.993	-3.13446	4.67866e-21	4.8563e-20
101741442	0	0	0	4	4	0	22	24	16	620	858	403	0	0	0	0.0606093	0.0510637	0	0.167573	0.176764	0.146273	12.3183	16.7649	8.39921	0	1.52008	-2.29562	0.478126	1	0	8.67982	-4.35926	0.00419396	0.00805268	0	406.093	-10.52	1.6136e-17	1.21835e-16	3.46089	14.9564	-2.09558	0.0212437	0.037107	2.26766	695.834	-8.21146	1.22641e-34	2.77685e-33
101742375	6	7	6	3	2	7	31	25	14	615	428	697	0.438485	0.65736	0.315863	0.0710011	0.0398792	0.175421	0.368815	0.287599	0.19991	19.0852	13.0623	22.6898	11.0963	2.407	2.19747	0.0216679	0.0684819	15.1563	9.70739	0.598533	0.362483	0.468209	9.93356	381.153	-5.32939	1.96e-30	3.04e-29	5.52448	16.7033	-1.62243	0.0432795	0.0700226	3.76726	652.462	-7.49049	2.29e-38	6.13e-37
692834	5	1	2	5	1	2	3	8	4	614	534	454	0.802282	0.206186	0.23117	0.259817	0.0437794	0.110044	0.0783649	0.202065	0.125407	41.8354	35.7826	32.4494	4.45128	1.6164	1.47735	0.269851	0.429052	6.08394	2.09171	1.53456	0.168789	0.242614	3.94828	348.037	-6.47351	2.67883e-29	3.92188e-28	3.70194	3.6084	0.013623	0.990695	0.992821	2.45551	595.907	-7.96282	1.74281e-40	5.10043e-39
101745089	46	52	76	133	94	128	214	238	227	614	505	686	1.40281	2.03773	1.66955	1.31351	0.782136	1.33854	1.06242	1.14252	1.35261	7.95112	6.43141	9.3188	96.4973	70.1086	0.459366	0.271924	0.431384	131.721	96.5061	0.443433	0.117456	0.17561	86.2715	394.683	-2.2014	5.56572e-15	3.49108e-14	160.482	166.511	-0.0550252	0.87148	0.898696	107.781	675.756	-2.65128	4.7943e-15	3.32817e-14
novel.113	1	0	0	11	6	1	0	0	2	613	619	670	0.0226453	0	0	0.0806697	0.0370716	0.00776529	0	0	0.00884935	5.89463	5.85385	6.75844	0.575558	3.51686	-2.54147	0.193122	1	0.787862	0.321825	1.38156	0.718451	0.814053	0.507321	414.883	-9.58882	1.53734e-15	1.01358e-14	8.02534	0.560722	3.94143	0.0240078	0.0414698	5.26347	710.531	-7.06199	5.12728e-44	1.71794e-42
101741807	162	106	94	495	703	304	722	806	454	611	517	567	2.94734	2.47813	1.23193	2.91649	3.48967	1.89657	2.13843	2.30831	1.6139	4.72037	3.92808	4.59508	210.302	286.839	-0.451442	0.348907	0.512701	287.362	275.808	0.0533257	0.888102	0.939073	187.69	369.505	-0.983819	0.00509121	0.00979559	654.375	475.024	0.462293	0.193888	0.256919	435.997	632.655	-0.536134	0.0886623	0.128829
101736272	24	27	34	43	55	67	17	25	31	609	547	678	0.608935	0.88029	0.621416	0.35332	0.380746	0.582928	0.0702186	0.099849	0.153683	6.5614	5.7959	7.66274	47.8691	32.2172	0.562849	0.225053	0.378631	65.3556	10.5464	2.63069	1.61482e-08	5.86083e-08	42.8107	400.65	-3.24866	6.00828e-29	8.64812e-28	73.7223	18.2282	2.02415	2.59016e-05	7.68699e-05	49.7875	686.049	-3.78953	2.08806e-31	3.9803e-30
101736791	38	41	68	73	93	83	112	150	170	608	402	464	1.46744	2.03452	1.8916	0.912934	0.979879	1.09909	0.704105	0.911825	1.28271	9.97008	6.483	7.98158	80.4844	48.3017	0.735594	0.0535326	0.134867	109.848	62.0584	0.824909	0.0221981	0.038034	71.9206	321.169	-2.16171	3.23951e-13	1.79923e-12	110.419	107.199	0.0450945	0.900104	0.921961	74.2032	549.694	-2.89017	9.05846e-23	1.05168e-21
101739600	0	0	0	0	0	0	3	3	6	606	866	429	0	0	0	0	0	0	0.0667724	0.0645651	0.160283	35.1823	49.4452	26.1267	NA	NA	NA	NA	NA	0	1.76249	-2.05402	0.396618	0.505822	0	410.682	-10.5362	1.13907e-17	8.66277e-17	0	3.04887	-3.62768	0.0926153	0.136701	0	703.729	-12.0618	3.92924e-22	4.38496e-21
101746982	2	0	1	6	9	4	25	23	13	605	516	477	0.0630873	0	0.0227225	0.0612919	0.0774582	0.0432665	0.128379	0.114205	0.0801234	8.10375	6.79728	6.70231	1.57255	3.62493	-1.16421	0.416788	0.577956	2.14863	8.47327	-1.93074	0.0982944	0.149332	1.38865	347.534	-7.89347	1.363e-19	1.17292e-18	8.26972	14.5858	-0.812387	0.222774	0.289074	5.51458	595.032	-6.72951	5.43067e-55	2.63248e-53
101743626	0	0	0	0	1	0	0	0	0	604	481	685	0	0	0	0	0.0434276	0	0	0	0	40.8233	31.9721	48.5666	NA	NA	NA	NA	NA	NA	NA	NA	NA	NA	0	387.24	-10.4511	8.66479e-18	6.63766e-17	NA	NA	NA	NA	NA	0.261021	662.988	-11.0137	2.86472e-19	2.66555e-18
101737071	0	0	0	1	1	0	2	3	0	601	707	556	0	0	0	0.0666118	0.0561208	0	0.0669706	0.097135	0	52.4933	60.7301	50.9425	0	0.38002	-0.297848	0.941242	1	0	0.661554	-0.650739	0.869582	0.929157	0	404.942	-10.5158	2.34773e-18	1.86536e-17	0.865221	1.13519	-0.400236	0.857128	1	0.566916	693.66	-10.1929	6.97776e-22	7.65979e-21
110385478	6	7	5	4	3	5	53	64	54	595	515	506	0.323408	0.484841	0.194139	0.0698232	0.0441199	0.0924166	0.46507	0.54303	0.568719	13.6187	11.5926	12.1491	10.6749	2.37537	2.14648	0.0196057	0.0632622	14.5834	24.2022	-0.792154	0.161477	0.233853	9.55955	351.767	-5.29887	1.26744e-36	2.58285e-35	5.44052	41.7491	-2.95979	1.12225e-06	4.09559e-06	3.66917	602.298	-7.39403	6.61846e-50	2.65983e-48
101737907	0	0	2	7	7	9	2	2	0	593	715	417	0	0	0.209142	0.329083	0.277254	0.448012	0.0472651	0.0457026	0	36.5545	43.3458	26.9648	0.842867	4.51257	-2.16551	0.178599	0.321597	1.14581	0.531346	1.26332	0.635362	0.741671	0.748017	373.295	-8.59573	9.33459e-16	6.23857e-15	10.3279	0.911134	3.43929	0.00243604	0.00523823	6.96096	639.482	-6.53921	9.29829e-49	3.58365e-47
100270778	60	36	146	297	336	166	578	621	360	587	513	517	1.30214	1.00395	2.28246	2.08738	1.98957	1.23536	2.0421	2.12149	1.52655	5.40957	4.6494	4.99794	122.365	153.813	-0.321398	0.510803	0.660522	166.873	217.086	-0.365836	0.338891	0.441643	108.936	352.125	-1.67559	1.37981e-06	4.29784e-06	351.093	373.882	-0.090665	0.793188	0.836156	233.75	602.922	-1.36571	4.02816e-06	1.24854e-05
101737440	6	0	14	9	14	9	8	7	4	587	637	557	0.127617	0	0.2145	0.0619925	0.0812452	0.0656416	0.0277006	0.0234368	0.0166234	5.30168	5.65809	5.27723	9.35342	6.14179	0.657859	0.522136	0.669255	12.7478	2.63882	2.32045	0.0278196	0.0468493	8.28005	387.387	-5.37731	2.42617e-32	4.11606e-31	14.025	4.54193	1.62113	0.0215472	0.0375668	9.39989	663.508	-6.13121	1.43002e-67	1.05062e-65
101740955	0	0	3	0	1	1	0	2	2	585	641	677	0	0	0.29087	0	0.0367237	0.0461545	0	0.0423748	0.0525978	33.4355	36.0301	40.5898	1.2643	0.379662	1.81951	0.507493	1	1.71871	0.582242	1.67531	0.499651	0.616917	1.12203	415.093	-8.16356	1.10258e-20	1.02214e-19	0.867931	1.00883	-0.19347	0.932338	1	0.593526	710.971	-10.2262	5.29289e-22	5.84663e-21
101740000	15	11	45	82	170	112	656	541	467	576	492	519	0.281739	0.265491	0.608852	0.498781	0.871199	0.721363	2.00587	1.59955	1.71386	4.59406	3.85917	4.34228	35.6348	69.5117	-0.940172	0.0819078	0.184686	48.5856	234.454	-2.22892	1.99916e-08	7.20609e-08	31.7404	345.782	-3.39839	2.87185e-20	2.58353e-19	158.716	404.015	-1.34551	2.3313e-05	6.97735e-05	106.698	592.044	-2.47026	1.25616e-15	9.09618e-15
novel.237	0	0	0	0	0	0	0	0	0	575	469	499	0	0	0	0	0	0	0	0	0	40.6361	32.5966	36.9931	NA	NA	NA	NA	NA	NA	NA	NA	NA	NA	0	336.166	-10.2471	1.97495e-17	1.47975e-16	NA	NA	NA	NA	NA	0	575.539	-11.7715	3.57017e-22	3.99056e-21
novel.20	0	0	0	0	0	0	2	1	1	574	528	571	0	0	0	0	0	0	0.0646678	0.031265	0.0388078	48.4112	43.7948	50.518	NA	NA	NA	NA	NA	0	0.56205	-0.410189	0.907803	0.946373	0	364.775	-10.3649	6.95923e-18	5.3672e-17	0	0.967443	-1.97921	0.520781	1	0	624.632	-11.8896	1.06673e-22	1.23238e-21
101743896	1	2	2	5	7	4	0	2	7	572	560	541	0.209101	0.537389	0.301253	0.338585	0.399363	0.286812	0	0.0658311	0.285995	50.7893	48.9011	50.3905	2.87968	3.07107	-0.134315	0.911064	0.947293	3.93131	1.3868	1.50265	0.345702	0.448912	2.58265	364.273	-7.21904	4.82692e-26	5.96236e-25	7.01116	2.41063	1.57741	0.228443	0.295258	4.68664	623.826	-7.04109	1.29561e-57	6.89656e-56
119629553	0	0	0	0	2	0	0	0	0	569	385	456	0	0	0	0	0.0186931	0	0	0	0	8.27692	5.50772	6.9582	0	0.347674	-0.188194	0.962949	1	NA	NA	NA	NA	NA	0	307.371	-10.1179	9.27436e-17	6.63966e-16	0.786675	0	2.57073	0.525852	1	0.522042	526.1	-9.80127	1.16772e-19	1.11523e-18
101736179	3	0	8	26	31	13	370	269	262	569	544	538	0.0535819	0	0.102927	0.150387	0.151068	0.0796197	1.07583	0.756298	0.914329	4.31547	4.0576	4.2803	5.09814	13.4254	-1.30086	0.176648	0.319111	6.94681	127.307	-4.01578	1.39742e-11	6.70875e-11	4.51403	359.57	-6.09816	3.71718e-33	6.5501e-32	30.6322	219.385	-2.8345	1.36234e-12	1.00361e-11	20.3675	615.75	-4.90502	5.48482e-51	2.28902e-49
105842209	0	0	0	1	0	0	1	1	0	566	941	331	0	0	0	0.0177316	0	0	0.00891354	0.00861888	0	13.1596	21.5164	8.0729	NA	NA	NA	NA	NA	0	0.265673	0.658643	0.870667	0.929157	0	395.612	-10.4823	9.51277e-17	6.80678e-16	0.471884	0.455567	0.0483118	0.988095	1	0.305895	678.1	-11.0465	5.88145e-18	5.08045e-17
101742224	1	0	0	1	4	0	2	3	1	565	663	521	0.065209	0	0	0.0211177	0.0711673	0	0.0212315	0.0307945	0.0127412	15.645	18.0549	15.1335	0.575558	0.901531	-0.591669	0.834313	1	0.787862	0.822467	-0.00463831	0.998355	0.999119	0.507321	379.952	-9.46216	3.73e-15	2.38e-14	2.04523	1.41555	0.554469	0.739565	0.788853	1.34998	650.85	-8.78963	8.84e-35	2.02e-33
101739082	1	1	2	1	0	1	3	0	1	564	685	388	0.131158	0.168538	0.18896	0.0424752	0	0.0449755	0.064056	0	0.0256271	31.4119	37.5198	22.6685	2.14905	0.412008	2.43048	0.20766	1	2.93249	0.567306	2.38051	0.164101	0.237195	1.91899	354.13	-7.50694	1.76e-21	1.71e-20	0.946477	0.974907	-0.0724476	0.97515	1	0.6384	606.659	-9.99061	2.36e-20	2.35e-19
101741846	7	3	5	3	3	10	54	39	26	564	492	579	0.310243	0.170855	0.159631	0.0430591	0.0362776	0.151979	0.38962	0.27209	0.225155	10.6146	9.10632	11.4308	8.32796	3.19831	1.38873	0.168954	0.308815	11.376	16.5769	-0.55227	0.401682	0.511271	7.41225	356.847	-5.60217	1.72286e-35	3.3559e-34	7.3416	28.5292	-1.97889	0.00704818	0.013733	5.0258	611.014	-6.97869	9.85356e-42	3.04812e-40
110385580	1	0	0	0	1	0	3	1	0	563	477	530	0.0454986	0	0	0	0.012414	0	0.0222209	0.00716213	0	10.8774	9.06338	10.7416	0.575558	0.173837	1.52876	0.70792	1	0.787862	0.536602	0.607446	0.833757	0.909693	0.507321	342.322	-9.31149	1.09764e-14	6.7366e-14	0.393338	0.918597	-0.954088	0.748836	1	0.261021	586.116	-10.836	4.43762e-19	4.10472e-18
101741622	0	0	0	0	0	0	0	0	0	562	641	409	0	0	0	0	0	0	0	0	0	22.0417	24.7242	16.827	NA	NA	NA	NA	NA	NA	NA	NA	NA	NA	0	349.192	-10.3023	2.16e-17	1.61e-16	NA	NA	NA	NA	NA	0	598.136	-11.8273	5.03e-22	5.58e-21
105841435	1	0	0	0	3	0	0	0	0	562	517	539	0.0448219	0	0	0	0.0366881	0	0	0	0	10.6966	9.67732	10.7615	0.575558	0.521511	0.192674	0.958634	1	NA	NA	NA	NA	NA	0.507321	352.594	-9.35417	7.13971e-15	4.43967e-14	1.18001	0	3.14836	0.431812	1	0.783063	603.772	-9.41551	1.98644e-26	2.9007e-25
101738952	0	0	0	0	0	0	0	0	0	560	490	492	0	0	0	0	0	0	0	0	0	67.9729	58.4923	62.6453	NA	NA	NA	NA	NA	NA	NA	NA	NA	NA	0	335.777	-10.2455	1.696e-17	1.27816e-16	NA	NA	NA	NA	NA	0	574.931	-11.77	2.85087e-22	3.20178e-21
101738994	4	1	3	2	1	1	0	1	0	560	674	470	0.900223	0.289196	0.486357	0.145767	0.0614049	0.0771739	0	0.035427	0	53.5176	63.3466	47.1175	4.29716	0.792028	2.46627	0.0783435	0.178766	5.86898	0.130208	5.2809	0.00253947	0.00504066	3.81496	369.598	-6.5674	3.7726e-30	5.75101e-29	1.8117	0.224052	2.78043	0.213718	1	1.20532	633.141	-9.05686	5.85688e-31	1.07295e-29
101736239	0	0	0	1	0	1	0	1	0	556	446	532	0	0	0	0.05502	0	0.0582587	0	0.0267439	0	40.112	31.6438	40.2612	0	0.412008	-0.400558	0.92086	1	NA	NA	NA	NA	NA	0	334.73	-10.2409	2.42162e-17	1.8065e-16	0.946477	0.224052	1.83187	0.551964	1	0.6384	573.076	-9.91005	1.20661e-20	1.22449e-19
101741236	3	2	0	2	1	1	81	513	430	553	498	522	0.0993794	0.0851348	0	0.0214558	0.00903833	0.0113594	0.436821	2.67508	2.78322	7.77892	6.88935	7.70265	3.18793	0.792028	1.9653	0.244923	1	4.36123	146.962	-5.19317	1.38609e-07	4.58591e-07	2.84927	342.782	-7.11694	5.59816e-25	6.53151e-24	1.8117	254.247	-7.15238	4.44225e-12	3.10184e-11	1.20532	586.953	-8.94775	4.73073e-31	8.78048e-30
101740950	0	0	0	0	0	0	0	0	0	551	580	485	0	0	0	0	0	0	0	0	0	43.6568	45.1943	40.3105	NA	NA	NA	NA	NA	NA	NA	NA	NA	NA	0	351.239	-10.3106	9.62058e-18	7.34927e-17	NA	NA	NA	NA	NA	0	601.567	-11.8354	1.51108e-22	1.73014e-21
101746861	7	3	37	28	25	25	17	14	15	548	517	485	0.385095	0.212077	1.46628	0.498848	0.375252	0.471618	0.152252	0.121239	0.161237	12.8018	11.8778	11.8852	21.8138	15.2647	0.554274	0.487418	0.640962	29.7089	6.5395	2.22603	0.00479127	0.00912074	19.3805	337.3	-4.05074	2.97961e-13	1.66028e-12	34.911	11.2779	1.63176	0.000706546	0.00167248	23.4032	577.601	-4.63287	3.08388e-59	1.69265e-57
692586	14	6	92	66	55	57	23	25	23	546	384	482	0.810727	0.446478	3.83776	1.23774	0.869005	1.13188	0.216829	0.227893	0.260243	13.4264	9.28649	12.4333	51.2135	34.9011	0.572619	0.468912	0.624275	69.73	10.0719	2.81274	0.000285116	0.000640902	45.4932	308.125	-2.73343	4.05949e-05	0.000107161	79.8297	17.3744	2.201	1.76442e-08	8.17851e-08	53.498	527.428	-3.3051	6.80997e-27	1.0307e-25
100379376	0	0	0	29	68	106	43	33	31	534	540	580	0	0	0	0.573818	1.1336	2.22087	0.427708	0.317391	0.370085	13.8547	13.7786	15.7855	0	39.6177	-6.99765	6.88e-07	1.59e-05	0	15.1101	-5.15815	0.0002174	0.000497014	0	360.747	-10.3489	8.02e-18	6.16e-17	90.7385	26.0401	1.80049	0.00150276	0.00335668	61.8659	617.819	-3.32303	3.89e-11	2.02e-10
101743677	1	0	0	1	3	1	1	0	0	529	446	534	0.0777098	0	0	0.0251661	0.0636078	0.0266475	0.0126508	0	0	17.4562	14.4739	18.4847	0.575558	0.933519	-0.638598	0.789402	1	0.787862	0.135465	2.43711	0.539645	0.652215	0.507321	329.376	-9.25581	1.79e-14	1.08e-13	2.12649	0.231515	3.03235	0.160745	0.218742	1.42146	563.95	-8.57588	2.36e-33	5.05e-32
101747030	0	0	0	1	0	0	4	3	0	529	519	463	0	0	0	0.0244667	0	0	0.0491969	0.0356779	0	16.9711	16.3748	15.5815	NA	NA	NA	NA	NA	0	0.932483	-1.14397	0.769955	0.857785	0	328.631	-10.2145	1.91e-17	1.43e-16	0.471884	1.59822	-1.7514	0.504593	1	0.305895	562.787	-10.7775	5.26e-19	4.85e-18
100158252	0	0	0	0	0	0	3	5	0	527	611	444	0	0	0	0	0	0	0.0379312	0.0611289	0	17.3805	19.8174	15.3607	NA	NA	NA	NA	NA	0	1.05744	-1.32569	0.724725	0.81986	0	343.291	-10.2776	1.66e-17	1.25e-16	0	1.8148	-2.89172	0.389578	1	0	588.042	-11.8027	3.17e-22	3.55e-21
105841641	0	0	0	0	0	0	0	0	0	523	384	438	0	0	0	0	0	0	0	0	0	50.6393	36.5655	44.4873	NA	NA	NA	NA	NA	NA	NA	NA	NA	NA	0	293.169	-10.0497	1.14909e-16	8.1794e-16	NA	NA	NA	NA	NA	0	501.851	-11.5739	2.8586e-21	3.01371e-20
101737722	12	10	16	93	236	86	439	432	283	523	479	474	0.204752	0.219255	0.196658	0.51389	1.09868	0.503183	1.21942	1.16031	0.943491	3.78938	3.41316	3.60263	20.9559	77.9015	-1.89931	0.000731828	0.00487031	28.609	161.257	-2.50234	4.00724e-12	2.01069e-11	18.7085	321.401	-4.11256	3.23891e-38	6.95272e-37	177.528	277.768	-0.643352	0.130961	0.183936	118.645	550.353	-2.21032	2.59399e-08	1.04336e-07
101742828	27	26	79	137	148	141	434	404	267	522	490	431	1.19895	1.48359	2.52702	1.97015	1.79313	2.14703	3.13741	2.82399	2.31661	9.84299	9.08673	8.5253	67.8296	82.9963	-0.277304	0.536953	0.679838	92.5009	154.359	-0.720463	0.0547247	0.0873679	60.4994	313.728	-2.35241	2.12496e-12	1.10541e-11	189.78	265.851	-0.488151	0.0609019	0.0947363	127.422	537.228	-2.07801	3.56986e-20	3.51652e-19
novel.595	0	0	0	1	0	0	0	0	0	521	501	490	0	0	0	0.0559805	0	0	0	0	0	38.2431	36.1666	37.73	NA	NA	NA	NA	NA	NA	NA	NA	NA	NA	0	329.252	-10.2172	1.84726e-17	1.38865e-16	NA	NA	NA	NA	NA	0.305895	563.837	-10.7801	5.06271e-19	4.67373e-18
101741410	37	20	49	200	233	133	756	686	475	518	502	417	0.632643	0.439429	0.603527	1.10746	1.08699	0.77981	2.10437	1.8464	1.58692	3.76102	3.58455	3.17605	56.5584	109.115	-0.939527	0.0236676	0.0732981	77.1996	268.168	-1.78171	1.72052e-09	6.82449e-09	50.3704	312.215	-2.61339	2.60678e-23	2.82002e-22	249.145	461.896	-0.890129	0.00253336	0.00542875	166.22	534.663	-1.68395	5.62583e-11	2.88364e-10
101741361	0	0	0	2	13	5	0	0	0	514	393	474	0	0	0	0.0622695	0.341006	0.164837	0	0	0	20.984	15.7787	20.2992	0	3.70137	-3.5828	0.0817442	1	NA	NA	NA	NA	NA	0	301.319	-10.0892	8.19e-17	5.89e-16	8.43013	0	5.97556	0.000925954	0.00214905	5.66759	515.839	-6.46956	2.08e-37	5.39e-36
101739049	8	3	12	13	6	8	24	13	14	513	390	514	0.170811	0.0823092	0.184565	0.0898895	0.0349534	0.0585727	0.0834218	0.0436931	0.058406	4.65116	3.47747	4.88858	11.8535	5.37	1.17637	0.150835	0.285444	16.1742	7.19663	1.20278	0.0760606	0.11809	10.5376	309.568	-4.81109	7.55019e-31	1.19631e-29	12.2913	12.3941	-0.0228848	0.973613	0.979455	8.2028	529.965	-6.03193	2.02407e-43	6.65536e-42
101743632	6	10	19	23	32	26	107	84	71	512	520	520	0.428766	0.918271	0.978062	0.532276	0.623925	0.637122	1.24479	0.944914	0.99136	15.5367	15.5184	16.5526	18.7669	15.6564	0.266607	0.659774	0.776205	25.6005	36.857	-0.516695	0.280545	0.377565	16.7866	338.148	-4.31969	2.12e-35	4.11e-34	35.7796	63.4981	-0.826524	0.0235766	0.0408004	24.0334	579.117	-4.59062	8.37e-61	4.84e-59
105842214	4	0	4	17	18	7	68	56	41	512	712	419	0.10317	0	0.0743183	0.141998	0.126671	0.0619114	0.285525	0.227365	0.206624	5.60765	7.66913	4.81394	3.98797	8.07495	-0.956051	0.36826	0.531614	5.44306	23.1007	-1.99293	0.0094019	0.017136	3.52532	355.689	-6.52912	3.76526e-27	4.9128e-26	18.4243	39.7847	-1.10711	0.0308114	0.0518187	12.2261	609.457	-5.62671	3.03677e-41	9.25198e-40
101743774	0	0	0	0	0	0	0	1	1	510	409	563	0	0	0	0	0	0	0	0.0125709	0.0156036	17.2946	13.6401	20.0274	NA	NA	NA	NA	NA	0	0.291121	0.545882	0.89239	0.939073	0	324.076	-10.1942	5.04e-17	3.67e-16	0	0.504413	-1.0312	0.798273	1	0	554.848	-11.7186	1.27e-21	1.37e-20
101746590	17	10	61	90	134	112	189	197	202	509	399	418	0.628811	0.475306	1.62534	1.07809	1.35235	1.42059	1.13809	1.14705	1.45991	7.9948	6.16336	6.88719	42.7982	64.903	-0.575259	0.320323	0.483219	58.3289	83.7582	-0.488887	0.335842	0.438216	38.0755	288.773	-2.88337	2.49144e-10	1.0979e-09	148.331	144.527	0.0398808	0.889202	0.913453	99.7479	494.368	-2.30941	5.00987e-18	4.35692e-17
101738005	0	0	1	0	1	0	4	2	3	509	1007	271	0	0	0.0206932	0	0.00783784	0	0.0187062	0.00904393	0.0168387	6.20898	12.0805	3.46775	0.421434	0.173837	1.52876	0.70792	1	0.572903	1.28501	-0.638325	0.762607	0.851867	0.374009	383.628	-9.47612	1.7592e-13	1.00022e-12	0.393338	2.21525	-2.20856	0.267617	0.337646	0.261021	657.771	-11.0026	4.72743e-17	3.7954e-16
101745942	44	43	91	334	339	314	583	609	437	509	465	445	0.678144	0.851608	1.01031	1.66708	1.42555	1.65951	1.46279	1.47751	1.316	3.33124	2.99293	3.05509	95.092	192.425	-1.01126	0.00438864	0.0199643	129.749	228.591	-0.808205	0.00237959	0.0047465	84.8941	308.84	-1.8543	2.50397e-13	1.40498e-12	439.973	393.939	0.15834	0.459727	0.533919	295.062	528.839	-0.842772	5.76356e-05	0.000153775
101736327	4	1	6	27	31	29	27	22	15	507	429	410	0.401838	0.12909	0.434197	0.878407	0.849702	0.99901	0.441569	0.347903	0.294433	21.6281	17.9979	18.3472	5.56146	16.9248	-1.54143	0.0433154	0.115589	7.58769	8.93581	-0.176446	0.822425	0.901409	4.93699	292.853	-5.78556	3.1e-30	4.76e-29	38.6975	15.3855	1.32429	0.00296129	0.00624144	25.9935	501.406	-4.27419	4.17e-50	1.69e-48
101736102	7	8	9	23	15	24	6	18	14	504	370	267	0.153916	0.226036	0.142551	0.163777	0.0899891	0.180958	0.0214773	0.062302	0.0601475	4.70582	3.39751	2.61512	13.6668	12.2896	0.138099	0.837465	0.902031	18.6617	5.40931	1.77091	0.0125478	0.0224468	12.2266	247.235	-4.37789	5.66119e-23	6.02421e-22	28.1436	9.34708	1.58981	0.0158058	0.0284326	18.931	423.187	-4.4951	1.94405e-26	2.84174e-25
101746452	10	6	8	21	16	14	157	141	105	504	427	429	0.168164	0.129654	0.0969095	0.114365	0.0734118	0.0807311	0.429809	0.373246	0.345005	3.599	2.99871	3.21355	13.5108	9.99279	0.426431	0.530038	0.675133	18.4548	56.5231	-1.63778	0.000357196	0.000792902	12.0472	296.107	-4.64874	4.6192e-34	8.33284e-33	22.8473	97.3771	-2.09866	9.19366e-08	3.89933e-07	15.2552	506.981	-5.06018	3.36874e-52	1.45765e-50
101737069	28	17	20	34	49	58	223	202	136	503	517	542	1.20514	0.940223	0.620088	0.473913	0.575426	0.856028	1.56253	1.3686	1.14373	9.1932	9.29275	10.3914	36.965	27.4661	0.419214	0.422993	0.582874	50.4982	78.3948	-0.65293	0.0903386	0.138175	32.9673	340.582	-3.39427	9.09498e-28	1.23012e-26	62.844	135.015	-1.10585	0.00208276	0.00454053	42.4758	583.297	-3.78501	7.50038e-32	1.46741e-30
692468	21	9	21	144	171	74	367	358	264	499	463	526	0.990245	0.545341	0.713323	2.199	2.20005	1.19656	2.8173	2.65736	2.43238	9.99178	9.11755	11.0485	27.5125	74.6475	-1.43267	0.00630362	0.0264196	37.5655	138.811	-1.87257	6.61549e-08	2.2581e-07	24.4808	324.688	-3.71268	8.42026e-32	1.40584e-30	170.332	239.192	-0.488677	0.174581	0.234762	113.289	555.998	-2.29227	3.76099e-12	2.09859e-11
101741687	0	1	1	3	4	5	95	87	49	499	535	395	0	0.0626387	0.0351144	0.047359	0.0532003	0.0835779	0.75389	0.667581	0.466704	10.3291	10.891	8.57695	1.15206	2.34302	-1.07252	0.521385	1	1.57172	32.082	-4.42098	0.000123392	0.00029055	1.03766	310.086	-8.3112	2.599e-15	1.6859e-14	5.36197	55.2241	-3.37404	3.54969e-08	1.59067e-07	3.62429	531.099	-7.2158	3.33559e-46	1.20337e-44
101736358	1	0	1	9	11	4	6	4	6	493	705	265	0.0252706	0	0.0182037	0.0736542	0.0758439	0.0346621	0.0246836	0.0159118	0.0296258	5.29031	7.44008	2.98301	0.996991	4.59115	-2.10754	0.166576	0.305694	1.36076	2.2991	-0.65711	0.67955	0.782192	0.88133	315.099	-8.34424	4.71412e-14	2.77969e-13	10.472	3.96746	1.41703	0.0871877	0.129774	6.9543	539.957	-6.26264	4.38817e-31	8.15541e-30
101742885	0	0	0	163	285	30	6	6	0	492	702	409	0	0	0	1.78186	2.62485	0.347254	0.0329716	0.0318817	0	7.05229	9.89594	6.14984	0	89.3261	-8.17149	2.04968e-08	7.01693e-07	0	1.59404	-1.91704	0.564056	0.671878	0	347.001	-10.2932	3.54035e-17	2.60693e-16	203.256	2.7334	6.18428	1.23144e-10	7.38855e-10	134.227	594.596	-2.14553	0.00102136	0.00226281
101736097	11	14	22	80	93	96	450	350	311	489	506	446	0.384125	0.628218	0.553409	0.904712	0.886087	1.14956	2.55821	1.92394	2.122	7.25117	7.37912	6.9376	25.8315	52.4207	-1.02455	0.027863	0.0834133	35.2538	156.576	-2.15647	1.83815e-09	7.27483e-09	23.0999	313.415	-3.77195	7.68812e-35	1.45808e-33	119.892	269.792	-1.17158	2.79968e-05	8.26006e-05	80.667	536.772	-2.73777	1.14023e-28	1.88339e-27
134200621	0	0	0	0	0	0	0	1	3	488	454	421	0	0	0	0	0	0	0	0.0233152	0.08682	30.6926	28.0818	27.7761	NA	NA	NA	NA	NA	0	0.612946	-0.526577	0.894436	0.939073	0	296.542	-10.0663	5.94e-17	4.31e-16	0	1.06513	-2.10816	0.595213	1	0	507.794	-11.5909	1.13e-21	1.23e-20
101743017	79	59	109	322	358	251	673	643	493	485	472	452	2.15508	2.06819	2.14193	2.84467	2.6646	2.34796	2.98878	2.76116	2.62777	5.61819	5.37715	5.49249	134.512	180.287	-0.421392	0.193481	0.339388	183.618	254.221	-0.467338	0.0316902	0.0528356	120.001	306.745	-1.35194	1.65372e-11	7.9848e-11	411.884	438.093	-0.0890043	0.69729	0.753161	275.402	525.302	-0.931036	4.66316e-06	1.43371e-05
101743474	0	0	0	0	0	0	0	0	0	481	389	364	0	0	0	0	0	0	0	0	0	60.1193	47.816	47.725	NA	NA	NA	NA	NA	NA	NA	NA	NA	NA	0	268.357	-9.92224	2.38597e-16	1.6595e-15	NA	NA	NA	NA	NA	0	459.431	-11.4465	6.02891e-21	6.22121e-20
100270783	0	0	0	0	1	0	0	0	0	481	542	456	0	0	0	0	0.0321372	0	0	0	0	24.0579	26.6604	23.9251	NA	NA	NA	NA	NA	NA	NA	NA	NA	NA	0	321.564	-10.1832	2.53e-17	1.88e-16	NA	NA	NA	NA	NA	0.261021	550.799	-10.7464	7.22e-19	6.6e-18
119629850	0	0	3	2	0	9	1	2	1	480	388	459	0	0	0.0735746	0.0220512	0	0.105072	0.0055425	0.0107186	0.00665222	6.93942	5.51656	6.96098	1.2643	2.26479	-0.724577	0.754679	1	1.71871	0.556794	1.76055	0.404171	0.513933	1.12203	289.537	-7.64682	5.12627e-18	3.98502e-17	5.21511	0.95998	2.42243	0.147057	0.202925	3.60434	495.708	-7.17793	3.43418e-24	4.37997e-23
101743285	0	0	2	4	6	4	3	0	6	477	715	433	0	0	0.432317	0.388713	0.491239	0.411594	0.146552	0	0.35179	60.7807	89.6001	57.8777	0.842867	2.69105	-1.44556	0.419329	1	1.14581	1.37187	-0.0747261	0.97617	0.995635	0.748017	351.976	-8.51139	1.98166e-15	1.29544e-14	6.14594	2.37671	1.40437	0.273382	0.343621	4.11973	603.16	-7.18513	8.66164e-45	3.03179e-43
novel.608	10	6	14	202	520	133	22	19	29	476	675	1030	0.336573	0.259497	0.33943	2.20176	4.77524	1.53501	0.120544	0.100664	0.190713	6.80307	9.4876	15.4423	16.0394	159.419	-3.30244	9.89062e-08	2.91352e-06	21.8922	10.1206	1.13437	0.0493044	0.0794458	14.2913	479.099	-5.04899	5.56286e-28	7.60665e-27	362.977	17.4808	4.38411	8.66204e-15	7.97078e-14	241.745	820.833	-1.76228	0.000960296	0.00213698
101737696	0	0	0	0	4	1	0	0	0	475	391	407	0	0	0	0	0.192741	0.0605594	0	0	0	35.6216	28.8371	32.0177	0	0.901173	-1.54631	0.691064	1	NA	NA	NA	NA	NA	0	277.268	-9.96926	1.48e-16	1.05e-15	2.04794	0	3.93655	0.231318	1	1.37659	474.706	-8.33271	4.33e-31	8.09e-30
134200213	0	0	0	2	0	1	0	0	0	475	465	470	0	0	0	0.0829111	0	0.0438958	0	0	0	25.8199	24.8582	26.8	0	0.618191	-0.988979	0.804257	1	NA	NA	NA	NA	NA	0	307.21	-10.1172	3.97e-17	2.92e-16	1.41836	0	3.38747	0.352784	1	0.944295	526.105	-9.20163	9.88e-26	1.38e-24
101740052	15	12	25	78	68	68	133	130	110	474	406	445	0.415404	0.427035	0.498728	0.699543	0.513809	0.645757	0.599618	0.566718	0.595219	5.57413	4.69548	5.48952	27.9367	41.8993	-0.574739	0.214592	0.365783	38.1264	52.6443	-0.452368	0.207153	0.29062	24.9239	288.86	-3.51977	6.52868e-31	1.03806e-29	95.8263	90.758	0.0757402	0.797467	0.839723	64.2196	494.586	-2.94877	6.85323e-29	1.1454e-27
134199768	70	75	149	106	84	42	13	26	17	469	471	422	1.17146	1.61285	1.79622	0.574482	0.383551	0.241024	0.0354174	0.0684933	0.0555883	3.3329	3.29174	3.14585	157.88	45.1024	1.80907	0.000180069	0.00156821	215.424	7.88197	4.77417	1.99036e-34	4.72502e-33	141.014	296.268	-1.06745	1.88841e-05	5.21342e-05	102.993	13.6012	2.92072	4.34432e-08	1.91978e-07	68.3158	507.384	-2.89107	3.30511e-15	2.31719e-14
101735544	25	22	36	82	115	247	680	609	507	466	443	400	0.710945	0.803935	0.737466	0.755179	0.892292	2.40865	3.1481	2.7262	2.81714	5.62731	5.26106	5.067	45.6344	87.7371	-0.943437	0.0976002	0.209458	62.2951	252.995	-2.02592	1.55755e-13	8.77856e-13	40.7477	284.711	-2.81081	2.4803e-27	3.27687e-26	201.153	436.021	-1.11723	0.0237662	0.041085	137.23	487.551	-1.83106	0.000274765	0.000664353
101743913	55	133	68	201	243	216	203	205	166	466	378	395	1.25761	3.90784	1.12005	1.4884	1.51601	1.69362	0.755653	0.737872	0.741643	4.52468	3.60951	4.02323	157.487	128.143	0.289375	0.605193	0.734616	215.133	80.9035	1.40091	0.00558301	0.0105167	141.601	269.859	-0.94163	0.0561613	0.0868917	292.942	139.468	1.07046	1.08904e-06	3.97885e-06	196.734	462.012	-1.23239	8.99628e-08	3.41317e-07
101744525	5	8	9	50	50	67	816	711	737	466	387	406	0.098855	0.203245	0.128178	0.320139	0.269719	0.454238	2.62641	2.2128	2.84708	3.91231	3.19531	3.5756	12.5157	32.7913	-1.41428	0.0180664	0.0593366	17.086	321.71	-4.27722	1.58612e-25	2.21123e-24	11.2119	274.26	-4.66251	1.11795e-31	1.85296e-30	75.0588	554.843	-2.89002	3.8861e-20	5.75477e-19	50.6236	469.564	-3.22023	9.50649e-25	1.25092e-23
novel.264	1	3	1	1	2	7	0	0	0	465	423	415	0.122145	0.470867	0.087987	0.0395562	0.0666527	0.293193	0	0	0	24.1183	21.5769	22.5797	3.18888	1.99463	0.612027	0.67626	0.788924	4.35723	0	5.75339	0.00673829	0.0125187	2.87229	283.688	-6.84635	3.09e-23	3.33e-22	4.58071	0	5.08255	0.0185602	0.0328718	3.15547	485.768	-7.33548	2.64e-38	7.04e-37
101737118	0	0	0	0	1	0	0	1	0	465	557	432	0	0	0	0	0.00970131	0	0	0.00559708	0	7.02084	8.27078	6.8422	NA	NA	NA	NA	NA	NA	NA	NA	NA	NA	0	315.828	-10.1573	3.60792e-17	2.65525e-16	0.393338	0.224052	0.866217	0.831886	1	0.261021	541.024	-10.7206	1.08164e-18	9.75551e-18
novel.340	6	2	3	0	1	1	0	1	0	464	437	464	2.05892	0.881904	0.741574	0	0.0936273	0.117671	0	0.0540173	0	67.6124	62.6245	70.9254	6.1789	0.379662	3.99995	0.00991392	0.0374358	8.44352	0.130208	5.78868	0.000385599	0.00085249	5.49326	297.571	-5.7859	7.30541e-31	1.15887e-29	0.867931	0.224052	1.73268	0.577913	1	0.593526	509.57	-9.74568	3.37868e-20	3.33284e-19
101739857	0	0	0	0	1	0	0	1	0	464	484	347	0	0	0	0	0.0238797	0	0	0.0137771	0	17.2446	17.6903	13.5282	NA	NA	NA	NA	NA	NA	NA	NA	NA	NA	0	280.878	-9.98818	1.54e-16	1.09e-15	0.393338	0.224052	0.866217	0.831886	1	0.261021	481.052	-10.5512	4.93e-18	4.29e-17
101738350	4	3	71	16	15	110	17	12	14	463	383	368	0.0867277	0.0835836	1.10892	0.112346	0.0887365	0.817845	0.0600054	0.0409565	0.0593103	4.26283	3.46793	3.55419	34.4159	28.5472	0.286785	0.803951	0.879816	46.824	6.11817	2.95993	0.00271247	0.00535563	30.5749	264.128	-3.07972	0.000159976	0.00039014	65.6555	10.5494	2.637	0.00346639	0.00720499	45.3852	452.209	-3.32159	2.88338e-05	8.03177e-05
101746979	96	114	144	138	90	149	356	452	449	460	395	442	2.20346	3.36233	2.38089	1.02578	0.563624	1.17274	1.33023	1.63311	2.01365	4.48343	3.78621	4.51909	199.232	74.7665	1.4129	0.00110629	0.0068098	271.998	179.329	0.595912	0.0442552	0.0718963	178.217	282.845	-0.674722	0.00937054	0.0171783	171.235	309.573	-0.856138	0.0278018	0.0473471	115.249	484.29	-2.07436	7.77541e-09	3.2858e-08
101745458	4	1	1	2	3	0	1	1	3	456	428	400	1.01193	0.325081	0.182236	0.163855	0.207074	0	0.0411844	0.039823	0.148291	48.9862	45.2176	45.0759	3.45429	0.933877	1.85803	0.251706	0.408928	4.72317	0.748411	2.67424	0.0623229	0.0984811	3.06695	279.395	-6.56892	8.50474e-25	9.81383e-24	2.12378	1.29665	0.756862	0.655493	0.715632	1.39485	478.438	-8.34003	2.99061e-32	5.98377e-31
110386614	5	4	9	21	24	9	173	180	125	456	325	385	0.34469	0.35434	0.446935	0.468833	0.451422	0.212756	1.94155	1.95333	1.68373	13.3488	9.35655	11.8226	9.5932	10.3544	-0.0992213	0.896219	0.938708	13.0907	66.9869	-2.32991	1.05243e-06	3.17269e-06	8.5573	254.25	-4.8656	3.32e-28	4.58099e-27	23.621	115.427	-2.28268	7.6752e-08	3.28621e-07	15.6808	435.212	-4.78124	1.29547e-34	2.92851e-33
101736378	0	1	1	0	0	0	3	1	0	456	425	391	0	0.0922073	0.0516901	0	0	0	0.0350452	0.0112956	0	13.8946	12.7358	12.4978	1.15206	0	3.40605	0.340565	1	1.57172	0.536602	1.49539	0.502372	0.619738	1.03766	276.715	-8.14697	7.12549e-15	4.43285e-14	0	0.918597	-1.91021	0.630994	1	0	473.844	-11.4911	2.5871e-21	2.73565e-20
101745464	22	2	28	23	56	29	22	97	168	456	401	280	1.06233	0.124099	0.973956	0.359671	0.7378	0.480193	0.172943	0.737315	1.58508	9.35021	8.08641	6.02268	25.9237	20.446	0.362188	0.639168	0.759679	35.3719	42.6437	-0.25193	0.779574	0.866397	22.9606	246.405	-3.37801	7.05191e-11	3.23258e-10	46.6435	73.927	-0.6601	0.398629	0.472701	31.2954	421.894	-3.74537	5.15628e-22	5.7002e-21
101745148	0	2	1	1	1	3	1	0	0	453	381	496	0	0.264309	0.074084	0.0333059	0.0280604	0.105799	0.0167426	0	0	19.7833	16.3636	22.7225	1.88269	0.997495	0.850042	0.643703	1	2.57055	0.135465	4.02565	0.100589	0.152297	1.70132	290.666	-7.62343	4.54e-18	3.54e-17	2.289	0.231515	3.11536	0.149176	0.205393	1.56443	497.676	-8.38084	2.93e-31	5.5e-30
101736258	71	64	92	147	129	129	411	378	461	452	325	406	2.09382	2.42528	1.95439	1.40391	1.03797	1.30452	1.97317	1.75475	2.65635	5.66028	4.00256	5.33336	126.397	79.2853	0.670264	0.0570327	0.141529	172.57	179.075	-0.0577187	0.839027	0.912921	112.902	258.166	-1.20021	4.87298e-06	1.43451e-05	181.33	309.091	-0.769859	0.0137936	0.0251767	121.531	441.925	-1.86413	6.19403e-11	3.15884e-10
101743808	29	22	59	160	164	143	415	458	413	452	391	406	0.551646	0.537758	0.808459	0.985649	0.851176	0.932779	1.28515	1.37142	1.53503	3.65107	3.10608	3.44019	57.6296	90.9315	-0.643655	0.10711	0.224171	78.6233	182.31	-1.1905	7.78114e-05	0.000187985	51.3792	272.092	-2.3804	4.14536e-17	3.04097e-16	207.876	314.484	-0.597522	0.0120059	0.0222378	139.299	465.879	-1.74285	5.46527e-15	3.77352e-14
101735617	0	0	0	2	0	1	1	2	0	449	497	449	0	0	0	0.0504453	0	0.0267074	0.0126793	0.0245202	0	14.8496	16.1652	15.5773	0	0.618191	-0.988979	0.804257	1	0	0.395881	0.0861163	0.982826	0.995852	0	303.592	-10.1002	4.49648e-17	3.28972e-16	1.41836	0.679619	1.00631	0.650792	1	0.944295	520.001	-9.18481	1.26771e-25	1.76007e-24
101735695	4	8	33	45	249	94	49	64	38	448	450	421	0.0822024	0.21126	0.48852	0.299486	1.39617	0.662419	0.163932	0.207037	0.152585	3.9095	3.86199	3.8539	22.0546	71.9112	-1.68415	0.0361058	0.101157	30.0478	21.0858	0.542614	0.412757	0.523166	19.6808	287.092	-3.81624	1.88223e-14	1.13332e-13	163.788	36.3373	2.17339	0.000312547	0.000782025	110.015	491.668	-2.15768	8.1674e-05	0.000213273
101747019	8	2	7	12	21	13	136	121	75	447	441	416	1.03555	0.33267	0.652714	0.50304	0.741675	0.577039	2.86591	2.46553	1.89691	24.5701	23.8393	23.9866	9.01575	8.8005	0.0527943	0.946244	0.968339	12.3109	46.2468	-1.87988	0.000755352	0.00160915	8.00394	283.84	-5.10354	2.52e-33	4.47e-32	20.0924	79.6234	-1.97989	3.59e-06	1.22e-05	13.4747	486.087	-5.16176	4.3e-56	2.18e-54
101735637	32	10	14	89	140	58	287	273	164	446	501	439	1.96906	0.790699	0.620556	1.77353	2.35045	1.22382	2.87498	2.64433	1.97177	11.6537	12.8742	12.0329	31.6242	54.6253	-0.793738	0.196296	0.34327	43.2204	100.815	-1.22947	0.0132287	0.0235906	28.1069	301.516	-3.43142	1.72e-16	1.21e-15	124.591	173.59	-0.476503	0.213669	0.278724	83.0529	516.456	-2.6316	2.22e-16	1.69e-15
101745995	19	11	52	58	118	109	173	156	81	444	481	414	0.52294	0.389039	1.03097	0.516972	0.886123	1.02874	0.775154	0.675876	0.4356	5.1892	5.52863	5.07567	40.8871	54.9063	-0.403499	0.474758	0.628526	55.7474	56.7818	0.000721902	0.998831	0.999119	36.3877	291.18	-2.95492	2.8522e-15	1.84402e-14	125.514	97.7134	0.360121	0.387341	0.461618	84.7854	498.725	-2.55703	6.3453e-14	4.04825e-13
novel.2	0	0	0	0	0	0	0	0	0	442	441	448	0	0	0	0	0	0	0	0	0	27.4186	26.904	29.1526	NA	NA	NA	NA	NA	NA	NA	NA	NA	NA	0	290.042	-10.0342	7.41e-17	5.34e-16	NA	NA	NA	NA	NA	0	496.719	-11.559	1.46e-21	1.57e-20
101738416	21	6	14	55	73	29	453	519	205	442	494	493	0.372864	0.136894	0.179062	0.316252	0.353644	0.176567	1.3094	1.45058	0.711195	3.33251	3.66296	3.89917	22.3706	29.9991	-0.419745	0.506267	0.656596	30.5587	161.931	-2.40027	1.61725e-06	4.76629e-06	19.8718	311.46	-3.95943	3.42895e-27	4.48684e-26	68.4305	278.633	-2.02356	9.86043e-06	3.13787e-05	45.5214	533.484	-3.54338	5.6095e-26	8.00887e-25
110386177	3	2	0	0	0	0	0	1	0	441	432	473	0.464177	0.397644	0	0	0	0	0	0.024356	0	28.9748	27.9139	32.6001	3.18793	0	4.86741	0.0626755	1	4.36123	0.130208	4.80259	0.0276918	0.0466546	2.84927	293.614	-6.892	2.79e-23	3.02e-22	NA	NA	NA	NA	NA	0	502.824	-11.5766	1.53e-21	1.65e-20
134198944	5	1	4	8	10	6	17	13	15	441	698	211	0.466154	0.119801	0.268635	0.24154	0.254374	0.191819	0.258019	0.190786	0.273247	17.4589	27.1762	8.76267	5.29415	4.62278	0.218189	0.823721	0.893114	7.22974	6.40929	0.205082	0.807722	0.891409	4.69629	290.152	-5.90817	5.18e-19	4.31e-18	10.556	11.0538	-0.0581217	0.927408	0.943645	7.0524	497.305	-6.13388	2.41e-27	3.75e-26
novel.590	0	0	0	0	0	0	0	1	0	440	469	508	0	0	0	0	0	0	0	0.0123155	0	14.6177	15.3233	17.7037	NA	NA	NA	NA	NA	NA	NA	NA	NA	NA	0	309.166	-10.1263	4.66164e-17	3.40509e-16	NA	NA	NA	NA	NA	0	529.52	-11.6512	9.52541e-22	1.03757e-20
101746305	0	0	0	1	1	0	1	0	0	438	317	415	0	0	0	0.043631	0.0367594	0	0.021933	0	0	25.0581	17.8356	24.9057	0	0.38002	-0.297848	0.941242	1	NA	NA	NA	NA	NA	0	255.512	-9.85124	5.8e-16	3.94e-15	0.865221	0.231515	1.72934	0.578145	1	0.566916	437.392	-9.52821	7.8e-19	7.13e-18
101740736	1	1	1	164	341	23	25	43	20	438	695	328	0.0356112	0.0457602	0.0256525	1.89134	3.31325	0.280863	0.144934	0.241045	0.139162	6.62337	10.3358	5.20301	1.72762	97.8264	-5.87144	8.32533e-07	1.83932e-05	2.35959	12.2038	-2.42846	0.0252096	0.042773	1.54498	315.484	-7.74565	1.95955e-17	1.46902e-16	222.433	21.0293	3.40205	2.29807e-05	6.88735e-05	146.823	540.692	-1.87935	0.0118621	0.0213437
101740368	22	15	152	88	232	195	81	180	132	438	388	405	0.505713	0.443072	2.51692	0.655095	1.45507	1.53708	0.303116	0.651325	0.59287	4.27538	3.72466	4.14697	87.6796	98.6102	-0.158635	0.832341	0.898125	119.396	55.6506	1.11425	0.113144	0.169663	77.9652	268.219	-1.76635	0.00459987	0.00891293	225.326	96.0897	1.23065	0.0120596	0.0223263	152.314	459.265	-1.59214	6.65813e-05	0.000175978
101747086	3	0	0	2	10	1	18	21	11	435	450	364	0.0724569	0	0	0.0156433	0.065898	0.00828207	0.0707741	0.0798403	0.0519105	4.46136	4.53884	3.91611	1.72667	2.35656	-0.466168	0.809103	1	2.36359	6.94277	-1.58092	0.237735	0.327449	1.52196	271.331	-7.52908	5.99418e-18	4.64651e-17	5.35174	11.9563	-1.12732	0.231065	0.298028	3.5545	464.695	-6.94826	9.92114e-36	2.35602e-34
134199161	0	0	0	0	1	1	8	15	9	433	384	387	0	0	0	0	0.0205685	0.0258505	0.0981798	0.178002	0.132567	13.861	12.0891	12.9955	0	0.379662	-0.296693	0.941471	1	0	4.48505	-3.40651	0.058727	0.0932654	0	262.205	-9.88868	2.29228e-16	1.59922e-15	0.867931	7.73615	-3.13504	0.0226584	0.0393363	0.593526	448.967	-9.56308	1.76037e-19	1.65877e-18
134199373	0	0	1	3	3	1	9	7	7	431	404	454	0	0	0.0678894	0.0915629	0.0771423	0.0323175	0.138084	0.103848	0.128902	17.2486	15.9006	19.0594	0.421434	1.34589	-1.15851	0.607061	1	0.572903	3.25703	-1.98194	0.25194	0.343555	0.374009	281.233	-9.02784	7.04e-14	4.12e-13	3.07026	5.61453	-0.86189	0.390378	0.464433	2.03325	481.592	-7.86007	2.91e-37	7.43e-36
101735543	0	0	1	0	1	0	0	0	0	428	384	425	0	0	0.0890065	0	0.0337125	0	0	0	0	22.4564	19.8145	23.3917	0.421434	0.173837	1.52876	0.70792	1	NA	NA	NA	NA	NA	0.374009	269.772	-8.96783	1.02e-13	5.9e-13	NA	NA	NA	NA	NA	0.261021	461.936	-10.4924	5.49e-18	4.76e-17
101745801	0	1	2	0	0	0	4	6	2	428	362	450	0	0.145306	0.162912	0	0	0	0.0736348	0.106801	0.044189	20.5515	17.0947	22.6666	1.5735	0	3.87772	0.225612	1	2.14463	1.64493	0.39761	0.795796	0.880914	1.41167	270.816	-7.53633	1.11e-17	8.48e-17	0	2.83109	-3.53189	0.105649	0.152901	0	463.69	-11.4596	6.18e-21	6.38e-20
100620064	10	6	17	30	33	42	224	206	146	428	511	363	0.396551	0.30574	0.485615	0.385266	0.357048	0.571122	1.44607	1.28591	1.13124	7.20712	8.46241	6.4121	17.3037	20.5668	-0.225454	0.696706	0.804625	23.6109	80.6602	-1.7373	2.13899e-05	5.52725e-05	15.4133	282.468	-4.15376	7.76626e-31	1.22912e-29	47.0696	138.947	-1.5671	4.8825e-06	1.62825e-05	31.7558	483.877	-3.93828	1.50193e-33	3.24445e-32
101737476	4	5	27	13	20	19	42	32	49	427	521	337	0.199474	0.320404	0.969914	0.209947	0.272125	0.324908	0.340972	0.2512	0.477448	9.04217	10.8502	7.48601	17.3341	10.0678	0.819685	0.298758	0.459941	23.6139	17.7409	0.458247	0.516823	0.631973	15.4458	278.45	-4.10048	7.28639e-16	4.9202e-15	23.0185	30.631	-0.406305	0.419982	0.493945	15.5147	477.012	-4.94645	6.11781e-43	1.95687e-41
101740835	0	0	0	4	0	0	0	0	0	423	316	453	0	0	0	0.12638	0	0	0	0	0	17.5241	12.8747	19.6865	0	0.824732	-1.40643	0.723109	1	NA	NA	NA	NA	NA	0	260.716	-9.88027	5.7e-16	3.87e-15	1.88754	0	3.80322	0.338006	1	1.22358	446.329	-8.54697	2.31e-25	3.14e-24
119628649	13	23	45	97	35	96	20	17	11	423	572	320	0.751562	1.70864	1.87403	1.81607	0.552081	1.90315	0.188233	0.154709	0.124256	10.3844	13.8099	8.24074	43.2512	45.8433	-0.0791935	0.902902	0.942417	58.9957	6.69287	3.13957	3.30173e-09	1.28035e-08	38.6896	284.484	-2.87369	9.81307e-13	5.25799e-12	105.101	11.5232	3.18224	1.23919e-07	5.16534e-07	70.728	487.432	-2.78879	6.46135e-08	2.48281e-07
101741910	52	51	80	130	146	241	123	123	75	422	453	451	0.856479	1.07941	0.949177	0.693421	0.656114	1.36116	0.329808	0.318906	0.241367	2.95151	3.11591	3.30891	100.906	101.788	-0.0132653	0.976037	0.986508	137.741	44.7462	1.61593	5.54103e-08	1.90915e-07	90.1478	288.953	-1.68686	1.76327e-13	1.00212e-12	233.149	77.0618	1.59456	8.48072e-05	0.000233461	158.009	494.905	-1.64934	1.66589e-05	4.77234e-05
692412	75	76	174	479	446	397	146	386	410	421	396	275	1.54473	2.01144	2.58157	3.19497	2.50633	2.8039	0.489539	1.25148	1.64998	3.68207	3.40612	2.52301	172.024	258.006	-0.580591	0.115253	0.236864	234.685	136.012	0.790079	0.10062	0.152329	153.564	236.683	-0.619093	0.0420221	0.0670725	589.875	235.233	1.32698	0.00663689	0.0130072	394.944	405.292	-0.0380305	0.886906	0.910134
101744573	0	0	0	0	0	0	1	1	3	418	330	394	0	0	0	0	0	0	0.0187451	0.0181254	0.0674947	20.438	15.8684	20.2085	NA	NA	NA	NA	NA	0	0.748411	-0.815515	0.803734	0.887628	0	249.176	-9.81504	5.48e-16	3.73e-15	0	1.29665	-2.39029	0.407868	1	0	426.593	-11.3394	1.57e-20	1.58e-19
101741961	47	82	99	156	104	160	189	209	161	417	327	338	1.04688	2.34702	1.58847	1.12529	0.632044	1.22208	0.68534	0.73281	0.700698	3.94417	3.04174	3.35361	128.685	83.1756	0.626527	0.193103	0.339038	175.65	78.7233	1.14985	0.00101564	0.0021289	115.291	235.591	-1.04038	0.00252553	0.00511692	190.456	135.721	0.48636	0.167506	0.226553	128.067	403.323	-1.6579	2.31162e-06	7.37733e-06
110384865	0	0	2	2	8	4	183	127	103	416	423	314	0	0	0.102795	0.0462134	0.15574	0.0978674	2.12565	1.42641	1.43595	12.6041	12.6041	9.9798	0.842867	2.62636	-1.42293	0.444662	1	1.14581	57.9005	-5.30837	2.59008e-06	7.45566e-06	0.748017	250.174	-8.01486	3.58772e-14	2.12282e-13	5.98884	99.699	-4.02648	5.277e-12	3.66058e-11	4.02998	428.449	-6.69959	3.4537e-41	1.0477e-39
110385598	0	0	0	0	0	0	1	1	0	416	411	412	0	0	0	0	0	0	0.00826101	0.00798792	0	8.96401	8.70975	9.31283	NA	NA	NA	NA	NA	0	0.265673	0.658643	0.870667	0.929157	0	269.931	-9.93054	1.55665e-16	1.09833e-15	0	0.455567	-0.905691	0.82288	1	0	462.269	-11.4553	3.31251e-21	3.48184e-20
101743676	29	20	57	308	403	139	897	878	674	415	458	387	0.592716	0.525268	0.839204	2.03864	2.24733	0.974191	2.98459	2.8248	2.69161	3.60177	3.9092	3.52334	55.3255	162.17	-1.54176	0.00246436	0.0127467	75.4799	344.29	-2.16205	4.82373e-14	2.82046e-13	49.3039	273.947	-2.44569	2.68479e-18	2.12084e-17	369.824	593.35	-0.681302	0.0896737	0.13302	245.625	469.221	-0.93247	0.0138735	0.0246009
101739815	1	2	3	4	5	9	6	4	2	413	394	341	0.0252706	0.0649452	0.054611	0.0327352	0.0344745	0.0779898	0.0246836	0.0159118	0.00987527	4.43184	4.158	3.83852	3.30111	3.54634	-0.10628	0.927308	0.957633	4.50421	1.65545	1.42679	0.22699	0.314459	2.95666	249.55	-6.41451	1.24127e-23	1.3666e-22	8.12557	2.84602	1.49313	0.116891	0.166827	5.52123	427.341	-6.309	1.11433e-44	3.87159e-43
101736593	57	21	55	232	305	96	533	468	353	412	360	358	1.25371	0.593533	0.871424	1.65254	1.83036	0.724061	1.90851	1.62037	1.51706	3.84804	3.30674	3.50753	71.3288	120.614	-0.754	0.167433	0.306575	97.393	189.942	-0.954199	0.00512376	0.00970559	63.4245	246.027	-1.94302	3.36933e-10	1.47149e-09	275.006	327.221	-0.24997	0.566531	0.635331	182.499	421.256	-1.20505	0.00291507	0.0059208
134198921	0	0	0	0	0	0	0	0	0	408	397	458	0	0	0	0	0	0	0	0	0	31.6452	30.2826	37.264	NA	NA	NA	NA	NA	NA	NA	NA	NA	NA	0	275.717	-9.96102	1.64e-16	1.16e-15	NA	NA	NA	NA	NA	0	472.172	-11.4858	3.92e-21	4.09e-20
101741020	0	0	0	1	0	0	0	0	0	408	337	385	0	0	0	0.00724953	0	0	0	0	0	3.87837	3.15046	3.83906	NA	NA	NA	NA	NA	NA	NA	NA	NA	NA	0	246.454	-9.79921	5.37352e-16	3.66106e-15	NA	NA	NA	NA	NA	0.305895	421.959	-10.3618	1.68167e-17	1.39786e-16
101740743	12	14	92	102	109	91	13	8	11	407	199	394	0.269935	0.404677	1.49077	0.743051	0.668988	0.70194	0.0476064	0.0283278	0.0483476	3.88769	1.86941	3.94793	55.9074	58.709	-0.0530586	0.938185	0.963454	76.1449	4.57274	4.0789	3.18974e-08	1.12663e-07	49.7878	219.168	-2.11781	0.000778426	0.00171459	134.194	7.88608	4.10009	1.5781e-22	2.81518e-21	89.9105	375.013	-2.06049	8.28171e-08	3.15223e-07
novel.496	0	0	0	0	0	1	0	0	0	406	257	337	0	0	0	0	0	0.0106351	0	0	0	5.34697	3.32866	4.65573	NA	NA	NA	NA	NA	NA	NA	NA	NA	NA	0	218.227	-9.62373	4.00375e-15	2.5452e-14	NA	NA	NA	NA	NA	0.332505	373.492	-10.1858	1.52107e-16	1.17183e-15
119630672	0	0	0	0	0	0	0	0	0	406	362	368	0	0	0	0	0	0	0	0	0	4.20126	3.68398	3.99463	NA	NA	NA	NA	NA	NA	NA	NA	NA	NA	0	247.433	-9.80501	4.17632e-16	2.86538e-15	NA	NA	NA	NA	NA	0	423.676	-11.3296	1.01629e-20	1.03732e-19
101742317	0	1	0	2	1	4	10	6	5	403	353	338	0	0.137563	0	0.069338	0.0292088	0.146839	0.174279	0.10111	0.104586	18.32	15.7815	16.118	0.730628	1.4095	-1.21548	0.580652	1	0.998822	2.94046	-1.83638	0.295096	0.393794	0.663655	238.065	-8.78761	3.21e-13	1.78e-12	3.23548	5.06127	-0.67318	0.531907	0.602497	2.20283	407.623	-7.60509	1.14e-34	2.58e-33
101736499	0	0	0	0	1	1	0	0	0	402	811	890	0	0	0	0	0.0586441	0.073704	0	0	0	36.6907	72.7957	85.211	0	0.379662	-0.296693	0.941471	1	NA	NA	NA	NA	NA	0	460.033	-10.6997	1.16795e-17	8.86764e-17	0.867931	0	2.6917	0.50535	1	0.593526	788.51	-10.3759	2.04528e-20	2.05051e-19
105841682	13	17	15	16	10	11	90	44	23	402	400	396	1.1818	1.98587	0.982281	0.471043	0.248036	0.342905	1.33195	0.629647	0.408538	15.5184	15.1857	16.0358	26.2244	7.30137	1.83028	0.00448922	0.0203326	35.8157	21.622	0.704958	0.255455	0.347448	23.4874	260.958	-3.53308	1.7e-26	2.15e-25	16.704	37.143	-1.16183	0.0765835	0.115636	11.1621	446.908	-5.33701	4.63e-50	1.87e-48
101746930	0	0	0	2	0	0	25	16	31	402	564	227	0	0	0	0.0400503	0	0	0.251662	0.15574	0.374542	10.5555	14.5642	6.25253	0	0.412366	-0.401653	0.920643	1	0	10.4582	-4.62484	0.00249712	0.00496561	0	257.126	-9.86078	3.37016e-15	2.16152e-14	0.943768	18.0639	-4.321	0.00104053	0.00239668	0.61179	440.597	-9.53048	2.12646e-17	1.76032e-16
134200205	0	0	1	0	0	0	0	5	2	402	368	403	0	0	0.0263984	0	0	0	0	0.0288435	0.0143208	6.25575	5.63191	6.57861	NA	NA	NA	NA	NA	0.572903	0.972867	-0.24106	0.931078	0.959972	0.374009	255.798	-8.8911	1.65292e-13	9.41358e-13	0	1.68098	-2.77609	0.4247	1	0	438.021	-11.3775	7.52194e-21	7.7392e-20
101743892	0	1	0	0	0	0	1	0	0	401	336	294	0	0.0840701	0	0	0	0	0.0106508	0	0	11.1405	9.18021	8.56804	NA	NA	NA	NA	NA	0.998822	0.135465	2.43712	0.514397	0.629919	0.663655	224.041	-8.70012	6.81923e-13	3.70318e-12	NA	NA	NA	NA	NA	0	383.58	-11.1863	4.89149e-20	4.78497e-19
134199557	5	4	12	290	175	21	67	58	60	401	354	352	0.12334	0.126793	0.213235	2.31671	1.17784	0.177637	0.269062	0.22522	0.289194	4.20047	3.6468	3.86787	10.8575	94.5369	-3.10349	0.000514493	0.00365662	14.8094	26.283	-0.782731	0.147717	0.215617	9.67933	241.03	-4.57606	1.02469e-29	1.533e-28	215.647	45.3282	2.25063	0.00457097	0.0092638	141.371	412.706	-1.54508	0.0362961	0.0585002
101740302	4	10	16	7	15	39	25	16	15	401	336	347	0.122252	0.392735	0.352258	0.0692845	0.125084	0.408736	0.124389	0.0769771	0.0895762	5.20428	4.28855	4.72413	16.3515	12.078	0.437762	0.616848	0.743347	22.3061	7.88364	1.49759	0.0209649	0.0361185	14.65	236.095	-4.01682	1.90485e-24	2.17602e-23	27.7124	13.5781	1.02494	0.183044	0.244632	19.0243	404.225	-4.42116	3.20615e-13	1.9377e-12
101746966	3	1	11	55	79	27	210	167	126	400	386	326	0.0829814	0.0355436	0.219178	0.492677	0.596211	0.256097	0.945632	0.727143	0.68098	4.69828	4.45883	4.01672	7.09307	30.6305	-2.02714	0.0116124	0.0423955	9.66434	70.4673	-2.73759	4.40439e-06	1.23458e-05	6.29971	241.654	-5.09277	2.76731e-26	3.45888e-25	69.8413	121.36	-0.793686	0.0688238	0.105281	46.4225	413.825	-3.14863	1.44997e-17	1.21312e-16
101737705	10	3	12	56	60	51	378	311	245	399	386	309	0.519619	0.200312	0.449169	0.942352	0.850647	0.908731	3.19757	2.54384	2.48745	8.80393	8.37618	7.15217	13.0047	32.4735	-1.28534	0.0266284	0.0805638	17.7499	131.124	-2.8362	7.4641e-11	3.36097e-10	11.5523	237.572	-4.30324	4.15861e-28	5.70932e-27	74.23	225.881	-1.60703	1.68484e-08	7.82905e-08	49.7491	406.836	-3.0336	3.78471e-32	7.55122e-31
101739153	1	1	3	2	1	1	0	1	0	398	336	332	0.078236	0.100533	0.169072	0.0506731	0.0213462	0.0268279	0	0.0123155	0	13.2224	10.9779	11.5702	2.57049	0.792028	1.74154	0.267705	1	3.50539	0.130208	4.55205	0.0201923	0.0348973	2.293	232.038	-6.57927	4.4094e-21	4.16972e-20	1.8117	0.224052	2.78043	0.213718	1	1.20532	397.282	-8.38457	4.25941e-27	6.55216e-26
101746496	0	0	2	4	3	1	171	143	129	397	373	416	0	0	0.0542009	0.0487341	0.0307941	0.0129007	1.0473	0.846863	0.948259	6.34224	5.86025	6.97142	0.842867	1.55207	-0.677907	0.744934	1	1.14581	62.542	-5.41227	9.62349e-07	2.91348e-06	0.748017	258.734	-8.06181	2.02025e-14	1.21411e-13	3.54214	107.795	-4.92617	7.90601e-15	7.31111e-14	2.33915	443.065	-7.5462	7.93269e-38	2.07604e-36
101736906	1	1	1	4	0	1	1	0	0	392	258	429	0.0571217	0.0734011	0.0411476	0.0739948	0	0.0195876	0.00929917	0	0	9.50837	6.15452	10.9157	1.72762	1.03056	0.739838	0.698001	1	2.35959	0.135465	3.92975	0.0701326	0.109761	1.54498	236.35	-7.32917	5.19918e-16	3.54405e-15	2.36213	0.231515	3.15897	0.225546	0.291984	1.55608	404.557	-8.07657	1.09634e-25	1.53054e-24
101744914	8	4	6	11	20	25	8	15	12	390	349	324	0.613426	0.394125	0.331411	0.273152	0.418423	0.657344	0.0998632	0.181054	0.179787	12.6986	11.1756	11.0665	10.0556	10.8904	-0.121908	0.87141	0.924444	13.7356	4.96779	1.46107	0.0442535	0.0718963	8.95724	231.24	-4.71116	6.30554e-29	9.06645e-28	24.9223	8.57723	1.54164	0.0144981	0.0263083	16.8979	395.949	-4.56072	3.21829e-33	6.83693e-32
101742014	4	3	3	4	3	25	77	63	31	390	304	358	0.147719	0.142364	0.0798071	0.0478384	0.0302281	0.31659	0.462925	0.366236	0.223688	6.11589	4.68839	5.88917	5.75842	6.49187	-0.184882	0.873833	0.925609	7.86662	23.6222	-1.63043	0.0223614	0.0382831	5.14227	229.478	-5.54354	2.31069e-25	2.75153e-24	14.9324	40.6331	-1.45562	0.103417	0.150137	10.3193	392.861	-5.27339	2.71246e-12	1.52438e-11
101735326	61	64	98	215	415	592	923	773	1076	389	427	441	1.05603	1.42373	1.22213	1.20538	1.96023	3.51438	2.60131	2.10654	3.63968	2.85966	3.08708	3.40079	123.17	238.32	-0.953506	0.0485933	0.125615	168.129	398.827	-1.24882	6.07638e-05	0.000148515	110.073	274.093	-1.32243	2.89367e-08	1.0628e-07	545.65	688.549	-0.335515	0.473414	0.547336	370.934	469.468	-0.340389	0.446753	0.519103
novel.484	0	0	0	0	1	0	0	0	0	387	289	326	0	0	0	0	0.0816964	0	0	0	0	49.2062	36.1378	43.4812	NA	NA	NA	NA	NA	NA	NA	NA	NA	NA	0	218.389	-9.62484	2.25582e-15	1.47026e-14	NA	NA	NA	NA	NA	0.261021	373.851	-10.1873	7.55105e-17	5.96723e-16
101744536	0	0	0	0	1	0	201	259	95	385	451	334	0	0	0	0	0.0146838	0	1.76102	2.19416	0.99897	8.79842	10.1362	8.00693	NA	NA	NA	NA	NA	0	76.239	-7.49443	5.68763e-09	2.15963e-08	0	253.961	-9.84282	3.83047e-16	2.6347e-15	0.393338	131.198	-8.10106	2.82557e-10	1.62691e-09	0.261021	435.03	-10.4061	1.22492e-17	1.0285e-16
101738098	1	0	0	1	1	4	71	44	67	385	361	300	0.045055	0	0	0.0145909	0.012293	0.0617993	0.520768	0.312061	0.589823	7.36585	6.79241	6.02087	0.575558	1.20332	-0.98818	0.672033	1	0.787862	26.1283	-4.98505	0.000179486	0.00041467	0.507321	227.238	-8.72059	5.17419e-13	2.83234e-12	2.7636	45.08	-4.06274	8.55648e-07	3.17763e-06	1.89694	389.121	-7.76057	1.40183e-31	2.7051e-30
101735819	41	42	84	299	324	434	647	563	393	384	298	335	1.00229	1.31936	1.47922	2.36713	2.16107	3.63815	2.57489	2.16652	1.87719	3.98622	3.04229	3.64796	89.6847	207.3	-1.20505	0.00251266	0.0129203	122.377	224.191	-0.867908	0.00309618	0.00606191	80.0904	221.69	-1.46335	1.63604e-07	5.58721e-07	474.508	386.113	0.296376	0.349038	0.422556	320.341	379.523	-0.245625	0.449515	0.521924
101747159	1	1	4	9	6	8	81	81	75	383	278	398	0.0372473	0.0478626	0.107324	0.108562	0.060976	0.10218	0.491159	0.474923	0.545833	6.05776	4.32427	6.60347	2.99192	4.54527	-0.536511	0.635375	0.757149	4.07829	33.5879	-2.93611	9.67368e-05	0.000230805	2.66701	231.583	-6.32337	6.44968e-21	6.06137e-20	10.4037	57.928	-2.49211	3.47746e-07	1.36182e-06	6.97922	396.438	-5.84704	7.01974e-39	1.92647e-37
101736481	0	0	0	0	1	0	0	0	0	381	403	331	0	0	0	0	0.0265628	0	0	0	0	15.7509	16.3847	14.3543	NA	NA	NA	NA	NA	NA	NA	NA	NA	NA	0	242.29	-9.77489	5.09468e-16	3.47455e-15	NA	NA	NA	NA	NA	0.261021	414.973	-10.338	1.55513e-17	1.29649e-16
134199323	1	1	4	0	1	0	1	0	7	380	392	346	0.0664594	0.0854001	0.191496	0	0.018133	0	0.0108193	0	0.0908988	10.7241	10.8797	10.243	2.99192	0.173837	3.86911	0.0576189	1	4.07829	1.26185	1.75523	0.294619	0.393193	2.66701	243.165	-6.38756	2.07943e-23	2.26206e-22	0.393338	2.19404	-2.18459	0.421842	0.495687	0.261021	416.457	-10.3431	1.35949e-17	1.13877e-16
101736321	59	68	115	468	423	210	1014	829	526	380	364	353	1.18611	1.75665	1.66539	3.04691	2.32021	1.44768	3.3186	2.62344	2.06616	3.24396	3.05597	3.16113	132.105	213.25	-0.691163	0.122618	0.247274	180.288	329.944	-0.872794	0.00493024	0.00936773	118.071	238.849	-1.01836	4.28058e-05	0.000112801	486.888	567.965	-0.222371	0.579597	0.64711	323.397	409.021	-0.338304	0.321624	0.393037
110386141	4	5	11	2	0	24	1	2	3	379	311	345	0.602103	0.967126	1.19274	0.0974948	0	1.2388	0.024505	0.0473898	0.0882341	24.2253	19.5499	23.1326	10.5911	5.35217	0.995346	0.471758	0.62658	14.4475	0.878619	4.08422	2.79e-05	7.1e-05	9.46165	225.631	-4.54455	2.23e-27	2.95e-26	12.334	1.5207	3.0289	0.0644599	0.099525	8.59192	386.302	-5.50916	1.66e-07	6.13e-07
101745668	0	0	0	3	2	0	0	0	0	379	423	244	0	0	0	0.0627044	0.0352192	0	0	0	0	10.3871	11.4012	7.01489	0	0.966223	-1.6406	0.662396	1	NA	NA	NA	NA	NA	0	226.293	-9.67653	2.87098e-15	1.85441e-14	2.20233	0	4.03208	0.201655	0.265543	1.43973	387.607	-8.0347	5.41475e-27	8.28421e-26
101741165	0	0	1	0	0	0	0	0	0	378	339	390	0	0	0.107382	0	0	0	0	0	0	23.9276	21.1038	25.8968	NA	NA	NA	NA	NA	NA	NA	NA	NA	NA	0.374009	241.559	-8.80842	3.06e-13	1.7e-12	NA	NA	NA	NA	NA	0	413.627	-11.2948	1.7e-20	1.71e-19
101742267	4	5	7	3	4	3	1	0	1	377	380	381	0.195328	0.313745	0.246233	0.0474424	0.053294	0.050235	0.00794966	0	0.00954134	7.81746	7.7493	8.28752	8.90541	1.93137	2.193	0.0207519	0.0662666	12.1559	0.296377	5.40458	4.87955e-05	0.000120548	7.96562	247.948	-4.98607	6.10447e-31	9.75146e-30	4.41278	0.511876	3.15729	0.0426214	0.0690776	2.95928	424.635	-7.16115	7.28163e-42	2.26743e-40
101745544	0	0	0	0	0	0	0	0	0	375	651	351	0	0	0	0	0	0	0	0	0	28.0865	47.9516	27.5772	NA	NA	NA	NA	NA	NA	NA	NA	NA	NA	0	297.876	-10.0729	3.29e-16	2.27e-15	NA	NA	NA	NA	NA	0	510.571	-11.5989	1.63e-20	1.64e-19
105842026	0	0	1	0	0	0	0	0	0	375	395	369	0	0	0.0603051	0	0	0	0	0	0	13.3309	13.8096	13.7604	NA	NA	NA	NA	NA	NA	NA	NA	NA	NA	0.374009	247.953	-8.84629	1.9548e-13	1.10637e-12	NA	NA	NA	NA	NA	0	424.671	-11.333	8.71348e-21	8.92609e-20
101742854	0	0	1	0	1	1	1	2	2	374	439	383	0	0	0.0794473	0	0.0300918	0.0378195	0.0179547	0.0347224	0.0430992	17.5156	20.2197	18.8161	0.421434	0.379662	0.663179	0.843181	1	0.572903	0.717706	0.204378	0.931567	0.960271	0.374009	260.206	-8.91592	1.35e-13	7.75e-13	0.867931	1.24034	-0.491733	0.796993	1	0.593526	445.727	-9.55266	2.04e-19	1.91e-18
101746906	0	0	0	0	0	0	0	0	0	374	522	289	0	0	0	0	0	0	0	0	0	16.5667	22.74	13.4288	NA	NA	NA	NA	NA	NA	NA	NA	NA	NA	0	256.34	-9.85636	9.29e-16	6.21e-15	NA	NA	NA	NA	NA	0	439.233	-11.3818	4.16e-20	4.08e-19
101741056	35	28	61	103	95	76	244	271	223	372	338	313	0.748681	0.769642	0.939944	0.71352	0.554454	0.557471	0.849692	0.912519	0.932046	3.37902	3.01939	2.98241	66.3096	53.3941	0.319697	0.42506	0.584662	90.4892	104.223	-0.191343	0.488559	0.605853	59.1531	222.544	-1.89868	1.0998e-13	6.33472e-13	122.04	179.728	-0.55941	0.0413803	0.0672829	81.5746	381.068	-2.22474	4.31041e-19	3.98968e-18
101738368	0	0	1	2	3	0	1	1	0	371	309	402	0	0	0.222417	0.199984	0.252731	0	0.0502652	0.0486036	0	48.6426	39.8434	55.2898	0.421434	0.933877	-0.635836	0.82285	1	0.572903	0.265673	1.61356	0.620638	0.728115	0.374009	236.452	-8.77753	4.86122e-13	2.66209e-12	2.12378	0.455567	2.19277	0.300035	0.37219	1.39485	404.845	-8.10128	6.98982e-29	1.16558e-27
101744849	0	0	0	0	0	0	0	0	0	371	291	301	0	0	0	0	0	0	0	0	0	21.225	16.3728	18.0641	NA	NA	NA	NA	NA	NA	NA	NA	NA	NA	0	209.683	-9.56621	2.99e-15	1.93e-14	NA	NA	NA	NA	NA	0	358.969	-11.0905	1.01e-19	9.71e-19
101746658	2	2	1	5	10	6	78	55	70	371	399	316	0.171577	0.220476	0.0617978	0.138912	0.234068	0.176507	1.08935	0.742738	1.17336	13.5152	14.2947	12.0757	3.03381	4.00424	-0.473889	0.683615	0.794484	4.14627	28.9916	-2.91598	0.000416182	0.000914982	2.71596	235.883	-6.58426	2.1134e-21	2.04087e-20	9.14036	50.0063	-2.43647	7.68366e-06	2.48507e-05	6.13471	404.009	-6.02499	4.53562e-47	1.68811e-45
101743975	60	49	98	120	211	133	250	218	250	368	277	382	2.78662	2.92432	3.27866	1.80488	2.67376	2.11816	1.89021	1.59377	2.26866	7.2576	5.37254	7.90286	111.635	88.7963	0.331774	0.372457	0.535909	152.358	102.48	0.578416	0.0381872	0.0627191	99.6112	224.506	-1.16772	2.04103e-05	5.6076e-05	202.741	176.812	0.200428	0.523729	0.595089	136.006	384.34	-1.49691	1.33617e-06	4.40168e-06
101737465	0	0	0	1	0	0	0	1	0	367	449	441	0	0	0	0.0634129	0	0	0	0.0308235	0	30.5156	36.7162	38.4654	NA	NA	NA	NA	NA	NA	NA	NA	NA	NA	0	274.001	-9.95211	1.83e-16	1.28e-15	0.471884	0.224052	0.866217	0.831886	1	0.305895	469.382	-10.5155	5.82e-18	5.03e-17
105842200	18	16	16	60	58	79	3	6	2	367	283	329	0.436643	0.498742	0.279588	0.471353	0.38388	0.657146	0.0118473	0.0229113	0.00947956	3.78041	2.86691	3.55504	28.793	38.7137	-0.445258	0.380843	0.543993	39.3291	1.50947	4.66147	1.57408e-11	7.51624e-11	25.7344	213.503	-3.09242	1.95365e-19	1.66651e-18	88.6195	2.59958	5.06209	5.10151e-16	5.21558e-15	59.7608	365.505	-2.61812	1.43644e-15	1.03538e-14
101740206	9	9	1	5	7	0	10	6	4	365	269	268	0.692018	0.889241	0.0553884	0.124505	0.146854	0	0.125175	0.0726223	0.0600951	11.9175	8.63776	9.17919	12.1771	2.24777	2.40327	0.0657899	0.156965	16.6531	2.77955	2.53658	0.0109798	0.019839	10.9128	196.245	-4.27224	1.81708e-13	1.0297e-12	5.11278	4.78091	0.106109	0.929164	0.944697	3.35662	335.928	-6.58327	2.68755e-31	5.07504e-30
101738688	0	0	0	0	0	0	2	2	1	364	395	326	0	0	0	0	0	0	0.0188547	0.0182314	0.0113149	8.9509	9.55251	8.40928	NA	NA	NA	NA	NA	0	0.692258	-0.712664	0.827881	0.905178	0	235.807	-9.73576	6.68306e-16	4.52173e-15	0	1.19149	-2.28231	0.424295	1	0	403.885	-11.2607	1.74849e-20	1.75796e-19
105842580	0	0	0	2	1	1	2	0	1	363	306	303	0	0	0	0.222811	0.0938596	0.117963	0.112005	0	0.0672155	53.0263	43.9603	46.4304	0	0.792028	-1.35054	0.678162	1	0	0.431842	-0.0268762	0.99463	0.999119	0	211.582	-9.57924	2.32249e-15	1.51227e-14	1.8117	0.743391	1.2864	0.485496	0.558784	1.20532	362.257	-8.25139	3.07923e-26	4.44126e-25
105842019	0	0	0	1	0	0	0	0	0	363	297	327	0	0	0	0.0231305	0	0	0	0	0	11.0096	8.85881	10.4037	NA	NA	NA	NA	NA	NA	NA	NA	NA	NA	0	215.141	-9.6032	2.11206e-15	1.37985e-14	NA	NA	NA	NA	NA	0.305895	368.34	-10.1658	6.77828e-17	5.36557e-16
110384923	0	0	0	1	4	0	0	0	1	363	377	243	0	0	0	0.00725773	0.0244587	0	0	0	0.0043789	3.45451	3.52838	2.42584	0	0.901531	-1.54684	0.690931	1	NA	NA	NA	NA	NA	0	212.917	-9.58862	3.81929e-15	2.43586e-14	2.04523	0.280361	2.97995	0.255461	0.324722	1.34998	364.653	-7.95895	9.71923e-27	1.45695e-25
134200412	0	1	0	0	0	0	0	0	1	361	367	324	0	0.213603	0	0	0	0	0	0	0.0324794	25.4818	25.4768	23.9908	NA	NA	NA	NA	NA	0.998822	0.160913	2.43712	0.511469	0.628453	0.663655	228.798	-8.73038	4.19e-13	2.3e-12	NA	NA	NA	NA	NA	0	391.843	-11.217	2.25e-20	2.25e-19
novel.609	1	0	0	1	0	1	0	3	1	358	484	303	0.14426	0	0	0.0467183	0	0.0494684	0	0.0681259	0.0281872	21.9305	29.1586	19.4708	0.575558	0.412008	0.567849	0.857799	1	0.787862	0.551537	0.575021	0.842463	0.915258	0.507321	248.064	-8.8472	3.79e-13	2.09e-12	0.946477	0.952516	-0.0454767	0.984392	1	0.6384	425.026	-9.47788	1.23e-18	1.1e-17
105841379	28	19	36	28	30	15	99	104	127	358	318	353	3.0565	2.66516	2.83083	0.98984	0.893514	0.561485	1.75932	1.78708	2.70879	16.5947	14.4967	17.1647	45.1692	14.0756	1.68241	0.000903829	0.00578857	61.6622	47.3886	0.386	0.296705	0.395691	40.2787	224.41	-2.47353	1.31e-19	1.13e-18	32.1318	81.8272	-1.34371	0.00225969	0.0048912	21.3833	384.255	-4.15891	3.31e-37	8.44e-36
101743379	0	0	0	0	0	0	0	0	0	356	226	286	0	0	0	0	0	0	0	0	0	28.8671	18.0226	24.3273	NA	NA	NA	NA	NA	NA	NA	NA	NA	NA	0	189.329	-9.4188	1.58e-14	9.59e-14	NA	NA	NA	NA	NA	0	324.032	-10.9427	8.39e-19	7.65e-18
101745026	71	45	76	165	181	143	457	421	391	356	340	340	2.2174	1.80593	1.70979	1.66882	1.54233	1.53145	2.32351	2.06972	2.38598	4.72122	4.43443	4.72998	105.772	94.9177	0.155524	0.653267	0.770857	144.426	179.642	-0.316264	0.204435	0.287345	94.3089	225.665	-1.261	4.81369e-08	1.73262e-07	216.922	309.749	-0.513631	0.0251155	0.0432006	145.266	386.442	-1.41165	1.51054e-11	8.06192e-11
101745699	16	14	16	50	66	47	181	153	96	355	413	360	1.40835	1.58351	1.0145	1.42528	1.58507	1.41863	2.59365	2.11995	1.65107	13.269	15.1815	14.1152	26.1807	31.4562	-0.283818	0.559599	0.698691	35.7557	59.8886	-0.769007	0.064339	0.10143	23.3924	245.401	-3.4286	2.81e-27	3.7e-26	71.8604	103.099	-0.521118	0.121639	0.17268	48.1499	420.361	-3.12376	1.26e-35	2.97e-34
101738662	15	11	10	15	10	33	51	48	58	352	306	329	0.323408	0.304757	0.155311	0.104735	0.0588265	0.24398	0.179008	0.162909	0.244338	3.22271	2.75521	3.15973	20.8846	11.6233	0.836625	0.263365	0.422036	28.534	22.4916	0.316626	0.531941	0.647509	18.6501	215.128	-3.5789	5.73923e-23	6.10251e-22	26.6732	38.8227	-0.548199	0.375877	0.450213	18.1713	368.35	-4.35914	2.1459e-17	1.77537e-16
101744738	16	16	24	68	135	95	80	82	59	350	283	286	1.23436	1.58615	1.33376	1.69892	2.84164	2.5132	1.00474	0.995819	0.889362	11.4659	9.11765	9.82841	31.0134	57.0418	-0.886313	0.0580485	0.14322	42.3366	31.0081	0.439471	0.244093	0.335104	27.7118	200.065	-2.86506	3.44868e-20	3.08621e-19	130.275	53.4348	1.28691	0.000164739	0.000432817	87.6267	342.518	-1.96514	3.58242e-10	1.70779e-09
101744873	14	13	42	196	313	75	249	159	98	350	416	299	0.436153	0.520422	0.942548	1.97746	2.66053	0.801221	1.26285	0.779743	0.596542	4.63018	5.41225	4.14931	35.2562	110.26	-1.63103	0.00880666	0.0342414	48.0767	70.2032	-0.524714	0.290118	0.388045	31.4384	231.085	-2.84102	6.02305e-15	3.76758e-14	251.198	120.747	1.05705	0.0562658	0.0884266	166.593	395.853	-1.24677	0.00782112	0.0145701
100862788	2	1	0	1	1	1	1	3	0	349	308	334	0.21069	0.135368	0	0.0341158	0.0287427	0.0361239	0.0171498	0.0497485	0	15.612	13.55	15.6731	1.88174	0.585845	1.62885	0.401984	1	2.57455	0.526089	2.21056	0.275876	0.371938	1.6783	216.042	-7.19452	1.65504e-16	1.16415e-15	1.33982	0.903671	0.529591	0.781828	0.825849	0.899421	369.923	-8.69759	6.04358e-23	7.11745e-22
101738761	1	0	0	0	1	1	2	0	3	348	494	253	0.0335514	0	0	0	0.00915427	0.0115051	0.010924	0	0.0196669	4.95802	6.92167	3.78116	0.575558	0.379662	0.66252	0.835325	1	0.787862	0.753667	0.140413	0.959622	0.982987	0.507321	236.651	-8.7793	1.02506e-12	5.48385e-12	0.867931	1.30411	-0.55734	0.802789	0.844103	0.593526	405.509	-9.41664	7.7782e-18	6.63759e-17
105842615	0	0	0	2	6	2	3	1	0	346	363	249	0	0	0	0.0523878	0.132411	0.0554715	0.0395025	0.0127322	0	11.8838	12.2614	8.97127	0	1.86704	-2.59547	0.287293	1	0	0.536602	-0.348654	0.93013	0.959273	0	207.669	-9.5526	3.89838e-15	2.48372e-14	4.25298	0.918597	2.18728	0.144218	0.199513	2.84293	355.673	-6.91783	1.11833e-34	2.54029e-33
101745152	13	12	62	84	132	61	408	326	254	345	341	275	0.494308	0.586323	1.6982	1.03436	1.36943	0.795361	2.52556	1.95126	1.88709	5.57047	5.4148	4.6578	42.3787	52.8212	-0.29726	0.635408	0.757149	57.748	138.589	-1.23216	0.0163605	0.0287359	37.7476	208.726	-2.4323	3.60522e-07	1.18991e-06	120.509	238.711	-0.983306	0.00457259	0.00926564	80.4327	357.449	-2.14723	2.54406e-12	1.43432e-11
101742115	0	2	2	5	11	3	12	11	17	344	309	317	0	0.482123	0.270271	0.303764	0.563031	0.192987	0.36648	0.324835	0.623131	27.4033	24.208	26.4899	2.30412	3.5606	-0.676142	0.626099	0.750213	3.14345	5.79338	-0.927531	0.425834	0.53811	2.07533	211.311	-6.75599	1.32e-18	1.07e-17	8.10991	10.0089	-0.277952	0.724846	0.777148	5.39822	361.829	-6.02179	7.51e-41	2.23e-39
100190957	4	4	20	62	17	99	12	47	9	344	237	230	0.575246	0.739189	2.07189	2.88752	0.667046	4.88213	0.280943	1.06398	0.252895	21.0073	14.2336	14.7338	13.6534	36.1153	-1.36892	0.116184	0.238304	18.6048	9.19358	1.04408	0.238738	0.328544	12.1641	176.332	-3.77571	1.93e-14	1.16e-13	82.9283	15.8319	2.38154	0.00565033	0.0112171	56.3209	301.808	-2.42645	0.000179919	0.000446349
692587	6	19	25	23	16	61	1	2	5	344	319	268	0.370845	1.50903	1.11308	0.460373	0.26982	1.29286	0.010062	0.0194588	0.0603831	9.02857	8.23391	7.37854	27.8711	20.0789	0.470345	0.553363	0.692844	38.0274	1.20044	5.02548	1.39674e-08	5.09534e-08	25.0036	202.276	-3.03593	9.00734e-13	4.83575e-12	46.0969	2.08142	4.51074	2.15753e-06	7.59201e-06	31.4947	346.371	-3.46874	1.54062e-09	6.94756e-09
101742237	0	0	1	22	33	13	11	10	21	343	462	246	0	0	0.0218907	0.21651	0.273617	0.135469	0.0544191	0.0478365	0.124692	4.42617	5.86315	3.33001	0.421434	12.9484	-4.42485	0.00244343	0.0126556	0.572903	6.17136	-2.89988	0.0715953	0.111767	0.374009	227.231	-8.72071	1.28175e-12	6.80646e-12	29.5313	10.6748	1.48716	0.022418	0.0389708	19.6659	389.334	-4.2957	1.39036e-25	1.92468e-24
134198705	0	1	2	1	7	2	1	2	0	342	365	342	0	0.314743	0.352881	0.0793221	0.467806	0.167983	0.0398747	0.0771131	0	35.5713	37.3354	37.3143	1.5735	1.83469	-0.217752	0.899655	1	2.14463	0.395881	2.41735	0.243592	0.334518	1.41167	228.382	-7.28981	5.83815e-17	4.23731e-16	4.17443	0.679619	2.5873	0.109551	0.157793	2.79805	391.159	-7.05793	2.65883e-37	6.80679e-36
101740239	0	0	0	1	0	0	0	0	1	339	284	284	0	0	0	0.0949183	0	0	0	0	0.0572682	42.1918	34.7618	37.0785	NA	NA	NA	NA	NA	NA	NA	NA	NA	NA	0	197.455	-9.47953	4.72505e-15	2.98156e-14	0.471884	0.280361	0.866217	0.831886	1	0.305895	338.067	-10.0422	1.5252e-16	1.17437e-15
100049169	1	0	0	1	2	1	0	0	0	339	297	268	0.0830145	0	0	0.026884	0.0452999	0.0284665	0	0	0	11.9501	10.2964	9.91023	0.575558	0.759682	-0.337626	0.890935	1	NA	NA	NA	NA	NA	0.507321	196.559	-8.51129	1.94888e-12	1.01792e-11	1.73315	0	3.69113	0.161239	1	1.16044	336.552	-8.14976	1.48577e-25	2.05072e-24
101739372	1	3	2	14	18	4	134	102	101	337	293	300	0.0275834	0.106334	0.0397395	0.125059	0.135467	0.0378345	0.601722	0.442886	0.544344	3.94727	3.37512	3.68607	3.61031	6.83893	-0.988706	0.374716	0.538329	4.93013	47.6857	-3.38447	3.39567e-06	9.66503e-06	3.2463	202.562	-6.10107	3.12992e-21	2.97625e-20	15.5848	82.1928	-2.38708	8.3133e-06	2.67745e-05	10.3109	346.832	-5.04633	4.64284e-32	9.1854e-31
119629971	0	0	0	1	0	0	0	0	0	334	574	341	0	0	0	0.0744549	0	0	0	0	0	32.6076	55.1111	34.9223	NA	NA	NA	NA	NA	NA	NA	NA	NA	NA	0	270.533	-9.93402	6.71073e-16	4.53821e-15	NA	NA	NA	NA	NA	0.305895	463.688	-10.4981	2.86961e-17	2.35204e-16
novel.7	0	0	0	2	1	0	0	1	0	333	361	241	0	0	0	0.102153	0.0430323	0	0	0.0248271	0	22.3021	23.7773	16.9314	0	0.586203	-0.91842	0.818154	1	NA	NA	NA	NA	NA	0	202.631	-9.51718	5.24e-15	3.29e-14	1.33711	0.224052	2.34819	0.409138	1	0.872811	347.061	-8.6084	9.21e-22	1.01e-20
101736925	0	0	0	1	0	3	1	0	0	333	400	263	0	0	0	0.0291724	0	0.0926688	0.0146648	0	0	12.7378	15.0476	10.5532	0	0.823658	-1.40468	0.723445	1	NA	NA	NA	NA	NA	0	215.864	-9.60843	2.77281e-15	1.79354e-14	1.89566	0.231515	2.83918	0.291273	0.362698	1.30341	369.786	-8.26864	3.44705e-25	4.63971e-24
110386163	3	2	3	9	24	7	9	10	6	331	251	332	0.159228	0.136405	0.1147	0.154696	0.347554	0.127402	0.0777648	0.083549	0.0622233	7.4601	5.56346	7.84929	4.45223	7.46851	-0.763074	0.436908	0.595498	6.07994	3.48674	0.786939	0.394058	0.503739	3.9713	199.687	-5.67305	8.0244e-22	7.91101e-21	17.0092	6.00632	1.50914	0.0397429	0.0648543	11.3451	341.853	-4.88627	7.17673e-27	1.08157e-25
101736332	13	4	6	19	31	11	342	215	210	331	326	265	0.464496	0.183654	0.154431	0.219853	0.302213	0.134776	1.98934	1.20926	1.4661	5.02211	4.86441	4.21774	12.9334	11.5705	0.151304	0.845212	0.90729	17.6749	108.115	-2.62653	5.04802e-07	1.58042e-06	11.4938	200.274	-4.14042	4.9605e-22	4.97652e-21	26.3798	186.225	-2.80935	4.15936e-10	2.35102e-09	17.5612	342.974	-4.26944	2.22174e-31	4.2237e-30
novel.432	0	0	0	0	0	0	0	0	1	330	275	281	0	0	0	0	0	0	0	0	0.042391	30.402	24.9159	27.1563	NA	NA	NA	NA	NA	NA	NA	NA	NA	NA	0	192.937	-9.44612	6e-15	3.76e-14	NA	NA	NA	NA	NA	0	330.33	-10.9705	2.1e-19	1.97e-18
105842537	3	5	4	39	360	106	7	6	2	330	323	295	0.117288	0.251191	0.112651	0.493784	3.84014	1.42108	0.0445526	0.0369256	0.015278	5.47854	5.27361	5.13746	7.06555	92.4399	-3.75023	1.86687e-05	0.000254269	9.64931	2.05133	2.17812	0.0212603	0.0365741	6.33627	206.249	-5.12323	5.13185e-26	6.31051e-25	210.312	3.52564	5.883	4.39257e-12	3.06987e-11	141.143	353.205	-1.32172	0.0473927	0.074173
105842515	0	0	0	0	1	0	1	0	0	329	213	254	0	0	0	0	0.0564559	0	0.0336852	0	0	28.9075	18.4056	23.4112	NA	NA	NA	NA	NA	NA	NA	NA	NA	NA	0	173.499	-9.29287	3.43e-14	2.03e-13	0.393338	0.231515	0.866217	0.831886	1	0.261021	296.943	-9.85499	1.32e-15	9.54e-15
101744949	0	0	1	2	1	1	0	0	1	329	337	260	0	0	0.0342004	0.0307509	0.0129539	0.0162805	0	0	0.00927666	6.63289	6.68177	5.49865	0.421434	0.792028	-0.386505	0.878467	1	0.572903	0.160913	2.43711	0.550333	0.658399	0.374009	201.028	-8.54385	1.62191e-12	8.54313e-12	1.8117	0.280361	2.78034	0.211402	1	1.20532	344.285	-8.1781	1.09697e-25	1.53054e-24
101739648	14	13	22	22	6	32	3	6	10	329	326	320	0.501131	0.597955	0.56727	0.255027	0.0585986	0.392784	0.0174819	0.0338079	0.0699402	5.00078	4.8732	5.10232	26.8275	12.1655	1.14768	0.126192	0.252562	36.6186	2.79677	3.73837	8.44148e-09	3.14895e-08	23.9582	212.353	-3.1512	2.32696e-25	2.76685e-24	27.9285	4.84247	2.5391	0.00548675	0.0109217	18.936	363.665	-4.27861	1.76976e-13	1.09252e-12
101744323	1	1	1	2	0	1	0	0	0	328	364	336	0.18991	0.244034	0.136802	0.123004	0	0.0651221	0	0	0	26.4509	28.8684	28.4238	1.72762	0.618191	1.48601	0.447725	1	2.35959	0	4.89732	0.0436984	0.071065	1.54498	223.794	-7.25377	7.3e-17	5.26e-16	1.41836	0	3.38747	0.352784	1	0.944295	383.323	-8.74457	3.01e-23	3.62e-22
100379396	0	0	0	0	0	0	1	0	0	328	324	258	0	0	0	0	0	0	0.0349908	0	0	29.9367	29.0824	24.7016	NA	NA	NA	NA	NA	NA	NA	NA	NA	NA	0	197.614	-9.48091	4.64e-15	2.94e-14	NA	NA	NA	NA	NA	0	338.421	-11.0056	1.6e-19	1.51e-18
110385937	0	0	0	0	0	0	3	0	5	326	262	304	0	0	0	0	0	0	0.0520025	0	0.104024	14.74	11.6502	14.4188	NA	NA	NA	NA	NA	0	1.21096	-1.5128	0.678305	0.781391	0	194.564	-9.45811	6.33369e-15	3.95285e-14	0	2.09635	-3.08821	0.34585	1	0	333.104	-10.9825	2.35674e-19	2.20599e-18
101741949	6	8	22	84	82	32	167	118	115	326	373	342	0.325687	0.55801	0.860233	1.47662	1.21444	0.595635	1.47574	1.00827	1.2197	7.51426	8.45537	8.26933	18.5699	38.1604	-1.01977	0.118484	0.241651	25.3216	56.4921	-1.12406	0.0202114	0.034926	16.5814	226.628	-3.72624	4.74038e-23	5.07199e-22	87.0789	97.3427	-0.159569	0.72789	0.779516	57.7391	388.193	-2.74541	8.02423e-13	4.70839e-12
101746207	1	0	0	3	4	1	0	13	5	324	275	322	0.112619	0	0	0.109414	0.12291	0.0386183	0	0.230462	0.110024	15.4945	12.9336	16.1534	0.575558	1.51972	-1.33624	0.537417	1	0.787862	2.49727	-1.6005	0.506798	0.624225	0.507321	200.971	-8.54302	1.73318e-12	9.10467e-12	3.4636	4.31448	-0.311571	0.834609	0.870839	2.29427	344.1	-7.18601	1.16572e-33	2.5376e-32
101742591	39	10	43	142	205	84	544	438	321	323	322	347	1.20203	0.396053	0.954692	1.41736	1.72392	0.887791	2.72956	2.12505	1.93313	4.22739	4.14458	4.76404	47.8747	82.2039	-0.768035	0.169678	0.30974	65.3496	182.377	-1.46033	0.000495045	0.00107688	42.5044	216.358	-2.32032	4.12107e-10	1.78667e-09	187.508	314.075	-0.742682	0.0470679	0.075461	124.877	370.53	-1.56589	2.19502e-06	7.02108e-06
novel.433	0	1	1	0	0	0	0	4	3	321	301	447	0	0.131861	0.0739195	0	0	0	0	0.0646129	0.0601507	13.9875	12.899	20.4323	1.15206	0	3.40605	0.340565	1	1.57172	1.00357	0.614236	0.771312	0.858959	1.03766	234.241	-7.90506	1.65565e-13	9.42519e-13	0	1.73729	-2.82088	0.409707	1	0	401.129	-11.2504	1.02248e-19	9.78504e-19
101735933	0	0	0	0	0	0	0	0	0	321	383	298	0	0	0	0	0	0	0	0	0	8.80983	10.3375	8.57935	NA	NA	NA	NA	NA	NA	NA	NA	NA	NA	0	217.655	-9.62023	1.7404e-15	1.1436e-14	NA	NA	NA	NA	NA	0	372.848	-11.1453	5.45169e-20	5.30722e-19
134198663	0	0	0	2	0	0	0	2	0	320	509	336	0	0	0	0.0694452	0	0	0	0.0337556	0	14.5694	22.791	16.0474	0	0.412366	-0.401653	0.920643	1	0	0.260417	0.683465	0.865916	0.929157	0	252.668	-9.83544	8.82e-16	5.91e-15	0.943768	0.448104	1.04411	0.783783	1	0.61179	433.014	-9.50726	1.92e-18	1.71e-17
101740929	104	56	93	329	313	197	572	420	297	320	339	355	3.56175	2.46445	2.29433	3.64894	2.92474	2.31354	3.18911	2.26424	1.98742	4.65371	4.84846	5.41568	139.967	162.793	-0.218531	0.587358	0.721228	191.152	179.964	0.0854274	0.796184	0.881154	124.709	221.119	-0.827694	0.00168795	0.00352706	371.859	309.796	0.262974	0.449521	0.5236	247.842	378.716	-0.611003	0.0259744	0.0433142
101742004	4	2	24	3	3	10	1	1	0	320	234	321	0.355245	0.228244	1.5354	0.0862838	0.0726946	0.304543	0.0144581	0.0139801	0	12.068	8.67875	12.6989	13.8779	3.19831	2.16283	0.0434745	0.115959	18.8988	0.265673	6.12877	1.79083e-05	4.66917e-05	12.3328	191.232	-3.85891	2.72054e-11	1.28811e-10	7.3416	0.455567	3.93983	0.0104616	0.0196264	5.0258	327.363	-6.07346	4.03459e-28	6.50422e-27
101739572	0	0	0	0	0	0	0	0	0	320	244	273	0	0	0	0	0	0	0	0	0	9.79626	7.34607	8.76695	NA	NA	NA	NA	NA	NA	NA	NA	NA	NA	0	182.425	-9.36523	1.29656e-14	7.9219e-14	NA	NA	NA	NA	NA	0	312.294	-10.8895	5.40486e-19	4.97982e-18
101745636	0	0	0	2	4	2	3	1	2	320	205	305	0	0	0	0.0274427	0.0462414	0.0290581	0.0206929	0.00666962	0.0165574	5.7574	3.62731	5.75641	0	1.51936	-2.29619	0.371833	1	0	0.858427	-1.01892	0.741101	0.833937	0	181.474	-9.35754	2.85515e-14	1.69892e-13	3.46631	1.47932	1.24798	0.327438	0.400559	2.32088	310.605	-7.03792	3.57324e-29	6.08011e-28
693047	5	0	0	6	6	0	4	5	4	318	304	303	0.589431	0	0	0.229063	0.192987	0	0.0767656	0.0927849	0.0921356	15.9188	14.9662	15.9111	2.87779	2.28012	0.331381	0.875438	0.926087	3.93931	1.83655	1.09501	0.504348	0.621583	2.5366	201.477	-6.35653	3.15272e-19	2.65785e-18	5.19133	3.16776	0.721464	0.560533	0.629577	3.40149	345.023	-6.61251	1.58096e-35	3.68612e-34
101736698	0	0	0	0	0	0	59	28	19	318	226	320	0	0	0	0	0	0	0.684967	0.314323	0.264748	9.62987	6.73064	10.1653	NA	NA	NA	NA	NA	0	14.6956	-5.11947	0.000559639	0.00120962	0	188.886	-9.41527	1.46381e-14	8.9159e-14	0	25.2597	-6.68659	3.20982e-06	1.10162e-05	0	323.336	-10.9395	7.485e-19	6.84717e-18
novel.503	0	0	0	0	0	0	3	4	3	317	301	285	0	0	0	0	0	0	0.0412346	0.053162	0.0494906	11.3652	10.613	10.7186	NA	NA	NA	NA	NA	0	1.40996	-1.73645	0.495824	0.61315	0	196.535	-9.47282	4.13956e-15	2.62787e-14	0	2.43184	-3.30783	0.139838	0.194234	0	336.556	-10.9975	1.3052e-19	1.24108e-18
110384698	4	15	64	34	43	59	20	33	13	316	318	240	0.120108	0.578767	1.38431	0.330621	0.352284	0.607496	0.0977651	0.15598	0.0762708	4.02918	3.9876	3.21009	40.2334	26.6289	0.609861	0.448638	0.605808	54.7995	9.09803	2.60166	0.00118762	0.00246757	35.9207	189.673	-2.38075	0.000243963	0.000578355	60.9586	15.6687	1.94989	0.000127036	0.000340533	41.2421	324.829	-2.98446	6.1082e-17	4.86243e-16
134200386	0	0	0	1	48	0	0	1	1	315	570	294	0	0	0	0.0187459	0.758088	0	0	0.0091119	0.0113102	7.74274	13.7789	7.58066	0	8.55036	-4.78879	0.0544212	0.136532	0	0.291121	0.545882	0.89239	0.939073	0	254.911	-9.84825	1.98191e-15	1.29544e-14	19.3521	0.504413	5.28949	0.00953167	0.0180426	12.8349	436.958	-5.08401	0.00475622	0.00929113
101737634	0	0	2	2	3	2	1	4	1	315	289	291	0	0	0.0962093	0.0432527	0.054661	0.0457987	0.0108714	0.0420482	0.0130481	8.9325	8.05963	8.65627	0.842867	1.34553	-0.472467	0.819875	1	1.14581	0.81721	0.675916	0.759776	0.849305	0.748017	194.938	-7.65363	3.9862e-13	2.19699e-12	3.07297	1.40808	1.11101	0.410087	0.484178	2.05986	333.804	-7.32934	5.32433e-33	1.10774e-31
110386007	0	0	0	0	0	1	1	0	0	315	336	238	0	0	0	0	0	0.0201352	0.00955912	0	0	7.85424	8.23925	6.2251	NA	NA	NA	NA	NA	NA	NA	NA	NA	NA	0	192.801	-9.44542	7.3017e-15	4.53627e-14	0.474594	0.231515	0.866217	0.831886	1	0.332505	330.216	-10.0085	2.53822e-16	1.91923e-15
110385975	0	0	0	0	0	0	3	5	6	314	287	322	0	0	0	0	0	0	0.0329315	0.0530715	0.0790502	8.99075	8.08171	9.67159	NA	NA	NA	NA	NA	0	2.02291	-2.25454	0.327051	0.428475	0	201.351	-9.50755	3.81267e-15	2.43278e-14	0	3.49697	-3.82789	0.061749	0.0958943	0	344.787	-11.0322	1.26729e-19	1.20705e-18
novel.339	0	0	0	0	0	0	0	0	0	313	238	309	0	0	0	0	0	0	0	0	0	21.5258	16.0971	22.292	NA	NA	NA	NA	NA	NA	NA	NA	NA	NA	0	187.84	-9.40729	1.17e-14	7.16e-14	NA	NA	NA	NA	NA	0	321.572	-10.9316	5.21e-19	4.81e-18
101743897	31	7	37	57	43	44	115	136	99	313	487	265	2.0903	0.606523	1.79719	1.24469	0.791096	1.01737	1.26238	1.44354	1.30433	8.96212	13.7136	7.95954	38.5497	28.2837	0.465424	0.43088	0.590317	52.6129	49.2171	0.121176	0.796228	0.881154	34.2108	230.372	-2.72247	9.36346e-10	3.93714e-09	64.693	84.851	-0.395943	0.243879	0.312001	43.2901	394.804	-3.19259	4.19486e-18	3.65941e-17
101743361	17	12	7	7	3	6	2	0	0	313	207	235	1.63552	1.48351	0.485119	0.218095	0.0787483	0.197942	0.0313242	0	0	12.787	8.3167	10.0709	21.5021	3.19974	2.74279	0.000986338	0.00622606	29.3898	0.270929	6.69536	2.0538e-07	6.67849e-07	19.2064	164.469	-3.14863	6.98582e-12	3.50033e-11	7.33076	0.46303	3.93179	0.0128412	0.0236097	4.91936	281.495	-5.87191	4.371e-31	8.13449e-30
101739571	4	2	21	11	11	32	28	23	18	313	311	275	0.177282	0.113903	0.670451	0.157884	0.133018	0.486333	0.202025	0.160463	0.155876	5.8907	5.75623	5.42914	12.6136	10.7666	0.275638	0.770793	0.856855	17.18	9.68423	0.888133	0.256128	0.348263	11.2108	195.51	-4.00942	7.37335e-15	4.57871e-14	24.7044	16.6821	0.55828	0.405117	0.479221	16.8762	334.822	-4.32833	9.19247e-17	7.19184e-16
119630746	1	2	0	1	1	0	0	1	1	312	115	93	0.0575485	0.147899	0	0.0186369	0.0157017	0	0	0.00905895	0.0112444	7.62443	2.76379	2.38403	2.03681	0.38002	2.33241	0.294422	1	2.78551	0.291121	3.19023	0.130615	0.193112	1.83463	112.546	-6.19317	9.01208e-10	3.79406e-09	0.865221	0.504413	0.809111	0.745535	1	0.566916	192.423	-8.34996	2.04827e-12	1.16176e-11
110385900	18	5	12	8	6	9	1	0	1	311	419	348	1.72455	0.615565	0.828184	0.248217	0.156844	0.295682	0.0155972	0	0.01872	12.6526	16.7645	14.8517	19.0704	4.54491	2.08183	0.00622479	0.0262048	26.0505	0.296377	6.52105	1.83e-07	5.99e-07	16.9382	234.471	-3.779	1.07e-21	1.04e-20	10.4064	0.511876	4.39611	0.00114253	0.00260865	7.00583	401.722	-5.86625	2.07e-43	6.81e-42
101739624	5	6	15	4	6	5	29	23	24	310	323	269	0.191062	0.294616	0.412894	0.0494998	0.0625558	0.065517	0.180403	0.138349	0.179192	5.03019	5.15442	4.57878	13.5831	2.89688	2.24302	0.00638029	0.0266918	18.5258	10.7852	0.8077	0.172674	0.247622	12.1287	196.032	-3.97132	1.31489e-24	1.51218e-23	6.62053	18.5958	-1.48492	0.0210776	0.0368563	4.45223	335.74	-6.23702	7.83654e-42	2.43485e-40
101741373	13	13	168	208	92	248	11	201	24	308	226	284	0.622108	0.799406	5.79129	3.22349	1.20122	4.06962	0.0856955	1.51413	0.224408	6.25881	4.51652	6.0539	87.7813	109.924	-0.314559	0.718233	0.821085	119.475	31.5239	1.92725	0.074083	0.115271	78.0561	178.547	-1.18068	0.115176	0.163424	252.038	54.3097	2.21228	0.0207048	0.0362674	170.101	305.644	-0.847229	0.0848628	0.124077
101737220	36	46	33	77	155	267	56	119	35	307	377	258	1.23719	2.0314	0.816944	0.85697	1.45338	3.14649	0.313304	0.643762	0.235021	4.48015	5.41066	3.94956	68.2363	97.7761	-0.528896	0.386273	0.549024	93.2146	28.7127	1.68219	0.00190898	0.0038625	61.1339	204.279	-1.76832	2.63786e-06	7.99602e-06	224.019	49.4396	2.17694	0.000407039	0.000998957	152.791	349.953	-1.19709	0.020796	0.0354714
101746998	0	1	0	0	2	1	14	21	13	307	436	254	0	0.0335995	0	0	0.0142684	0.00896626	0.0595939	0.0864359	0.0664168	3.4087	4.76092	2.95842	0.730628	0.553499	0.112176	0.969363	1	0.998822	6.72274	-3.02897	0.0457421	0.0741172	0.663655	215.819	-8.64635	1.65951e-12	8.73448e-12	1.26127	11.591	-3.14753	0.00622858	0.0122584	0.854547	369.808	-8.70398	1.50208e-21	1.61743e-20
101736299	24	7	30	158	143	66	542	455	326	306	355	268	0.605941	0.227101	0.545612	1.29186	0.985073	0.571404	2.22773	1.80832	1.6082	3.28065	3.74301	3.01404	31.5708	71.0201	-1.15164	0.0479983	0.124472	43.0875	185.124	-2.06999	1.74527e-07	5.72102e-07	28.0415	201.696	-2.80482	3.25721e-15	2.09399e-14	162.128	318.822	-0.975557	0.0163893	0.0294014	107.603	345.497	-1.68146	5.0276e-06	1.53805e-05
101743313	3	1	3	11	8	10	306	253	197	306	319	274	0.0774349	0.0331679	0.0557802	0.0919493	0.0563402	0.0885107	1.28582	1.02797	0.993541	3.35394	3.43859	3.15036	3.7216	5.71696	-0.59108	0.558275	0.697538	5.08112	106.095	-4.34762	1.44172e-11	6.90742e-11	3.30764	195.465	-5.84246	2.95454e-22	3.00374e-21	13.0834	182.76	-3.81904	9.96089e-20	1.42038e-18	8.77806	334.768	-5.27189	4.01264e-44	1.35737e-42
101736809	45	41	63	230	254	196	759	711	445	305	317	261	1.14975	1.3461	1.15951	1.90309	1.77067	1.71723	3.15701	2.85959	2.22154	3.3091	3.38239	2.97048	82.4062	131.918	-0.682407	0.0450003	0.119109	112.498	267.002	-1.25271	7.50307e-06	2.04433e-05	73.6018	191.871	-1.39075	8.25659e-09	3.1616e-08	301.461	459.782	-0.609614	0.0195446	0.0344474	201.826	328.611	-0.703487	0.000870951	0.00195227
101743637	57	48	92	214	382	157	790	652	569	304	317	334	1.43885	1.55698	1.67291	1.74942	2.63097	1.359	3.24646	2.59079	2.80644	3.25861	3.34174	3.75562	106.649	142.843	-0.420968	0.322313	0.48545	145.559	283.472	-0.957269	9.39311e-05	0.000224487	95.1815	208.259	-1.12543	1.37901e-06	4.29632e-06	325.749	488.504	-0.583126	0.100644	0.146763	217.375	356.681	-0.712367	0.0340167	0.0552175
101742858	6	5	4	24	18	51	8	2	7	304	280	281	0.227145	0.243234	0.109083	0.294241	0.185925	0.662068	0.0493044	0.0119186	0.0517791	4.88703	4.42674	4.73863	8.79222	18.5745	-1.10867	0.16737	0.306558	12.0129	2.47052	2.26512	0.0138372	0.0246111	7.85823	188.398	-4.66568	7.29088e-25	8.46311e-24	42.6096	4.26275	3.33284	3.054e-05	8.95384e-05	28.9976	322.607	-3.48725	1.46441e-12	8.42798e-12
101745098	26	22	19	26	17	50	0	0	1	303	267	221	3.37183	3.66621	1.77497	1.09196	0.601527	2.22353	0	0	0.0253394	16.6861	14.4603	12.7667	39.0456	18.6072	1.0621	0.10321	0.218251	53.3436	0.160913	8.43817	8.92e-11	3.99e-10	34.8969	171.793	-2.33605	3.38e-11	1.58e-10	42.6854	0.280361	7.3426	1.47e-07	6.05e-07	29.0159	294.149	-3.35297	2.07e-11	1.09e-10
100144626	0	0	0	0	1	1	1	3	1	303	273	236	0	0	0	0	0.0153887	0.0193406	0.00918189	0.0266351	0.0110203	7.25689	6.43021	5.92919	0	0.379662	-0.296693	0.941471	1	0	0.687002	-0.702423	0.833342	0.909449	0	176.471	-9.3176	1.45241e-14	8.85435e-14	0.867931	1.18403	-0.444145	0.820346	1	0.593526	302.17	-8.99201	3.033e-17	2.4759e-16
101739587	2	0	7	46	45	16	12	34	4	303	236	227	0.0742551	0	0.187214	0.553088	0.45585	0.203703	0.0725305	0.19871	0.0290175	4.77703	3.65917	3.75419	4.10115	20.6003	-2.20752	0.0228056	0.0714243	5.58604	6.69631	-0.180644	0.883633	0.93589	3.6327	166.617	-5.29142	2.57903e-19	2.18634e-18	47.0003	11.5174	2.0188	0.0113013	0.0210537	31.1372	285.235	-3.18917	1.29825e-14	8.74132e-14
119629151	10	16	14	35	72	71	125	88	96	302	295	358	0.250107	0.514219	0.25223	0.283488	0.491328	0.608926	0.508954	0.346459	0.469138	3.20739	3.08121	3.98844	23.3457	34.3463	-0.5834	0.318849	0.481696	31.8804	43.839	-0.497041	0.284898	0.382121	20.9278	208.645	-3.37417	2.85001e-19	2.40859e-18	78.5324	75.5706	0.0570687	0.890669	0.91447	53.1077	357.312	-2.75149	2.13112e-13	1.30702e-12
110385334	17	14	21	16	13	7	6	4	9	300	262	286	2.08565	2.2071	1.8559	0.6357	0.43516	0.29449	0.119836	0.0772496	0.215744	15.629	13.4235	15.6298	28.8634	6.99958	2.0404	0.000844683	0.00549309	39.4081	2.78183	3.84657	1.92e-10	8.33e-10	25.7698	184.876	-2.85657	3.26e-20	2.92e-19	15.9857	4.80855	1.75267	0.0236917	0.0409669	10.6151	316.554	-4.89211	7.38e-38	1.94e-36
101736736	4	6	72	9	10	14	7	24	20	299	302	250	0.262441	0.505853	3.40289	0.191229	0.179013	0.314977	0.0747674	0.247871	0.256392	8.33031	8.27469	7.30644	37.0292	6.47557	2.53675	0.00869993	0.0339655	50.3934	7.2915	2.81007	0.00350994	0.00681384	32.9398	184.913	-2.46004	0.00117316	0.00251321	14.8246	12.6051	0.234167	0.748133	0.79598	10.0183	316.681	-5.00255	8.10926e-40	2.31557e-38
101739807	0	0	0	0	0	0	5	1	3	298	327	320	0	0	0	0	0	0	0.0676126	0.0130755	0.04869	10.5111	11.3432	11.8402	NA	NA	NA	NA	NA	0	1.29027	-1.60685	0.559403	0.667622	0	205.894	-9.53984	2.73389e-15	1.77004e-14	0	2.22271	-3.17612	0.195229	0.258278	0	352.656	-11.0648	8.54304e-20	8.23143e-19
101746693	23	31	86	71	61	113	67	69	53	298	249	265	0.768705	1.33136	2.07049	0.768476	0.556256	1.29506	0.364544	0.363015	0.346108	4.22929	3.4754	3.94523	72.1306	48.5013	0.58165	0.300337	0.461372	98.3539	26.5889	1.89924	1.64624e-05	4.31274e-05	64.4064	176.927	-1.4438	0.000223361	0.000533118	111.126	45.8302	1.27449	0.00251328	0.00538749	75.2139	302.922	-2.01473	3.46365e-07	1.22636e-06
105842199	0	0	0	0	0	0	0	0	0	295	320	293	0	0	0	0	0	0	0	0	0	20.699	22.0817	21.5661	NA	NA	NA	NA	NA	NA	NA	NA	NA	NA	0	197.63	-9.48083	3.89e-15	2.48e-14	NA	NA	NA	NA	NA	0	338.497	-11.0058	1.23e-19	1.18e-18
101742611	84	51	110	250	436	205	339	301	205	295	249	286	2.65874	2.07429	2.50803	2.56258	3.76527	2.225	1.74678	1.49971	1.26781	3.96495	3.29132	4.03234	131.967	169.533	-0.359358	0.367211	0.53084	180.14	118.102	0.613673	0.0250302	0.0425091	117.602	181.057	-0.615269	0.0111532	0.0201412	386.758	203.397	0.9277	0.00621655	0.0122439	258.442	310.002	-0.260695	0.403714	0.476911
101737437	19	32	42	91	82	105	95	91	104	295	250	209	0.634864	1.37398	1.01093	0.984711	0.747574	1.20309	0.516766	0.478644	0.678992	4.1857	3.48852	3.11077	52.0159	54.6289	-0.0771814	0.870999	0.924296	70.9936	41.453	0.767856	0.0566932	0.0902572	46.5844	163.756	-1.82939	1.51885e-07	5.2052e-07	125.027	71.5402	0.805739	0.0207601	0.0363496	84.1532	280.37	-1.74045	2.79599e-08	1.12046e-07
101743476	3	0	4	27	43	23	64	47	49	295	228	242	0.115113	0	0.110562	0.335511	0.450178	0.302629	0.399784	0.283886	0.367369	4.80666	3.65352	4.13631	3.41241	17.7759	-2.28002	0.0110872	0.040891	4.6552	22.6742	-2.16471	0.00623409	0.0116429	3.018	166.619	-5.62763	2.26796e-19	1.93101e-18	40.57	39.0851	0.0606788	0.883182	0.908329	27.1307	285.24	-3.3852	7.79958e-26	1.10021e-24
101741589	0	0	0	2	0	1	0	0	1	294	351	177	0	0	0	0.0472096	0	0.0249943	0	0	0.0142418	9.09969	10.6842	5.74682	0	0.618191	-0.988979	0.804257	1	NA	NA	NA	NA	NA	0	177.574	-9.32683	4.92837e-14	2.90351e-13	1.41836	0.280361	2.4187	0.38846	1	0.944295	304.194	-8.40648	1.17275e-19	1.11927e-18
105842060	25	14	10	54	146	44	45	47	25	292	272	280	1.46734	1.0559	0.422799	1.02642	2.33807	0.885572	0.429978	0.434243	0.286705	7.27767	6.66705	7.32054	28.8321	45.5704	-0.676956	0.317872	0.480794	39.4091	16.2385	1.25529	0.0283212	0.0475925	25.7143	183.9	-2.8737	8.31886e-12	4.13794e-11	103.791	27.9576	1.89292	0.000386689	0.000952948	69.2576	314.911	-2.17934	9.14865e-07	3.08808e-06
119630492	66	31	102	310	365	149	65	71	60	290	306	261	2.35882	1.42369	2.626	3.588	3.55924	1.82607	0.378188	0.399441	0.418992	4.40117	4.56716	4.15514	103.623	158.035	-0.602102	0.212745	0.363122	141.398	27.7047	2.36623	1.1738e-11	5.65622e-11	92.2054	186.323	-0.996328	0.000647483	0.00144103	360.567	47.7778	2.91715	2.02971e-13	1.63326e-12	239.643	319.116	-0.411957	0.234852	0.299938
101744828	0	3	1	3	0	1	1	1	0	288	241	257	0	0.258181	0.0482441	0.0650671	0	0.0229657	0.0109029	0.0105425	0	8.19053	6.74049	7.66704	2.61332	0.824374	1.62334	0.423211	1	3.56937	0.265673	3.63445	0.0724191	0.112892	2.36497	171.268	-6.43675	1.0315e-16	7.36537e-16	1.89025	0.455567	1.99515	0.372784	0.446999	1.25019	293.233	-7.9409	5.9481e-24	7.49142e-23
101745362	64	65	89	166	189	183	434	456	373	286	279	262	2.38063	3.10689	2.38476	1.99968	1.91817	2.33422	2.62811	2.67005	2.71097	4.51748	4.334	4.34117	121.834	104.748	0.213244	0.530411	0.675359	166.335	178.187	-0.10908	0.643911	0.749606	108.893	179.993	-0.736537	0.0017919	0.00372721	239.524	307.22	-0.359905	0.0995504	0.145509	160.96	308.239	-0.939033	3.85165e-05	0.000105375
105842053	0	0	0	5	28	5	0	1	0	284	262	173	0	0	0	0.126113	0.595007	0.133537	0	0.0122601	0	9.39265	8.52169	6.00194	0	6.92748	-4.4873	0.01394	0.0486576	NA	NA	NA	NA	NA	0	155.733	-9.13745	9.66465e-14	5.58793e-13	15.7458	0.224052	5.91619	0.000233656	0.000598488	10.5006	266.666	-4.63946	5.03405e-14	3.23362e-13
134199186	0	0	0	0	0	0	0	0	0	282	217	215	0	0	0	0	0	0	0	0	0	31.6816	23.9758	25.338	NA	NA	NA	NA	NA	NA	NA	NA	NA	NA	0	155.36	-9.13368	6.38e-14	3.74e-13	NA	NA	NA	NA	NA	0	265.961	-10.6579	3.25e-18	2.85e-17
101742310	3	11	14	14	20	24	4	26	0	282	247	320	0.123633	0.582518	0.41561	0.186846	0.224884	0.339161	0.026836	0.168668	0	4.93495	4.25094	5.87434	15.6637	11.3031	0.4593	0.537855	0.680376	21.3713	3.92727	2.42825	0.0527859	0.0845382	14.0583	185.571	-3.7519	5.02029e-17	3.6612e-16	25.8634	6.75141	1.92486	0.102985	0.149593	17.4831	317.751	-4.19316	1.39456e-29	2.4078e-28
110384938	1	0	0	0	0	0	2	0	0	278	197	235	0.0945019	0	0	0	0	0	0.030769	0	0	11.1559	7.77465	9.89243	NA	NA	NA	NA	NA	0.787862	0.270929	1.59499	0.678655	0.781478	0.507321	154.828	-8.16676	2.24299e-11	1.07016e-10	0	0.46303	-0.925998	0.818893	1	0	265.026	-10.6527	4.48562e-18	3.90822e-17
134201401	1	0	3	81	172	80	0	0	1	277	443	463	0.050931	0	0.110065	1.336	2.39014	1.39718	0	0	0.00995145	5.99075	9.42237	10.5041	1.83986	63.0668	-4.90166	1.32876e-07	3.8156e-06	2.50657	0.160913	4.10765	0.0865503	0.132867	1.62935	258.375	-7.07388	2.59493e-18	2.05461e-17	143.844	0.280361	9.10071	8.77853e-13	6.58944e-12	96.2735	442.757	-2.19826	2.63637e-08	1.05951e-07
101740415	0	0	0	0	0	0	2	3	0	276	357	285	0	0	0	0	0	0	0.0333123	0.0483166	0	11.9911	15.2536	12.9889	NA	NA	NA	NA	NA	0	0.661554	-0.650739	0.869582	0.929157	0	199.53	-9.49474	4.66422e-15	2.94768e-14	0	1.13519	-2.21575	0.565552	1	0	341.839	-11.02	1.72626e-19	1.6288e-18
100379349	14	2	1	2	1	5	0	3	0	275	233	202	0.951878	0.174737	0.0489776	0.0440376	0.018551	0.116575	0	0.0321084	0	7.93972	6.61581	6.11786	9.9405	1.61533	2.62897	0.0475356	0.123553	13.6006	0.390625	5.06422	0.00213231	0.00428269	8.80381	154.274	-4.15265	1.4271e-09	5.89552e-09	3.71007	0.672155	2.41125	0.205955	0.270497	2.53534	264.136	-6.78007	1.53332e-28	2.515e-27
101736416	4	2	2	29	53	13	136	158	91	275	381	193	0.109506	0.0703573	0.0394412	0.257108	0.395882	0.12204	0.606121	0.680891	0.486768	3.1969	4.35588	2.35358	4.60635	17.8684	-1.98944	0.0283852	0.0844225	6.2949	53.6391	-3.14528	1.61098e-06	4.74878e-06	4.10461	183.455	-5.53782	9.10805e-19	7.45769e-18	40.7012	92.3991	-1.17598	0.0218903	0.0381295	27.0276	314.345	-3.52942	6.71934e-13	3.98248e-12
novel.341	0	0	0	0	0	0	0	0	0	274	253	272	0	0	0	0	0	0	0	0	0	14.7039	13.3524	15.3118	NA	NA	NA	NA	NA	NA	NA	NA	NA	NA	0	174.199	-9.2986	1.5261e-14	9.27876e-14	NA	NA	NA	NA	NA	0	298.296	-10.8233	5.8603e-19	5.37836e-18
134199098	11	10	10	40	45	19	99	112	89	274	251	215	0.794673	0.92832	0.520403	0.935828	0.886995	0.470684	1.16432	1.27367	1.25629	8.40553	7.57257	6.91877	17.8518	19.9807	-0.185308	0.767111	0.855013	24.3837	42.3155	-0.833678	0.056389	0.0898433	15.9572	160.813	-3.38415	8.94063e-20	7.77204e-19	45.5928	72.9659	-0.674832	0.100611	0.146732	30.2993	275.366	-3.17606	8.14489e-20	7.85317e-19
134199033	0	2	0	1	2	0	4	2	9	273	295	267	0	0.389813	0	0.0491207	0.082769	0	0.0987706	0.0477527	0.266729	17.5835	18.6862	18.0397	1.46126	0.553857	1.2876	0.624848	1	1.99764	2.25049	-0.336245	0.856227	0.926954	1.32731	181.709	-7.52668	7.41e-13	4.01e-12	1.25856	3.89741	-1.57911	0.310131	0.382889	0.827937	311.225	-8.45491	1.07e-21	1.16e-20
110385184	0	0	3	0	0	4	17	23	9	273	183	281	0	0	0.14172	0	0	0.089951	0.181492	0.237431	0.115322	7.60234	5.01176	8.20855	1.2643	0.8233	0.695505	0.823752	1	1.71871	6.7459	-1.74056	0.201712	0.283883	1.12203	161.261	-6.8145	1.25785e-13	7.21167e-13	1.89837	11.6122	-2.65731	0.0471196	0.0755161	1.33002	276.029	-7.83381	1.40436e-20	1.42007e-19
101746044	0	0	0	2	2	1	17	8	14	273	225	218	0	0	0	0.0249216	0.0209966	0.0131943	0.106487	0.0484552	0.105254	4.46055	3.61545	3.73643	0	0.965865	-1.64036	0.586583	1	0	5.59734	-3.72394	0.0315516	0.0526415	0	155.794	-9.1377	5.28238e-14	3.10539e-13	2.20504	9.65323	-2.12175	0.03855	0.0631678	1.46634	266.731	-7.49135	9.32877e-26	1.30677e-24
101743990	64	31	53	143	148	81	218	174	132	270	314	235	2.47769	1.54216	1.47804	1.79284	1.5633	1.0753	1.37393	1.06037	0.998491	4.43863	5.07656	4.05255	81.8211	71.8839	0.186072	0.681714	0.792852	111.75	73.428	0.603983	0.0833393	0.128409	72.8643	177.794	-1.28838	1.83148e-05	5.06547e-05	164.135	126.463	0.376046	0.285438	0.356688	109.307	304.555	-1.47666	9.55185e-07	3.21725e-06
110385968	1	1	10	28	7	4	0	1	3	269	285	219	0.137945	0.177258	0.993684	1.25084	0.263461	0.18921	0	0.0217144	0.0808593	15.7571	16.4181	13.4568	5.52052	7.81328	-0.435788	0.720886	0.822962	7.51571	0.612946	3.71274	0.0153933	0.027168	4.91106	167.821	-4.90411	7.68e-19	6.31e-18	17.8645	1.06513	4.12448	0.00209605	0.00456572	11.7222	287.43	-4.61867	8.71e-13	5.1e-12
101736611	13	10	13	57	75	25	81	93	85	269	228	221	1.1215	1.10855	0.807871	1.59246	1.76534	0.739563	1.13758	1.26294	1.43277	9.85431	8.21417	8.49262	20.2672	29.9358	-0.575114	0.343533	0.506811	27.6782	36.7596	-0.4278	0.315037	0.415761	18.0938	156.249	-3.13765	5.14357e-19	4.28078e-18	68.2625	63.4202	0.110499	0.80897	0.849237	45.3252	267.521	-2.55447	5.15107e-11	2.64414e-10
101745468	1	0	0	0	0	0	1	1	4	269	258	273	0.0806951	0	0	0	0	0	0.0131368	0.0127026	0.0630683	9.21762	8.69443	9.81307	NA	NA	NA	NA	NA	0.787862	0.909323	-0.125889	0.956916	0.98071	0.507321	174.406	-8.33852	5.25841e-12	2.65817e-11	0	1.57701	-2.67176	0.336068	1	0	298.666	-10.825	5.5856e-19	5.13628e-18
novel.460	3	0	2	7	6	4	53	53	34	269	226	226	0.149283	0	0.0716908	0.112805	0.0814618	0.0682543	0.429347	0.415154	0.330577	5.68409	4.69647	5.00948	2.56954	3.3096	-0.315668	0.809311	0.883815	3.50939	19.5517	-2.40703	0.00615723	0.0115084	2.26998	156.964	-6.01401	1.98819e-17	1.48886e-16	7.56159	33.6773	-2.15984	0.000167927	0.000440485	5.03741	268.743	-5.73531	8.63576e-37	2.14843e-35
101736111	0	0	0	0	0	0	0	0	1	268	525	149	0	0	0	0	0	0	0	0	0.0113576	6.61509	12.7443	3.85801	NA	NA	NA	NA	NA	NA	NA	NA	NA	NA	0	202.326	-9.51501	1.80694e-13	1.02438e-12	NA	NA	NA	NA	NA	0	346.9	-11.0414	4.38388e-17	3.52962e-16
101744774	1	0	0	1	12	2	1	1	2	268	185	226	0.0748565	0	0	0.0242421	0.245089	0.0513381	0.0121863	0.0117835	0.0292525	8.5189	5.78329	7.53586	0.575558	2.70388	-2.17313	0.296994	1	0.787862	0.587498	0.500961	0.834628	0.909847	0.507321	148.098	-8.10262	3.49203e-11	1.63415e-10	6.14112	1.01629	2.64295	0.065675	0.101115	4.10316	253.496	-5.88764	3.29742e-20	3.25952e-19
novel.220	33	57	68	60	50	22	16	16	7	268	284	270	0.891278	1.97823	1.32298	0.524796	0.368453	0.203752	0.0703497	0.0680242	0.0369404	3.07364	3.20326	3.24831	89.2967	25.591	1.79803	0.00128864	0.00764914	121.89	5.37715	4.48172	3.71471e-20	3.53096e-19	80.0025	178.994	-1.17593	0.000413515	0.000946978	58.421	9.2516	2.6487	7.5328e-06	2.4393e-05	38.7199	306.567	-2.98129	9.88282e-15	6.69904e-14
novel.198	0	0	0	0	0	0	0	0	1	267	227	252	0	0	0	0	0	0	0	0	0.0480281	27.869	23.3019	27.5922	NA	NA	NA	NA	NA	NA	NA	NA	NA	NA	0	162.658	-9.19971	3.32e-14	1.97e-13	NA	NA	NA	NA	NA	0	278.501	-10.7242	1.45e-18	1.29e-17
101744095	1	0	0	0	0	2	83	75	72	267	296	231	0.107887	0	0	0	0	0.0739908	1.45777	1.27372	1.51776	12.232	13.3362	11.1013	0.575558	0.41165	0.563361	0.883402	1	0.787862	32.5949	-5.30508	3.38715e-05	8.53844e-05	0.507321	172.441	-8.32255	6.0972e-12	3.06744e-11	0.949187	56.2056	-5.97569	1.03999e-07	4.38109e-07	0.66501	295.363	-8.95148	4.14432e-17	3.34247e-16
101746493	0	0	0	0	0	0	2	1	0	266	266	282	0	0	0	0	0	0	0.0594706	0.0287523	0	20.6314	20.2901	22.9442	NA	NA	NA	NA	NA	0	0.401137	0.0689032	0.986255	0.996021	0	177.495	-9.32563	1.26e-14	7.69e-14	0	0.687082	-1.49362	0.708851	1	0	303.975	-10.8504	4.74e-19	4.38e-18
101735873	4	1	7	3	5	6	16	12	6	266	267	196	0.168399	0.054098	0.212286	0.0409016	0.0574331	0.0866185	0.109658	0.0795251	0.0493553	4.75532	4.69423	3.67561	5.98289	2.72268	1.18346	0.261957	0.420371	8.16059	4.69541	0.849237	0.340864	0.443629	5.311	158.147	-4.78115	1.65013e-20	1.5103e-19	6.2299	8.07503	-0.384006	0.63969	0.701904	4.21782	270.837	-6.02175	4.58481e-34	1.01688e-32
101747009	0	0	0	5	1	1	3	2	3	264	293	178	0	0	0	0.269163	0.0453542	0.0570013	0.0811837	0.0523333	0.0974383	18.6349	20.3398	13.1801	0	1.41058	-2.18172	0.434452	1	0	1.14955	-1.43964	0.600351	0.709229	0	159.109	-9.16843	7.53e-14	4.4e-13	3.22735	1.98373	0.694018	0.604647	0.670599	2.123	272.528	-7.02807	7.36e-26	1.04e-24
101741277	64	44	110	252	217	207	74	122	80	264	334	329	2.01284	1.77821	2.4921	2.56667	1.8621	2.23244	0.378882	0.603994	0.491613	3.52575	4.38682	4.60914	115.341	132.287	-0.190275	0.605026	0.734616	157.391	38.7828	2.02899	8.23894e-10	3.356e-09	102.81	202.102	-0.962829	0.000325157	0.000755898	302.51	66.8953	2.17584	2.99959e-11	1.91798e-10	202.556	346.229	-0.774279	0.00399659	0.0079213
101744386	65	44	50	165	177	130	63	71	53	264	200	322	2.44405	2.12595	1.35429	2.00919	1.81587	1.67618	0.385639	0.420242	0.389383	4.21522	3.14052	5.39322	90.6306	91.5466	-0.0220578	0.956451	0.974213	123.804	26.3074	2.22309	2.15078e-10	9.29042e-10	80.8771	172.236	-1.10024	0.00197885	0.00408867	209.179	45.3523	2.20489	4.12287e-15	3.91793e-14	139.899	294.869	-1.07495	0.000573634	0.00131937
692585	24	20	146	52	30	87	60	103	61	263	133	188	1.19127	1.27565	5.22031	0.835879	0.406288	1.48081	0.484835	0.804787	0.591607	5.54338	2.75693	4.15673	89.9553	33.8434	1.42157	0.058734	0.144366	122.529	31.355	1.97926	0.00173403	0.0035281	80.0541	127.408	-0.656234	0.282907	0.354808	77.6277	54.0703	0.517449	0.350119	0.423747	52.6651	217.986	-2.05456	0.00015874	0.000396807
110384791	0	0	1	3	4	2	1	3	3	261	205	243	0	0	0.0771756	0.104087	0.116926	0.0734762	0.0174413	0.0505943	0.0628003	11.874	9.172	11.5968	0.421434	1.72555	-1.51752	0.468024	1	0.572903	1.00883	-0.286739	0.899257	0.941153	0.374009	154.678	-8.1653	1.91713e-11	9.20465e-11	3.93819	1.74475	1.19578	0.321442	0.394554	2.62678	264.809	-6.63515	4.86456e-31	9.01702e-30
101739994	0	0	0	0	0	0	0	0	0	259	185	275	0	0	0	0	0	0	0	0	0	17.4055	12.2268	19.3862	NA	NA	NA	NA	NA	NA	NA	NA	NA	NA	0	157.306	-9.15126	9.72e-14	5.62e-13	NA	NA	NA	NA	NA	0	269.282	-10.6755	6.51e-18	5.6e-17
101739868	0	0	0	0	0	0	0	1	0	258	203	239	0	0	0	0	0	0	0	0.0080498	0	5.60247	4.33522	5.44419	NA	NA	NA	NA	NA	NA	NA	NA	NA	NA	0	152.701	-9.10854	7.29378e-14	4.26401e-13	NA	NA	NA	NA	NA	0	261.424	-10.6329	3.7389e-18	3.27177e-17
101742567	7	8	30	29	28	17	132	84	89	255	249	287	0.994303	1.4602	3.06963	1.33401	1.08516	0.828038	3.05238	1.87821	2.4701	15.3808	14.7705	18.1592	22.5169	14.3458	0.676548	0.312848	0.474643	30.6927	43.14	-0.453437	0.400409	0.509878	20.0807	172.678	-3.05132	1.13e-12	6.01e-12	32.7662	74.3325	-1.18101	0.00544859	0.0108557	21.8321	295.717	-3.75539	9.29e-31	1.69e-29
101741105	0	2	0	0	0	0	4	2	3	255	246	255	0	0.167587	0	0	0	0	0.042463	0.0205296	0.0382237	7.06101	6.6991	7.407	1.46126	0	3.7235	0.353463	1	1.99764	1.28501	0.468008	0.804818	0.888618	1.32731	164.768	-7.38419	2.23027e-12	1.15869e-11	0	2.21525	-3.17144	0.175225	0.235458	0	282.163	-10.7431	1.01787e-18	9.21571e-18
101737846	0	0	0	0	0	0	5	5	6	255	199	252	0	0	0	0	0	0	0.0359037	0.0347168	0.0517108	4.77623	3.66567	4.95132	NA	NA	NA	NA	NA	0	2.29384	-2.43673	0.263776	0.357433	0	154.168	-9.12226	7.49382e-14	4.37908e-13	0	3.96	-4.00859	0.0387486	0.0634297	0	263.936	-10.6466	4.05898e-18	3.54307e-17
novel.659	4	2	9	21	16	12	1	3	4	254	221	256	1.25178	0.804264	2.02886	2.12827	1.36616	1.28774	0.050946	0.147786	0.244586	33.7536	28.8824	35.6863	7.55639	9.58114	-0.293095	0.71654	0.820219	10.3052	1.16974	3.20062	0.00203885	0.00410483	6.72267	159.505	-4.47195	3.21382e-21	3.05391e-20	21.8981	2.02511	3.46698	3.70041e-05	0.000107216	14.5902	273.112	-4.22804	1.85234e-32	3.74343e-31
101739530	11	6	9	85	183	72	664	637	363	254	289	243	0.315013	0.220795	0.185661	0.788306	1.42988	0.707047	3.09561	2.87157	2.03117	3.08879	3.45627	3.09982	14.5078	64.1571	-2.15435	0.000260088	0.00211786	19.8155	231.302	-3.56072	7.22621e-17	5.30768e-16	12.9285	170.896	-3.7426	8.96309e-23	9.42779e-22	146.262	398.218	-1.44232	0.000397838	0.000978212	97.7083	292.728	-1.57892	1.69692e-05	4.85534e-05
101736353	60	58	24	28	16	28	7	5	8	254	156	206	2.87226	3.56781	0.827612	0.434081	0.20898	0.459632	0.0545523	0.0376778	0.0748283	5.16327	3.11868	4.39272	87.0243	14.3176	2.5983	7.96622e-05	0.000804383	118.953	2.88659	5.3667	5.598e-16	3.8493e-15	77.9074	134.418	-0.802017	0.122124	0.172015	32.7948	4.98375	2.72764	3.2566e-05	9.51583e-05	22.0515	230.044	-3.39461	2.58806e-15	1.8373e-14
101746465	19	16	17	47	100	39	432	405	293	252	225	183	0.708269	0.766419	0.456496	0.567391	1.01709	0.498528	2.62163	2.37653	2.13411	3.989	3.50268	3.03872	29.79	35.1015	-0.254133	0.649045	0.767384	40.6899	158.402	-1.99391	7.29785e-09	2.73741e-08	26.6157	143.316	-2.46387	8.37291e-13	4.51286e-12	80.0215	272.901	-1.76421	5.54146e-06	1.83026e-05	53.4469	245.394	-2.1922	7.92842e-09	3.34145e-08
101746445	18	19	36	33	53	48	138	141	107	249	208	284	1.54228	2.09193	2.22197	0.915685	1.23903	1.41031	1.92493	1.90176	1.79135	9.05963	7.44268	10.8394	39.4136	25.897	0.608712	0.201053	0.348806	53.7836	54.2711	-0.00688952	0.983796	0.996021	35.2055	162.054	-2.19727	3.88182e-11	1.81098e-10	59.1996	93.539	-0.659203	0.0400019	0.0652363	39.8889	277.467	-2.79921	5.41806e-17	4.3277e-16
101743566	3	1	2	7	13	3	489	444	285	248	310	170	0.112376	0.0481342	0.0539666	0.0849161	0.132864	0.0385348	2.98197	2.61805	2.08593	3.94477	4.84939	2.83658	3.30017	4.32064	-0.394364	0.734805	0.832599	4.50821	169.915	-5.24162	8.234e-15	5.14896e-14	2.93363	157.434	-5.74695	5.05355e-17	3.67957e-16	9.84036	292.593	-4.86632	2.10637e-23	3.98595e-22	6.53205	269.712	-5.3337	3.15897e-26	4.55162e-25
101742449	0	1	1	4	5	2	0	0	1	247	216	207	0	0.0565538	0.0317033	0.0570112	0.0600404	0.0301836	0	0	0.00859932	4.61611	3.96997	4.05812	1.15206	2.10557	-0.921965	0.591391	1	1.57172	0.160913	3.34001	0.219885	0.306498	1.03766	145.799	-7.22212	8.26869e-12	4.11748e-11	4.80341	0.280361	4.19872	0.0168092	0.0300886	3.19369	249.642	-6.26228	7.79368e-33	1.60963e-31
100379477	14	12	9	6	3	7	3	2	4	244	273	206	3.03737	3.34544	1.40655	0.421562	0.177584	0.520773	0.105958	0.0683036	0.169564	22.4791	24.7347	19.9082	20.6182	3.19938	2.68322	0.000725473	0.00483366	28.1721	1.31046	4.42801	2.35e-08	8.41e-08	18.4324	156.954	-3.15094	4.64e-16	3.18e-15	7.33347	2.26409	1.70378	0.0956645	0.140488	4.94597	268.839	-5.80655	6.68e-34	1.46e-32
101741253	0	0	0	0	0	0	1	0	1	243	243	239	0	0	0	0	0	0	0.0062884	0	0.00754747	3.98586	3.91992	4.11235	NA	NA	NA	NA	NA	0	0.296377	0.522744	0.896874	0.939073	0	157.914	-9.15709	3.68705e-14	2.17783e-13	0	0.511876	-1.05025	0.794548	1	0	270.439	-10.6819	1.53681e-18	1.37031e-17
134199004	4	4	5	4	6	10	4	7	6	242	261	171	0.484735	0.622883	0.436474	0.15698	0.198385	0.415552	0.0789129	0.133532	0.142069	12.4531	13.2087	9.23071	7.33191	3.92601	0.889964	0.336798	0.500325	10.0112	2.41879	2.03559	0.017048	0.0298624	6.55394	146.031	-4.51623	2.48828e-19	2.11203e-18	8.9935	4.17659	1.10646	0.198844	0.262264	6.11476	250.116	-5.38142	3.98935e-29	6.73938e-28
101738523	11	9	16	115	189	102	423	406	244	242	259	176	0.484427	0.509308	0.507574	1.64011	2.27097	1.54034	3.03263	2.81453	2.09957	4.52554	4.76332	3.45258	19.6497	77.5604	-1.98048	4.03997e-05	0.000469956	26.8223	149.429	-2.47688	1.36014e-10	5.99727e-10	17.5376	146.746	-3.06473	6.42104e-17	4.64557e-16	177.016	257.304	-0.538191	0.0966352	0.141818	118.426	251.338	-1.08339	0.00039065	0.000922261
novel.413	0	0	0	0	1	0	0	0	0	241	213	226	0	0	0	0	0.0253013	0	0	0	0	9.48998	8.24865	9.33539	NA	NA	NA	NA	NA	NA	NA	NA	NA	NA	0	148.197	-9.06541	7.65467e-14	4.46544e-13	NA	NA	NA	NA	NA	0.261021	253.753	-9.62817	2.60809e-15	1.85059e-14
105841313	6	6	4	12	25	11	20	17	17	241	204	206	0.45256	0.581538	0.217335	0.293121	0.514492	0.28451	0.245583	0.201845	0.250541	7.719	6.42583	6.92129	9.52285	9.0842	0.0218339	0.978089	0.987497	13.0117	7.65835	0.71401	0.302833	0.402502	8.52189	141.749	-4.15139	2.45744e-19	2.08844e-18	20.7166	13.2053	0.662273	0.240469	0.308362	13.8538	242.696	-4.11146	4.06317e-28	6.54282e-27
105841825	0	0	0	0	0	0	0	0	0	240	176	185	0	0	0	0	0	0	0	0	0	38.6029	27.8404	31.2145	NA	NA	NA	NA	NA	NA	NA	NA	NA	NA	0	130.85	-8.88592	3.66e-13	2.02e-12	NA	NA	NA	NA	NA	0	223.987	-10.4101	2.41e-17	1.99e-16
101742940	0	0	0	0	1	0	0	0	0	240	279	201	0	0	0	0	0.0457381	0	0	0	0	17.0842	19.5318	15.0091	NA	NA	NA	NA	NA	NA	NA	NA	NA	NA	0	156.222	-9.14191	5.43e-14	3.19e-13	NA	NA	NA	NA	NA	0.261021	267.602	-9.70516	1.95e-15	1.39e-14
105843008	0	0	0	0	1	0	0	0	0	240	185	210	0	0	0	0	0.0433281	0	0	0	0	16.184	12.2688	14.8549	NA	NA	NA	NA	NA	NA	NA	NA	NA	NA	0	138.435	-8.96708	1.89355e-13	1.07215e-12	NA	NA	NA	NA	NA	0.261021	236.992	-9.52958	6.85646e-15	4.71332e-14
105841590	13	3	7	43	31	24	69	47	58	239	279	237	0.477543	0.141609	0.18523	0.511537	0.310702	0.302315	0.41263	0.271776	0.416295	3.72808	4.28003	3.87803	12.6242	19.1946	-0.598502	0.404536	0.566549	17.249	24.7998	-0.518148	0.399924	0.509307	11.2042	164.194	-3.86576	4.96954e-19	4.14098e-18	43.8747	42.7659	0.0363327	0.935892	0.950263	29.2253	281.259	-3.26843	3.02533e-23	3.63194e-22
101740088	0	0	0	2	1	4	3	0	0	238	179	145	0	0	0	0.0284154	0.0119701	0.0601761	0.0214263	0	0	4.43383	3.27952	2.83365	0	1.4095	-2.18043	0.422032	1	0	0.406394	0.0518576	0.989652	0.997933	0	121.955	-8.78463	9.92551e-13	5.31615e-12	3.23548	0.694546	2.18335	0.258943	0.328636	2.20283	208.76	-6.63435	1.1738e-23	1.44646e-22
101738003	2	0	1	0	0	0	1	0	1	237	182	183	0.236577	0	0.0852092	0	0	0	0.0192569	0	0.0231125	11.9045	8.99059	9.64248	1.57255	0	3.88694	0.224793	1	2.14863	0.296377	2.91731	0.176113	0.251995	1.38865	131.015	-6.48672	3.48179e-13	1.92987e-12	0	0.511876	-1.05025	0.794548	1	0	224.285	-10.412	2.04799e-17	1.69736e-16
101739476	0	1	2	10	10	8	0	1	0	237	271	225	0	0.0901541	0.101078	0.227208	0.191424	0.192466	0	0.011044	0	7.06075	7.94012	7.03171	1.5735	5.4468	-1.7609	0.179321	0.322285	2.14463	0.130208	3.8269	0.12676	0.188116	1.41167	159.347	-6.77136	1.33754e-14	8.16496e-14	12.449	0.224052	5.56761	0.000129744	0.000347011	8.3292	272.947	-5.03649	6.70917e-40	1.92357e-38
105841456	0	0	0	1	0	0	0	1	0	236	192	196	0	0	0	0.0868401	0	0	0	0.0422108	0	26.8727	21.5008	23.4116	NA	NA	NA	NA	NA	NA	NA	NA	NA	NA	0	135.867	-8.94019	2e-13	1.13e-12	0.471884	0.224052	0.866217	0.831886	1	0.305895	232.611	-9.50276	7.09e-15	4.87e-14
101736123	13	25	72	10	4	106	21	27	23	236	242	229	0.440001	1.08731	1.75544	0.10961	0.0369389	1.23026	0.115711	0.143853	0.152105	3.39189	3.42058	3.45256	56.0912	24.5746	1.19562	0.271521	0.430925	76.4617	10.0614	2.93895	2.37053e-07	7.65241e-07	50.1152	153.922	-1.60429	0.000559461	0.0012539	56.5991	17.3595	1.70325	0.119936	0.170649	39.3486	263.613	-2.74835	0.00618746	0.0117832
134199615	0	0	0	1	1	2	7	5	7	235	174	207	0	0	0	0.0620115	0.0522451	0.131323	0.218209	0.150711	0.261899	19.1082	13.9141	17.6562	0	0.79167	-1.34996	0.678324	1	0	2.72568	-2.6856	0.19526	0.276306	0	134.355	-8.9239	2.82e-13	1.57e-12	1.81441	4.70339	-1.38649	0.245818	0.314205	1.23193	229.996	-7.59268	1.14e-21	1.24e-20
100174849	6	0	4	5	3	0	0	0	0	234	212	249	1.73293	0	0.83221	0.46767	0.236409	0	0	0	0	28.6988	25.5705	32.0349	5.13908	1.55243	1.74863	0.27709	0.437269	7.01878	0	6.50511	0.00257571	0.00510689	4.53996	151.711	-4.97164	3.64e-19	3.05e-18	3.53943	0	4.71596	0.0913996	0.135151	2.31254	259.782	-6.77929	2.69e-28	4.36e-27
101742425	0	0	0	0	1	0	1	1	0	233	226	202	0	0	0	0	0.029528	0	0.0176183	0.0170359	0	10.7077	10.2142	9.73795	NA	NA	NA	NA	NA	0	0.265673	0.658643	0.870667	0.929157	0	143.76	-9.02178	9.4815e-14	5.489e-13	0.393338	0.455567	0.0492888	0.988133	1	0.261021	246.188	-9.58468	3.21351e-15	2.25746e-14
101737026	0	1	0	0	0	0	0	0	0	231	271	247	0	0.2989	0	0	0	0	0	0	0	22.8168	26.3249	25.5927	NA	NA	NA	NA	NA	NA	NA	NA	NA	NA	0.663655	163.059	-8.24161	9.78e-12	4.84e-11	NA	NA	NA	NA	NA	0	279.316	-10.7285	1.27e-18	1.13e-17
134199502	1	1	5	5	3	2	38	17	31	230	201	196	0.214604	0.275766	0.772951	0.347495	0.17566	0.14718	1.32759	0.57429	1.29988	20.9597	18.0139	18.7365	3.41335	1.96408	0.860506	0.508713	0.658715	4.6512	12.3495	-1.31535	0.157653	0.228851	3.04102	136.475	-5.3414	9.85e-18	7.52e-17	4.48862	21.2976	-2.2522	0.00502941	0.0101125	2.97755	233.676	-6.29758	9.33e-31	1.7e-29
novel.401	1	0	0	0	0	0	0	0	0	230	263	233	0.139051	0	0	0	0	0	0	0	0	13.5807	15.2723	14.432	NA	NA	NA	NA	NA	NA	NA	NA	NA	NA	0.507321	157.972	-8.19593	1.2433e-11	6.08477e-11	NA	NA	NA	NA	NA	0	270.592	-10.6828	1.67314e-18	1.48904e-17
101737966	1	0	1	3	7	6	2	3	0	230	229	165	0.0479703	0	0.0345554	0.0466052	0.0916187	0.0986971	0.0156187	0.0226536	0	4.68511	4.58756	3.52575	0.996991	3.07036	-1.53156	0.343697	1	1.36076	0.661554	1.09257	0.616596	0.724568	0.88133	135.332	-7.12119	2.39038e-11	1.13809e-10	7.01658	1.13519	2.58207	0.0357875	0.0591004	4.73986	231.763	-5.61054	2.8718e-31	5.40849e-30
110385074	1	1	0	11	11	8	4	4	4	229	207	227	0.0968793	0.12449	0	0.345115	0.290761	0.265767	0.0630862	0.0610007	0.0757173	9.42075	8.37481	9.79606	1.30619	5.82682	-2.3209	0.102238	0.216718	1.78668	1.70634	-0.0688775	0.966111	0.987926	1.17098	144.576	-7.20063	8.97005e-12	4.45214e-11	13.3142	2.94371	2.18397	0.00466528	0.00944176	8.89612	247.563	-4.79723	8.98967e-37	2.23254e-35
101736412	11	13	34	15	18	15	57	232	168	229	205	244	0.517292	0.785577	1.15177	0.228441	0.230956	0.241888	0.436376	1.71741	1.54368	4.57296	4.02597	5.11125	30.158	9.30919	1.71018	0.00400905	0.0185409	41.1299	64.9631	-0.647011	0.297826	0.396989	26.9243	148.021	-2.43028	5.91745e-11	2.72442e-10	21.2772	112.277	-2.39921	0.000100136	0.000272788	14.2744	253.459	-4.15151	5.44278e-34	1.19962e-32
101739930	18	7	9	38	48	20	32	42	27	226	236	152	1.52718	0.763165	0.550053	1.0441	1.11115	0.581874	0.441989	0.560934	0.447596	8.14228	8.36189	5.74456	19.2673	20.2956	-0.0851175	0.897952	0.939475	26.3294	14.1483	0.882515	0.121967	0.181857	17.1434	132.992	-2.97334	1.7037e-11	8.20582e-11	46.3037	24.3884	0.926972	0.0464752	0.0746205	30.8031	227.772	-2.87896	1.67454e-14	1.11948e-13
692647	45	14	36	7	10	25	16	18	6	226	177	200	2.7374	1.09435	1.57751	0.1379	0.165974	0.521491	0.158449	0.172362	0.0713151	5.83786	4.49649	5.4194	51.3005	8.32728	2.63213	0.000183123	0.00158994	70.0618	5.47666	3.66907	1.04824e-10	4.66101e-10	45.5849	131.46	-1.51723	5.50403e-05	0.000143302	19.1014	9.41934	1.00611	0.201085	0.264925	13.0641	225.057	-4.12623	1.40853e-14	9.46582e-14
101740464	0	0	1	1	2	0	0	1	0	225	354	136	0	0	0.0299716	0.0134743	0.0227043	0	0	0.00654952	0	3.97527	6.15096	2.52057	0.421434	0.553857	0.113331	0.971239	1	0.572903	0.130208	2.43711	0.550333	0.658399	0.374009	154.036	-8.15993	9.93767e-11	4.50257e-10	1.25856	0.224052	2.2772	0.426511	1	0.827937	263.999	-8.22661	1.66032e-17	1.38174e-16
101738488	1	0	0	0	1	3	2	2	0	225	290	144	0.0382968	0	0	0	0.010449	0.039397	0.0124691	0.0120569	0	3.65901	4.63803	2.45651	0.575558	0.791312	-0.38676	0.893492	1	0.787862	0.531346	0.61902	0.827361	0.905178	0.507321	142.352	-8.04615	8.70888e-11	3.96026e-10	1.81712	0.911134	0.962149	0.641788	0.703616	1.25854	243.887	-7.67054	5.39581e-20	5.26735e-19
110386633	1	0	0	0	2	0	2	4	2	223	324	214	0.0845847	0	0	0	0.0461567	0	0.0275401	0.0532593	0.0330541	8.00969	11.4449	8.06306	0.575558	0.347674	0.771785	0.843092	1	0.787862	1.11359	-0.437194	0.83634	0.911043	0.507321	165.016	-8.25911	1.42029e-11	6.89425e-11	0.786675	1.91996	-1.20922	0.53959	0.609299	0.522042	282.762	-8.90658	2.41568e-16	1.833e-15
101746767	21	15	30	48	92	41	534	465	281	223	228	232	0.648834	0.595536	0.667697	0.480282	0.77556	0.434389	2.68596	2.26158	1.69639	2.92576	2.94187	3.19299	35.6891	34.3286	0.0572731	0.908856	0.945625	48.7145	178.101	-1.8635	9.7286e-08	3.27201e-07	31.8288	148.853	-2.21607	3.18953e-14	1.89378e-13	78.2958	306.595	-1.96485	3.57797e-07	1.39783e-06	52.3296	254.931	-2.27704	8.75812e-12	4.78474e-11
101747076	0	0	0	0	0	0	0	0	0	222	180	202	0	0	0	0	0	0	0	0	0	14.2675	11.3768	13.6182	NA	NA	NA	NA	NA	NA	NA	NA	NA	NA	0	131.687	-8.89497	2.78636e-13	1.55576e-12	NA	NA	NA	NA	NA	0	225.457	-10.4194	1.63587e-17	1.3622e-16
101742510	1	0	1	3	9	3	14	14	14	222	203	174	0.114102	0	0.0821936	0.110855	0.280188	0.11738	0.260055	0.251458	0.312123	10.7564	9.67307	8.84378	0.996991	2.80056	-1.4076	0.400248	1	1.36076	5.9722	-2.02448	0.136923	0.201641	0.88133	130.172	-7.06445	2.78099e-11	1.314e-10	6.37947	10.303	-0.66489	0.392999	0.467253	4.26439	222.898	-5.66267	2.41784e-30	4.32817e-29
101738937	0	0	0	4	55	7	1	0	0	222	188	224	0	0	0	0.10169	1.17803	0.188434	0.0127798	0	0	7.40034	6.16328	7.8329	0	11.8265	-5.25788	0.00353057	0.0168615	NA	NA	NA	NA	NA	0	138.379	-8.96638	1.78272e-13	1.01149e-12	26.8433	0.231515	6.68282	6.10415e-05	0.000171504	17.9073	236.931	-3.71238	2.61339e-06	8.31404e-06
134199016	12	7	12	27	7	10	9	11	3	222	199	169	0.658074	0.49328	0.474044	0.47951	0.104738	0.18805	0.0803488	0.0949577	0.0321454	5.1697	4.55743	4.12833	17.0783	8.84205	0.956341	0.228429	0.382223	23.3209	3.13421	2.87458	2.70953e-05	6.91486e-05	15.2215	128.191	-3.07917	2.37841e-16	1.65508e-15	20.2402	5.38929	1.88954	0.029226	0.0494768	13.4114	219.498	-4.04222	4.92883e-14	3.16747e-13
101745543	3	2	6	25	27	8	404	266	188	221	188	166	0.179501	0.153772	0.258607	0.484423	0.44078	0.16414	3.93522	2.50536	2.19789	5.61508	4.6976	4.42433	5.71653	11.4948	-0.978361	0.268493	0.427191	7.79865	119.615	-3.88607	6.40818e-11	2.9002e-10	5.09332	124.972	-4.55552	6.14262e-18	4.75888e-17	26.214	205.838	-2.96877	7.90949e-09	3.83338e-08	17.355	213.97	-3.61145	3.06674e-17	2.50055e-16
101740410	6	9	17	6	6	5	3	5	4	221	201	162	0.280731	0.541107	0.57297	0.0909139	0.0765955	0.0802212	0.0228509	0.0368259	0.0365681	4.39087	3.92743	3.37636	17.1934	3.30925	2.38344	0.0017281	0.009624	23.4559	1.70109	3.79507	3.73138e-07	1.18253e-06	15.375	126.806	-3.03473	1.50528e-14	9.15621e-14	7.5643	2.93625	1.36811	0.123083	0.174332	5.06402	217.13	-5.42619	3.46989e-32	6.93291e-31
101737536	33	9	10	15	14	54	50	33	43	220	154	220	1.41376	0.495458	0.308607	0.20811	0.163645	0.793298	0.348719	0.222546	0.359944	4.00225	2.75522	4.19836	29.7834	16.641	0.839128	0.32774	0.491739	40.7179	17.9893	1.1731	0.0713045	0.11135	26.4546	129.865	-2.30335	2.14263e-05	5.86669e-05	38.213	31.025	0.29704	0.67442	0.732816	26.198	222.299	-3.09481	9.74058e-07	3.27456e-06
novel.571	0	0	0	0	0	0	0	0	0	217	236	185	0	0	0	0	0	0	0	0	0	11.4059	12.1994	10.2004	NA	NA	NA	NA	NA	NA	NA	NA	NA	NA	0	138.561	-8.96878	1.4941e-13	8.52682e-13	NA	NA	NA	NA	NA	0	237.325	-10.4937	7.90724e-18	6.73548e-17
101737424	12	6	22	40	47	42	297	245	193	217	176	190	0.765583	0.491886	1.01106	0.82644	0.818129	0.918841	3.08468	2.46049	2.40587	5.87881	4.68919	5.39957	20.562	25.0623	-0.254461	0.639771	0.759807	28.0511	103.19	-1.83227	5.46744e-06	1.51613e-05	18.298	127.038	-2.74173	2.32127e-13	1.30622e-12	57.2952	177.762	-1.63492	4.46708e-08	1.97137e-07	38.469	217.497	-2.5015	1.11449e-18	1.0039e-17
101744656	28	18	37	68	114	74	378	305	228	217	199	180	1.15288	0.952362	1.09742	0.906727	1.28069	1.04482	2.53374	1.97684	1.83428	3.79408	3.4218	3.30137	44.86	49.0689	-0.125672	0.768164	0.855517	61.2363	127.607	-1.05189	0.00110453	0.00230165	39.9891	129.617	-1.68728	3.04611e-09	1.21542e-08	112.049	219.771	-0.969629	0.00168544	0.0037297	75.1626	221.949	-1.55931	1.66167e-08	6.80391e-08
101743622	1	0	0	6	4	0	0	1	0	216	290	171	0.0608312	0	0	0.1182	0.0663895	0	0	0.00957569	0	5.57955	7.36713	4.63358	0.575558	1.93245	-1.67896	0.49323	1	0.787862	0.130208	2.43711	0.540394	0.652215	0.507321	146.556	-8.08809	4.44061e-11	2.06183e-10	4.40465	0.224052	4.07044	0.0698912	0.106714	2.87945	251.103	-6.41428	2.97724e-25	4.03042e-24
105842513	0	0	0	0	1	0	0	0	0	215	157	176	0	0	0	0	0.147181	0	0	0	0	49.2487	35.368	42.2907	NA	NA	NA	NA	NA	NA	NA	NA	NA	NA	0	119.415	-8.7539	8.66045e-13	4.65865e-12	NA	NA	NA	NA	NA	0.261021	204.414	-9.31627	3.29838e-14	2.14608e-13
101744268	0	0	0	2	1	2	0	0	1	215	209	295	0	0	0	0.088205	0.0371566	0.0933971	0	0	0.0266089	12.4331	11.8862	17.8953	0	0.997853	-1.68284	0.574274	1	NA	NA	NA	NA	NA	0	157.452	-9.15252	9.24514e-14	5.35897e-13	2.28629	0.280361	3.11331	0.137713	0.191731	1.53782	269.642	-7.49779	3.14852e-24	4.03388e-23
101737150	0	1	1	2	0	2	0	1	0	215	191	183	0	0.113396	0.0635679	0.0571564	0	0.0605208	0	0.0138912	0	8.0566	7.03885	7.1935	1.15206	0.824016	0.466457	0.83701	1	1.57172	0.130208	3.34024	0.221837	0.308572	1.03766	128.181	-7.03624	2.99539e-11	1.41092e-10	1.89295	0.224052	2.83672	0.28111	0.352155	1.2768	219.48	-7.52087	9.45922e-22	1.03116e-20
101739967	38	22	36	107	139	78	223	228	125	212	216	171	3.15266	2.34541	2.1515	2.87487	3.14646	2.21906	3.01191	2.97764	2.02632	7.46877	7.48379	6.31953	53.1166	62.2793	-0.232462	0.588436	0.721851	72.5373	80.0102	-0.146206	0.680987	0.783592	47.3429	130.081	-1.46323	6.32778e-07	2.04023e-06	142.184	137.757	0.0455528	0.892305	0.91591	94.9481	222.779	-1.22763	6.72493e-06	2.02394e-05
101741620	26	23	23	70	104	54	104	110	87	211	210	200	1.20673	1.37172	0.768966	1.05214	1.31699	0.859428	0.7858	0.803659	0.788967	4.1585	4.07032	4.13485	41.4619	43.6264	-0.0908111	0.850154	0.911394	56.6341	42.4106	0.39113	0.286892	0.384289	37.0566	135.196	-1.90173	1.94231e-09	7.90923e-09	99.567	73.1147	0.448989	0.169788	0.229354	66.5141	231.531	-1.79412	2.07818e-10	1.01225e-09
101744751	34	30	53	176	210	139	536	539	365	210	212	213	1.20367	1.36474	1.3516	2.01781	2.02843	1.68742	3.08913	3.00373	2.52479	3.15694	3.13428	3.35894	63.8238	101.404	-0.667565	0.0707743	0.165591	87.1158	201.524	-1.20929	7.00289e-06	1.91613e-05	56.981	138.359	-1.27966	7.12547e-07	2.28664e-06	231.621	347.188	-0.58374	0.0204054	0.0357861	154.87	236.954	-0.611999	0.00755104	0.0141173
novel.292	0	0	0	0	0	0	1	2	1	210	178	244	0	0	0	0	0	0	0.0142933	0.0276415	0.0171551	7.82937	6.52653	9.54274	NA	NA	NA	NA	NA	0	0.556794	-0.397724	0.91078	0.947396	0	138.236	-8.96476	2.52323e-13	1.41521e-12	0	0.95998	-1.96924	0.523404	1	0	236.69	-10.4893	1.71029e-17	1.42081e-16
novel.180	0	0	0	0	0	0	0	0	0	210	247	205	0	0	0	0	0	0	0	0	0	7.4339	8.59902	7.61249	NA	NA	NA	NA	NA	NA	NA	NA	NA	NA	0	143.925	-9.02346	1.00632e-13	5.80852e-13	NA	NA	NA	NA	NA	0	246.54	-10.5485	5.04912e-18	4.38835e-17
101740981	6	18	2	8	7	14	3	6	0	210	206	142	0.351269	1.35414	0.0843456	0.151677	0.111815	0.281059	0.0285926	0.0552948	0	5.22068	5.03651	3.70315	17.4475	5.74787	1.56814	0.121792	0.246001	23.8518	1.18764	4.27028	0.000544966	0.00118023	15.7377	120.945	-3.01547	2.40936e-05	6.54981e-05	13.1727	2.03886	2.64773	0.0135612	0.0248112	8.92938	207.119	-4.56339	7.65449e-24	9.54679e-23
novel.540	0	0	0	0	0	0	0	0	0	208	173	196	0	0	0	0	0	0	0	0	0	22.8023	18.6516	22.5396	NA	NA	NA	NA	NA	NA	NA	NA	NA	NA	0	125.833	-8.82934	4.21e-13	2.31e-12	NA	NA	NA	NA	NA	0	215.443	-10.3538	2.59e-17	2.13e-16
134201484	6	4	5	0	3	1	3	3	6	208	185	223	0.526793	0.451285	0.316229	0	0.0718659	0.0301071	0.0428798	0.0414623	0.10293	7.7548	6.78319	8.72143	8.48303	0.727336	3.4842	0.00567105	0.0243962	11.587	1.76249	2.72616	0.00244085	0.00486186	7.56859	134.506	-4.18791	6.41893e-19	5.30027e-18	1.65461	3.04887	-0.828179	0.577705	0.645372	1.11557	230.316	-7.60834	1.25345e-21	1.35592e-20
101745285	5	5	1	23	24	6	3	3	6	208	261	183	0.387247	0.497611	0.0557906	0.57688	0.507157	0.159349	0.0378253	0.0365749	0.0907973	6.84069	8.44174	6.3134	6.95236	10.1492	-0.605548	0.547034	0.687684	9.50632	1.76249	2.39265	0.0286147	0.0480572	6.22889	141.445	-4.6635	4.16558e-17	3.05253e-16	23.141	3.04887	2.95274	0.000618059	0.0014772	15.2951	242.318	-3.97243	7.41431e-18	6.33089e-17
119630689	0	0	1	0	0	0	4	4	7	208	231	212	0	0	0.0269542	0	0	0	0.0243661	0.0235606	0.0511781	3.30495	3.60968	3.53356	NA	NA	NA	NA	NA	0.572903	2.18908	-1.40352	0.462665	0.578078	0.374009	141.71	-8.03916	3.15997e-11	1.48486e-10	0	3.78479	-3.94066	0.0497569	0.0791559	0	242.727	-10.5259	5.37785e-18	4.65971e-17
134199925	0	0	0	0	0	0	0	1	0	205	150	166	0	0	0	0	0	0	0	0.0418065	0	23.1192	16.6366	19.6382	NA	NA	NA	NA	NA	NA	NA	NA	NA	NA	0	113.512	-8.68078	1.39e-12	7.35e-12	NA	NA	NA	NA	NA	0	194.309	-10.2049	1.08e-16	8.41e-16
101746489	66	10	73	110	80	106	9	185	23	205	172	212	3.99907	0.778604	3.18626	2.15848	1.32257	2.20242	0.088777	1.76453	0.272299	5.27457	4.35228	5.72196	76.0577	58.4045	0.390964	0.534217	0.67788	103.809	29.0087	1.84154	0.0596168	0.0945307	67.4224	128.616	-0.917236	0.0745827	0.111495	133.681	49.9815	1.41707	0.131416	0.184477	89.7757	220.213	-1.29784	9.06334e-05	0.00023536
105842637	42	24	32	60	61	44	33	35	37	204	180	175	3.74206	2.74773	2.05378	1.73122	1.48287	1.34429	0.47865	0.490877	0.64412	7.7181	6.69742	6.94534	55.1944	32.0313	0.779118	0.090908	0.198912	75.3948	14.9814	2.32723	1.64235e-08	5.95468e-08	49.2035	121.674	-1.31852	3.40007e-05	9.06466e-05	73.1887	25.8552	1.50642	6.37002e-05	0.00017859	48.9062	208.336	-2.09009	1.11968e-14	7.56069e-14
101741921	16	17	33	88	100	115	8	26	11	204	228	211	0.719244	0.98199	1.0686	1.28109	1.22651	1.7727	0.0585449	0.183981	0.0966169	3.89408	4.28021	4.22506	35.5369	59.1977	-0.729988	0.101139	0.215163	48.4915	6.23917	2.95542	2.83247e-07	9.0818e-07	31.7415	139.989	-2.13247	4.49334e-12	2.28664e-11	135.438	10.7614	3.64585	8.02545e-13	6.03802e-12	91.2589	239.781	-1.39707	8.72598e-07	2.95318e-06
134199802	0	0	0	0	0	1	2	0	0	202	167	186	0	0	0	0	0	0.0298238	0.0283175	0	0	7.46024	6.06558	7.20593	NA	NA	NA	NA	NA	0	0.270929	0.634136	0.875369	0.929157	0	121.002	-8.77288	6.06014e-13	3.3054e-12	0.474594	0.46303	0.035775	0.992942	1	0.332505	207.169	-9.33551	2.20052e-14	1.45594e-13
101745656	2	0	0	2	0	0	0	0	0	202	284	184	0.0814537	0	0	0.0263786	0	0	0	0	0	3.49342	4.83029	3.33805	1.15112	0.412366	1.49325	0.657099	1	1.57572	0	4.33241	0.283174	0.380132	1.01464	145.234	-7.21169	1.6854e-11	8.12631e-11	0.943768	0	2.79837	0.487615	1	0.61179	248.854	-8.70841	8.9642e-16	6.53146e-15
novel.431	0	0	0	0	0	0	0	0	0	201	201	188	0	0	0	0	0	0	0	0	0	22.1173	21.7514	21.7005	NA	NA	NA	NA	NA	NA	NA	NA	NA	NA	0	128.416	-8.85885	2.75e-13	1.54e-12	NA	NA	NA	NA	NA	0	219.921	-10.3836	1.48e-17	1.24e-16
101737210	2	0	0	2	0	2	5	2	0	201	292	179	0.153526	0	0	0.0497191	0	0.0526457	0.0624836	0.0241672	0	6.55191	9.36073	6.12069	1.15112	0.824016	0.489659	0.85081	1	1.57572	0.93774	0.732198	0.768516	0.856675	1.01464	145.57	-7.21454	1.98214e-11	9.49344e-11	1.89295	1.60568	0.2	0.918776	0.936904	1.2768	249.443	-7.70187	2.20967e-21	2.35065e-20
101741862	9	15	32	77	109	51	151	105	102	201	160	172	0.465042	0.995963	1.19109	1.28849	1.5367	0.90365	1.27019	0.85405	1.0298	4.41027	3.45258	3.95889	29.6253	45.3214	-0.606064	0.277815	0.438203	40.406	50.5401	-0.310356	0.501122	0.618411	26.489	116.126	-2.11847	8.80384e-08	3.0939e-07	103.413	87.0811	0.25077	0.506385	0.578397	68.963	198.808	-1.52265	1.93681e-06	6.24758e-06
101738250	5	14	41	11	22	52	9	6	4	200	226	199	0.197204	0.709537	1.16486	0.140501	0.236745	0.703281	0.0577871	0.0372512	0.0308254	3.34961	3.72244	3.49617	30.3854	16.7953	0.86676	0.307848	0.468741	41.4118	2.64408	3.97633	2.92915e-07	9.37696e-07	27.1621	135.977	-2.30135	1.00778e-05	2.86374e-05	38.523	4.54939	3.07254	0.000137755	0.000366712	26.3976	232.913	-3.14994	7.89726e-08	3.01322e-07
101738444	0	0	0	0	0	1	0	2	0	199	245	129	0	0	0	0	0	0.017484	0	0.0160522	0	4.30857	5.21677	2.92985	NA	NA	NA	NA	NA	0	0.260417	0.683465	0.865916	0.929157	0	123.851	-8.80712	1.21727e-12	6.47413e-12	0.474594	0.448104	0.076597	0.984903	1	0.332505	212.174	-9.37051	5.51124e-14	3.5305e-13
101744960	48	74	60	87	110	94	215	183	116	198	160	185	2.23154	4.42076	2.00936	1.30985	1.3953	1.49855	1.62721	1.33924	1.05372	3.90883	3.1064	3.83115	106.979	56.4076	0.912097	0.044352	0.117776	146.104	71.6189	1.01377	0.0123898	0.0221949	95.9024	118.437	-0.321648	0.393034	0.46913	128.933	123.299	0.0627055	0.836987	0.872851	86.5806	202.772	-1.2282	2.76843e-06	8.77363e-06
101738052	5	28	159	11	1	116	73	75	72	198	177	153	0.243474	1.75204	5.5773	0.173467	0.0132861	1.93696	0.578694	0.574895	0.685046	4.09418	3.5994	3.31871	90.3433	26.3176	1.78376	0.177529	0.320169	122.998	31.2402	1.98512	0.0171692	0.0300525	80.5863	114.746	-0.501788	0.52894	0.601157	60.6369	53.8905	0.168461	0.88842	0.912794	42.1965	196.476	-2.22241	0.0529478	0.0818948
105841854	0	0	0	0	0	0	4	1	0	198	118	183	0	0	0	0	0	0	0.0483537	0.0116888	0	6.24325	3.65917	6.05302	NA	NA	NA	NA	NA	0	0.672067	-0.672138	0.865306	0.929157	0	109.12	-8.62361	4.17785e-12	2.13164e-11	0	1.15011	-2.2332	0.5692	1	0	186.749	-10.1475	4.99973e-16	3.70216e-15
101738842	0	0	2	11	8	41	1	0	1	197	175	163	0	0	0.106751	0.263955	0.161734	1.04174	0.0120626	0	0.0144777	6.19843	5.41513	5.37996	0.842867	12.0975	-3.57856	0.0198713	0.0639561	1.14581	0.296377	2.13455	0.453926	0.568256	0.748017	116.383	-6.91282	9.02596e-11	4.099e-10	27.7958	0.511876	5.81176	2.94154e-05	8.64932e-05	19.0857	199.279	-3.39806	2.70726e-07	9.70733e-07
101743147	13	23	38	27	28	21	21	26	28	196	194	118	0.767893	1.74577	1.61691	0.51649	0.451262	0.42536	0.201939	0.241755	0.323161	4.91623	4.78556	3.1048	40.3012	14.7567	1.44869	0.00818329	0.0324147	54.9854	10.7357	2.36077	2.02337e-06	5.90564e-06	36.0716	109.943	-1.61179	8.56665e-05	0.000216806	33.7208	18.5373	0.869631	0.0600384	0.0935934	22.5504	188.279	-3.062	2.21819e-17	1.83303e-16
101736996	16	21	14	36	35	78	22	17	16	194	222	190	0.856759	1.44497	0.540021	0.624283	0.511352	1.43223	0.191781	0.143295	0.167403	4.41123	4.96438	4.53197	30.4522	29.5612	0.0232707	0.971281	0.983792	41.6017	7.76836	2.38896	1.27601e-05	3.39157e-05	27.29	131.796	-2.32843	2.10995e-09	8.55619e-09	67.7729	13.388	2.33705	3.07153e-05	8.99919e-05	46.0834	225.754	-2.29956	6.9628e-07	2.37584e-06
119629855	1	6	4	22	10	41	2	0	2	193	142	142	0.134858	1.03975	0.388581	0.960816	0.367952	1.89601	0.0439087	0	0.0527001	11.0523	7.99723	8.53022	6.64506	14.7132	-1.19344	0.225713	0.37918	9.0724	0.592754	3.93236	0.00402686	0.00775592	5.98528	103.783	-4.23711	1.04373e-13	6.01686e-13	33.7732	1.02375	5.08504	4.27517e-06	1.43929e-05	22.9726	177.654	-2.96376	2.39933e-07	8.66264e-07
novel.146	25	31	47	76	151	193	310	279	201	192	154	180	1.12164	1.78721	1.51899	1.10425	1.84843	2.96927	2.26421	1.97043	1.76203	3.6579	2.8854	3.59732	56.8458	81.6435	-0.524962	0.304185	0.465671	77.5864	110.666	-0.519107	0.100774	0.152529	50.8347	114.743	-1.18271	0.00015253	0.000373312	186.854	190.633	-0.0294989	0.944396	0.956317	126.836	196.445	-0.632435	0.147087	0.200194
101746954	5	11	19	121	27	9	4	12	1	192	222	158	0.314221	0.8883	0.860127	2.46258	0.462959	0.193949	0.0409231	0.118711	0.0122792	5.12372	5.82629	4.423	18.9219	31.4942	-0.733526	0.449933	0.606938	25.8115	2.26527	3.48524	9.04706e-05	0.000216764	16.943	124.087	-2.87249	4.98782e-12	2.52606e-11	71.9894	3.89504	4.18963	0.000144609	0.000383941	47.0534	212.555	-2.17574	0.00668368	0.012611
101744476	19	5	18	63	128	50	247	236	155	191	201	204	1.31309	0.444029	0.896099	1.41	2.41359	1.18492	2.77894	2.56741	2.09303	5.60521	5.80109	6.28007	22.1745	45.5319	-1.02351	0.0934511	0.203042	30.2757	89.1304	-1.53171	0.000417098	0.000916854	19.6895	129.903	-2.68642	1.35437e-12	7.18651e-12	103.806	153.516	-0.560875	0.160526	0.218514	69.3073	222.486	-1.67681	4.53573e-06	1.3988e-05
101744689	10	3	18	34	68	66	9	16	9	190	172	173	0.818384	0.315486	1.06114	0.901107	1.51838	1.85217	0.119907	0.20612	0.143914	6.60283	5.8784	6.30664	15.5333	32.4156	-1.0205	0.112672	0.232945	21.1873	4.75073	2.19324	0.00166118	0.00339007	13.7963	116.519	-2.99626	3.16493e-13	1.75924e-12	74.1142	8.19171	3.17364	1.11848e-09	6.02604e-09	50.0952	199.518	-1.99526	3.08416e-08	1.22931e-07
101740912	0	0	0	0	0	1	4	3	2	190	155	134	0	0	0	0	0	0.0393536	0.074732	0.0541962	0.0448474	9.25926	7.42864	6.8502	NA	NA	NA	NA	NA	0	1.25431	-1.56918	0.556003	0.664233	0	104.062	-8.55567	2.96595e-12	1.52525e-11	0.474594	2.15894	-2.17794	0.270454	0.34047	0.332505	178.156	-9.11821	1.14811e-13	7.18833e-13
novel.483	0	0	0	0	0	0	1	0	0	190	138	188	0	0	0	0	0	0	0.0149662	0	0	7.41723	5.29813	7.69878	NA	NA	NA	NA	NA	NA	NA	NA	NA	NA	0	112.756	-8.67088	1.81218e-12	9.49781e-12	NA	NA	NA	NA	NA	0	193.021	-10.1951	1.58874e-16	1.2213e-15
101739093	0	0	1	1	0	0	11	10	8	189	177	165	0	0	0.15507	0.0697148	0	0	0.385497	0.338867	0.336495	17.2769	15.9123	15.8221	0.421434	0.206183	1.52876	0.70792	1	0.572903	4.07949	-2.30781	0.162783	0.235432	0.374009	115.539	-7.74465	1.81e-10	8.07e-10	0.471884	7.03007	-3.87822	0.0123258	0.0227741	0.305895	197.849	-9.26929	2.81e-14	1.84e-13
101741473	0	0	0	0	0	0	0	0	0	189	128	132	0	0	0	0	0	0	0	0	0	9.32633	6.21175	6.8328	NA	NA	NA	NA	NA	NA	NA	NA	NA	NA	0	97.6945	-8.46442	7.15228e-12	3.5798e-11	NA	NA	NA	NA	NA	0	167.21	-9.98839	7.58532e-16	5.55836e-15
novel.536	0	0	0	66	69	31	2	1	0	189	176	428	0	0	0	0.688946	0.606825	0.342644	0.0104948	0.00507394	0	2.58691	2.36912	6.14525	0	31.9834	-6.68959	1.0332e-06	2.22236e-05	0	0.401137	0.0689032	0.986255	0.996021	0	175.143	-9.30615	4.60304e-13	2.52374e-12	72.997	0.687082	6.66	2.63488e-11	1.70563e-10	48.5072	299.936	-2.62575	3.27372e-07	1.1632e-06
105841543	0	0	0	2	1	1	0	0	0	188	158	174	0	0	0	0.0675641	0.0284616	0.0357706	0	0	0	8.32765	6.88298	8.08518	0	0.792028	-1.35054	0.678162	1	NA	NA	NA	NA	NA	0	113.362	-8.67878	1.09364e-12	5.83474e-12	1.8117	0	3.74455	0.153205	1	1.20532	194.092	-7.35071	1.03384e-20	1.05447e-19
101741319	0	0	0	0	0	0	0	2	0	188	349	119	0	0	0	0	0	0	0	0.0191766	0	4.86267	8.87764	3.22879	NA	NA	NA	NA	NA	0	0.260417	0.683465	0.865916	0.929157	0	141.154	-8.99572	2.12528e-12	1.10541e-11	0	0.448104	-0.885176	0.826911	1	0	241.989	-10.5219	4.7892e-16	3.5631e-15
134199074	0	0	0	0	0	0	0	0	0	188	163	171	0	0	0	0	0	0	0	0	0	5.77332	4.92277	5.50857	NA	NA	NA	NA	NA	NA	NA	NA	NA	NA	0	113.734	-8.68358	9.95333e-13	5.32688e-12	NA	NA	NA	NA	NA	0	194.739	-10.2081	6.5929e-17	5.23646e-16
134200287	0	0	1	0	0	0	0	0	0	187	122	146	0	0	0.0735927	0	0	0	0	0	0	8.11244	5.20504	6.64413	NA	NA	NA	NA	NA	NA	NA	NA	NA	NA	0.374009	99.1822	-7.52425	1.07211e-09	4.47815e-09	NA	NA	NA	NA	NA	0	169.753	-10.01	6.87914e-16	5.05402e-15
101746273	0	0	0	0	0	1	0	0	0	186	181	177	0	0	0	0	0	0.0303764	0	0	0	6.99662	6.6959	6.98432	NA	NA	NA	NA	NA	NA	NA	NA	NA	NA	0	118.467	-8.74244	6.06803e-13	3.30838e-12	NA	NA	NA	NA	NA	0.332505	202.875	-9.30538	2.13692e-14	1.41518e-13
101744790	4	9	1	1	5	24	2	2	0	186	148	187	0.281777	0.814686	0.0507445	0.0228132	0.0961012	0.579745	0.0229361	0.0221778	0	5.56388	4.35393	5.86789	9.29932	6.01517	0.59423	0.652612	0.770163	12.7137	0.531346	4.49118	0.00107341	0.00224171	8.37618	113.778	-3.91394	4.10369e-10	1.7797e-09	13.8288	0.911134	3.88051	0.00971637	0.0183441	9.59113	194.793	-4.36228	2.14925e-07	7.80571e-07
101746956	0	1	4	0	2	5	5	2	0	186	174	187	0	0.0873686	0.19591	0	0.0371019	0.116575	0.0553435	0.0214056	0	5.37014	4.94056	5.66356	2.41636	1.3768	0.854924	0.653592	1	3.29043	0.93774	1.83906	0.318898	0.42031	2.15969	119.264	-5.63036	4.74962e-15	2.99292e-14	3.15964	1.60568	0.955959	0.6092	0.67439	2.18457	204.23	-6.60705	2.34516e-24	3.02384e-23
134200811	0	0	0	0	0	0	0	0	0	185	168	146	0	0	0	0	0	0	0	0	0	14.4059	12.8657	11.926	NA	NA	NA	NA	NA	NA	NA	NA	NA	NA	0	108.458	-8.61533	1.59345e-12	8.39646e-12	NA	NA	NA	NA	NA	0	185.714	-10.1399	1.13937e-16	8.86481e-16
101744006	1	20	39	10	8	20	6	4	2	185	175	159	0.0496363	1.27565	1.39447	0.160746	0.108344	0.340416	0.0484835	0.0312539	0.019397	3.89933	3.62753	3.51553	31.624	7.56903	2.06855	0.037419	0.103765	43.1075	1.65545	4.69465	4.55962e-06	1.27458e-05	28.3668	112.892	-1.99089	0.00629096	0.0119095	17.3574	2.84602	2.58613	0.00254195	0.00544181	11.7972	193.319	-4.06089	9.00085e-19	8.18607e-18
110385045	0	0	1	0	0	0	0	0	0	185	151	120	0	0	0.0381165	0	0	0	0	0	0	4.15681	3.33672	2.82843	NA	NA	NA	NA	NA	NA	NA	NA	NA	NA	0.374009	98.9576	-7.52143	9.5708e-10	4.01938e-09	NA	NA	NA	NA	NA	0	169.416	-10.0075	5.48689e-16	4.05226e-15
101743354	0	0	0	0	0	0	1	3	0	184	178	144	0	0	0	0	0	0	0.0557261	0.161652	0	26.7456	25.4454	21.957	NA	NA	NA	NA	NA	0	0.526089	-0.322209	0.935438	0.962304	0	109.898	-8.63445	1.43e-12	7.55e-12	0	0.903671	-1.88832	0.635003	1	0	188.198	-10.1591	1.02e-16	7.95e-16
134201353	0	0	0	0	0	0	0	0	0	184	180	188	0	0	0	0	0	0	0	0	0	18.205	17.5146	19.5122	NA	NA	NA	NA	NA	NA	NA	NA	NA	NA	0	120.327	-8.76481	5.49e-13	3e-12	NA	NA	NA	NA	NA	0	206.063	-10.2896	3.32e-17	2.7e-16
101743455	0	0	1	1	0	0	2	0	0	184	162	162	0	0	0.0838499	0.0376963	0	0	0.0378994	0	0	9.09485	7.87495	8.39979	0.421434	0.206183	1.52876	0.70792	1	0.572903	0.270929	1.59591	0.693049	0.792279	0.374009	110.616	-7.68174	2.7222e-10	1.19766e-09	0.471884	0.46303	0.035775	0.992942	1	0.305895	189.402	-9.20627	4.55057e-14	2.92973e-13
134201541	2	4	3	4	2	1	3	1	0	183	183	235	0.602758	1.54908	0.651295	0.390403	0.164458	0.103346	0.14719	0.0474413	0	23.4198	23.0323	31.5482	5.33793	1.37823	1.92386	0.120107	0.243634	7.28972	0.536602	3.69025	0.00660243	0.0122856	4.79129	131.434	-4.88254	3.37e-17	2.48e-16	3.1488	0.918597	1.73979	0.286949	0.358371	2.07813	225.094	-6.75834	1.76e-25	2.4e-24
101742152	1	6	9	1	4	27	173	160	188	183	192	216	0.0614514	0.473789	0.398399	0.0199009	0.0670664	0.568952	1.7307	1.54773	2.25732	4.77531	4.92727	5.91262	8.75223	6.45881	0.439068	0.734671	0.83253	11.9369	74.5203	-2.6471	3.42104e-06	9.73527e-06	7.85533	129.012	-4.05072	3.02912e-16	2.09298e-15	14.8593	128.608	-3.12181	0.000835513	0.00195337	10.3276	220.959	-4.4361	7.18382e-07	2.44711e-06
100328605	8	4	10	8	10	19	166	175	117	183	189	165	0.39511	0.253858	0.355772	0.127955	0.134754	0.321782	1.33469	1.36054	1.12906	3.83794	3.8982	3.63	11.7413	7.29851	0.703045	0.365829	0.529379	16.0272	64.1003	-1.97589	1.51055e-05	3.98146e-05	10.4533	116.78	-3.45264	2.83747e-17	2.10182e-16	16.7257	110.443	-2.73499	6.4177e-09	3.15244e-08	11.375	200.003	-4.15946	1.65223e-21	1.76831e-20
134199252	0	0	0	0	0	0	0	1	1	182	112	167	0	0	0	0	0	0	0	0.0278	0.0345068	13.6487	8.26024	13.1375	NA	NA	NA	NA	NA	0	0.291121	0.545882	0.89239	0.939073	0	100.773	-8.50879	7.59967e-12	3.79817e-11	0	0.504413	-1.0312	0.798273	1	0	172.469	-10.0327	9.32444e-16	6.77993e-15
novel.482	0	0	0	0	0	0	1	0	0	181	160	125	0	0	0	0	0	0	0.00752553	0	0	3.55297	3.08879	2.57394	NA	NA	NA	NA	NA	NA	NA	NA	NA	NA	0	101.133	-8.5146	3.89123e-12	1.98911e-11	NA	NA	NA	NA	NA	0	173.163	-10.0391	3.44976e-16	2.5898e-15
101741652	0	0	0	29	7	0	1	1	0	180	163	173	0	0	0	0.870899	0.177109	0	0.0150964	0.0145973	0	7.08795	6.31235	7.14612	0	7.19617	-4.53595	0.0515064	0.130978	0	0.265673	0.658643	0.870667	0.929157	0	112.468	-8.66737	1.07597e-12	5.74497e-12	16.438	0.455567	5.12333	0.00530917	0.010607	10.6981	192.583	-4.16923	8.70516e-06	2.58353e-05
110385197	0	0	0	0	0	1	3	1	0	179	124	151	0	0	0	0	0	0.0170697	0.0243114	0.00783591	0	3.78371	2.57775	3.34824	NA	NA	NA	NA	NA	0	0.536602	-0.348654	0.93013	0.959273	0	99.0202	-8.48362	5.70335e-12	2.87459e-11	0.474594	0.918597	-0.954495	0.745058	1	0.332505	169.491	-9.04591	2.30638e-13	1.40656e-12
101738885	0	0	0	9	4	4	3	4	3	178	168	167	0	0	0	0.30963	0.11594	0.145714	0.0518829	0.0668904	0.0622709	8.0297	7.45321	7.90262	0	3.3743	-3.44184	0.0908026	1	0	1.40996	-1.73645	0.495824	0.61315	0	111.728	-8.65794	1.07922e-12	5.76005e-12	7.71868	2.43184	1.65785	0.089298	0.132538	5.12716	191.327	-5.23728	1.57592e-28	2.57888e-27
101736402	9	6	15	19	20	21	113	88	83	178	152	162	0.644477	0.552101	0.773749	0.440615	0.390759	0.515662	1.31731	0.991955	1.16131	5.41258	4.54551	5.16743	15.8853	11.7165	0.457935	0.454442	0.61078	21.6772	40.1216	-0.86238	0.0569761	0.0906771	14.1579	107.215	-2.88916	5.33444e-14	3.1333e-13	26.799	69.1477	-1.37137	0.00035979	0.000890856	18.015	183.572	-3.35711	3.38422e-24	4.32016e-23
101746847	4	3	6	13	14	7	98	82	62	178	193	220	0.164356	0.158398	0.177591	0.172985	0.156952	0.0986288	0.655533	0.530375	0.497761	3.10574	3.31174	4.02664	7.02272	6.55487	0.105489	0.899715	0.9409	9.58533	33.9292	-1.81205	0.0017694	0.00359441	6.2643	129.057	-4.35063	2.00691e-18	1.59921e-17	14.9634	58.4431	-1.96202	2.4363e-05	7.26667e-05	9.95846	221.046	-4.46059	8.44414e-30	1.476e-28
101737654	11	6	9	55	51	42	260	225	119	177	158	138	0.554335	0.388538	0.326713	0.8976	0.701235	0.725788	2.13303	1.78487	1.17174	3.78767	3.32515	3.0978	14.5078	28.8504	-0.999695	0.0775457	0.177407	19.8155	83.6663	-2.09117	1.78365e-05	4.65131e-05	12.9285	102.807	-3.00779	1.24504e-13	7.1472e-13	65.9468	143.969	-1.1293	0.00283223	0.00600036	44.1015	176.034	-1.99877	3.09199e-12	1.73078e-11
101741999	0	0	0	1	0	0	1	2	2	177	150	126	0	0	0	0.0276455	0	0	0.0138972	0.0268756	0.0333594	6.41618	5.34749	4.79126	NA	NA	NA	NA	NA	0	0.717706	-0.759891	0.815341	0.89619	0	98.39	-8.47485	4.77949e-12	2.42684e-11	0.471884	1.24034	-1.3685	0.545127	1	0.305895	168.456	-9.03747	1.85568e-13	1.14357e-12
novel.201	0	0	0	0	0	0	0	0	0	177	240	154	0	0	0	0	0	0	0	0	0	4.81288	6.41797	4.39266	NA	NA	NA	NA	NA	NA	NA	NA	NA	NA	0	123.748	-8.80581	7.1999e-13	3.89753e-12	NA	NA	NA	NA	NA	0	212.027	-10.3312	5.77882e-17	4.60803e-16
novel.319	0	0	0	0	0	0	0	0	0	176	223	222	0	0	0	0	0	0	0	0	0	8.3827	10.4455	11.0917	NA	NA	NA	NA	NA	NA	NA	NA	NA	NA	0	135.412	-8.9352	2.3958e-13	1.34649e-12	NA	NA	NA	NA	NA	0	231.979	-10.4605	1.50807e-17	1.2595e-16
732956	0	1	1	0	0	0	1	1	1	176	227	125	0	0.147838	0.0828757	0	0	0	0.0187295	0.0181104	0.0224795	8.59835	10.9064	6.40602	1.15206	0	3.40605	0.340565	1	1.57172	0.426585	1.84316	0.360976	0.466762	1.03766	114.194	-6.86892	2.32154e-10	1.02634e-09	0	0.735928	-1.58169	0.637824	1	0	195.645	-10.2153	2.3487e-16	1.7841e-15
692776	12	4	5	92	152	40	40	40	30	176	139	146	0.741029	0.317407	0.222417	1.83985	2.56101	0.847022	0.402122	0.388829	0.361976	4.61515	3.58462	4.01607	11.9364	53.6251	-2.18018	0.00262804	0.0134048	16.3141	15.4543	0.0610668	0.923251	0.954046	10.6125	100.403	-3.26645	9.85268e-12	4.87077e-11	122.184	26.6335	2.19951	1.87016e-05	5.69629e-05	81.1177	171.887	-1.07929	0.017221	0.0299383
100174838	0	1	18	4	1	5	206	188	175	175	193	185	0	0.0642425	0.648242	0.0647621	0.0136406	0.0857178	1.67661	1.47953	1.70948	3.71516	4.02951	4.1199	8.31643	2.02769	2.08724	0.164405	0.3029	11.3111	80.5446	-2.73659	0.00199961	0.00403155	7.39581	120.451	-3.91407	1.02566e-06	3.23677e-06	4.65384	138.877	-4.95041	5.18737e-17	5.91885e-16	3.14713	206.311	-6.10116	1.28637e-27	2.01841e-26
101742028	0	0	0	0	0	0	0	0	0	173	160	154	0	0	0	0	0	0	0	0	0	6.44583	5.86283	6.01906	NA	NA	NA	NA	NA	NA	NA	NA	NA	NA	0	106.008	-8.58219	1.79509e-12	9.41547e-12	NA	NA	NA	NA	NA	0	181.525	-10.1068	1.25403e-16	9.73968e-16
105842405	1	5	5	3	0	1	4	1	8	172	146	163	0.0789489	0.507245	0.284354	0.0767022	0	0.0270724	0.0514102	0.0124277	0.123407	5.76625	4.81363	5.73229	6.33587	0.824374	2.95718	0.0438577	0.116735	8.64648	1.95937	2.13976	0.0694979	0.108947	5.69564	104.885	-4.27546	3.3891e-15	2.17264e-14	1.89025	3.393	-0.858955	0.59839	0.664588	1.25019	179.583	-7.23252	1.02155e-19	9.78272e-19
110385718	0	0	0	0	0	0	0	0	0	171	149	174	0	0	0	0	0	0	0	0	0	19.2112	16.4626	20.5061	NA	NA	NA	NA	NA	NA	NA	NA	NA	NA	0	107.805	-8.60615	1.83e-12	9.6e-12	NA	NA	NA	NA	NA	0	184.59	-10.1307	1.38e-16	1.06e-15
101738529	3	3	13	46	58	16	227	205	122	170	187	149	0.237931	0.30574	0.742705	1.18148	1.25508	0.43514	2.93088	2.55933	1.89057	5.72528	6.19362	5.26393	9.39719	22.8602	-1.23849	0.121968	0.246269	12.8078	77.0745	-2.50903	5.43848e-06	1.50839e-05	8.37504	109.922	-3.61652	2.8418e-14	1.69172e-13	52.1137	132.689	-1.34523	0.00729061	0.0141484	34.5305	188.276	-2.43911	2.69866e-08	1.08269e-07
101746964	1	3	2	6	5	5	3	5	6	169	172	161	0.306713	1.18238	0.441882	0.595969	0.418423	0.525875	0.149795	0.241405	0.359573	22.0109	22.031	21.9965	3.61031	3.13541	0.144555	0.900854	0.941503	4.93013	2.02291	1.23097	0.286303	0.383752	3.2463	109.271	-5.20839	2.26e-15	1.47e-14	7.17096	3.49697	1.04601	0.244602	0.312864	4.803	187.139	-5.29642	8.14e-31	1.49e-29
134199468	0	0	0	0	0	0	0	0	0	168	162	137	0	0	0	0	0	0	0	0	0	15.7485	14.9348	13.4718	NA	NA	NA	NA	NA	NA	NA	NA	NA	NA	0	101.487	-8.51952	2.84163e-12	1.46352e-11	NA	NA	NA	NA	NA	0	173.794	-10.0442	2.16632e-16	1.6509e-15
101738722	0	0	0	0	7	3	0	1	0	168	170	188	0	0	0	0	0.13024	0.0701512	0	0.0107344	0	4.86476	4.84123	5.71065	0	1.83433	-2.56929	0.403745	1	NA	NA	NA	NA	NA	0	114.775	-8.69654	9.58454e-13	5.13957e-12	4.17714	0.224052	4.00212	0.0782083	0.117736	2.82466	196.564	-6.06807	2.77348e-24	3.56309e-23
110384754	0	0	0	0	0	0	0	0	0	167	111	123	0	0	0	0	0	0	0	0	0	4.37331	2.85872	3.37889	NA	NA	NA	NA	NA	NA	NA	NA	NA	NA	0	87.3271	-8.30248	1.97994e-11	9.48955e-11	NA	NA	NA	NA	NA	0	149.464	-9.82644	2.39996e-15	1.70979e-14
134199012	0	0	0	0	0	0	0	0	0	166	150	164	0	0	0	0	0	0	0	0	0	34.7769	30.905	36.0415	NA	NA	NA	NA	NA	NA	NA	NA	NA	NA	0	104.666	-8.5636	2.19e-12	1.14e-11	NA	NA	NA	NA	NA	0	179.223	-10.0882	1.62e-16	1.24e-15
novel.111	0	0	0	1	3	1	0	0	0	166	180	136	0	0	0	0.0432527	0.109322	0.0457987	0	0	0	9.41457	10.0397	8.09108	0	0.933519	-1.59602	0.605168	1	NA	NA	NA	NA	NA	0	104.628	-8.56361	2.31812e-12	1.20205e-11	2.12649	0	3.99005	0.111812	0.160489	1.42146	179.204	-6.92306	1.03487e-21	1.12464e-20
101736696	0	0	2	0	1	0	0	0	0	166	218	134	0	0	0.125144	0	0.0237001	0	0	0	0	6.12301	7.90803	5.18486	0.842867	0.173837	2.14556	0.568569	1	1.14581	0	4.00665	0.323548	0.42455	0.748017	112.191	-6.86519	2.35923e-10	1.04199e-09	NA	NA	NA	NA	NA	0.261021	192.216	-9.22795	8.08119e-14	5.12099e-13
119630300	0	2	1	3	3	0	1	2	3	165	109	144	0	0.481472	0.134953	0.182012	0.153346	0	0.0304988	0.0589811	0.109816	13.1263	8.52784	12.017	1.88269	1.14006	0.653773	0.743663	1	2.57055	0.878619	1.47689	0.38395	0.492893	1.70132	91.2509	-5.94522	6.94216e-11	3.1844e-10	2.59566	1.5207	0.798819	0.610843	0.675846	1.70075	156.185	-6.4652	6.34298e-20	6.14942e-19
101736462	0	0	0	2	1	0	0	0	0	165	137	193	0	0	0	0.0455107	0.0191715	0	0	0	0	4.92319	4.02011	6.04081	0	0.586203	-0.91842	0.818154	1	NA	NA	NA	NA	NA	0	108.303	-8.61263	2.68023e-12	1.383e-11	1.33711	0	3.31055	0.370088	1	0.872811	185.435	-7.70376	2.94832e-17	2.41096e-16
101743678	0	0	0	0	0	0	0	1	0	165	235	97	0	0	0	0	0	0	0	0.00983905	0	4.37937	6.1341	2.70069	NA	NA	NA	NA	NA	NA	NA	NA	NA	NA	0	107.148	-8.59818	1.03265e-11	5.09213e-11	NA	NA	NA	NA	NA	0	183.606	-10.1237	1.93659e-15	1.38667e-14
novel.44	2	0	2	2	2	1	3	1	1	164	221	168	0.140105	0	0.100925	0.0453727	0.0382268	0.0240218	0.0342129	0.0110273	0.0136876	4.87852	6.46533	5.24238	1.99398	0.965865	1.10124	0.517072	1	2.72153	0.697515	2.01849	0.221499	0.308404	1.76266	120.126	-5.9542	5.14108e-14	3.02622e-13	2.20504	1.19896	0.873745	0.556369	0.625706	1.46634	205.816	-7.11763	8.6187e-23	1.00227e-21
105841741	3	6	4	4	5	5	2	3	1	163	208	191	0.469416	1.2064	0.450859	0.202692	0.213462	0.268279	0.050946	0.0738928	0.0305732	10.8304	13.5917	13.3127	7.79618	2.72304	1.47452	0.128647	0.256049	10.6481	0.822467	3.62799	0.000701384	0.0014989	6.99992	122.399	-4.2397	5.86294e-17	4.25304e-16	6.22719	1.41555	2.11359	0.0526515	0.0832794	4.19121	209.69	-5.65428	1.28619e-30	2.332e-29
110386811	0	0	0	0	0	0	1	0	0	163	123	136	0	0	0	0	0	0	0.0108401	0	0	4.60889	3.42034	4.03388	NA	NA	NA	NA	NA	NA	NA	NA	NA	NA	0	91.9551	-8.37691	9.122e-12	4.52264e-11	NA	NA	NA	NA	NA	0	157.416	-9.90114	8.84615e-16	6.44878e-15
119630132	0	0	0	0	0	0	0	0	0	162	196	144	0	0	0	0	0	0	0	0	0	4.74942	5.65115	4.42857	NA	NA	NA	NA	NA	NA	NA	NA	NA	NA	0	108.962	-8.62217	1.68371e-12	8.85842e-12	NA	NA	NA	NA	NA	0	186.66	-10.1473	1.29727e-16	1.00546e-15
692730	0	4	13	4	5	7	0	0	0	159	154	114	0	1.7212	3.13587	0.433781	0.456829	0.803801	0	0	0	22.6093	21.536	17.0047	8.40115	3.13469	1.44869	0.225492	0.379034	11.443	0	7.2064	0.000384756	0.000850759	7.51673	92.6319	-3.55749	8.86e-09	3.38e-08	7.17638	0	5.73299	0.000846611	0.00197754	4.85622	158.629	-5.0532	4.82e-25	6.43e-24
110385930	0	0	0	0	0	0	0	0	0	159	130	140	0	0	0	0	0	0	0	0	0	4.13803	3.32732	3.82209	NA	NA	NA	NA	NA	NA	NA	NA	NA	NA	0	93.4812	-8.40064	6.79237e-12	3.40465e-11	NA	NA	NA	NA	NA	0	160.047	-9.92504	6.01075e-16	4.42755e-15
novel.376	0	0	0	25	62	7	0	0	0	158	439	80	0	0	0	2.12175	4.43323	0.629062	0	0	0	17.5829	48.0456	9.33898	0	17.3732	-5.81131	0.000275587	0.00220935	NA	NA	NA	NA	NA	0	144.819	-9.03263	2.78e-11	1.31e-10	39.5062	0	8.1998	8.47e-08	3.61e-07	26.1582	248.455	-3.24107	4.2e-05	0.000114531
110384868	0	0	0	0	0	0	0	0	0	158	126	137	0	0	0	0	0	0	0	0	0	5.25204	4.11904	4.77713	NA	NA	NA	NA	NA	NA	NA	NA	NA	NA	0	91.7397	-8.37351	8.41473e-12	4.18259e-11	NA	NA	NA	NA	NA	0	157.06	-9.89786	7.77771e-16	5.69639e-15
101745908	0	0	0	0	0	0	0	0	0	157	95	109	0	0	0	0	0	0	0	0	0	44.0119	26.1908	32.0533	NA	NA	NA	NA	NA	NA	NA	NA	NA	NA	0	78.6154	-8.15087	6.53e-11	3e-10	NA	NA	NA	NA	NA	0	134.535	-9.67464	1.02e-14	6.94e-14
105842216	0	0	0	0	0	0	3	1	0	156	97	140	0	0	0	0	0	0	0.0319826	0.0103085	0	4.33804	2.65274	4.08387	NA	NA	NA	NA	NA	0	0.536602	-0.348654	0.93013	0.959273	0	85.8727	-8.27795	2.98499e-11	1.4065e-10	0	0.918597	-1.91021	0.630994	1	0	146.97	-9.80187	4.24232e-15	2.95663e-14
101741087	0	0	0	0	0	0	1	0	1	155	138	138	0	0	0	0	0	0	0.0551811	0	0.0662295	22.3099	19.5344	20.8363	NA	NA	NA	NA	NA	0	0.296377	0.522744	0.896874	0.939073	0	93.8537	-8.40646	5.82e-12	2.93e-11	0	0.511876	-1.05025	0.794548	1	0	160.704	-9.93101	4.83e-16	3.59e-15
100174934	20	15	20	36	38	72	4	42	16	155	202	110	1.56472	1.508	1.12715	0.912115	0.811155	1.93161	0.050946	0.51725	0.244586	5.14941	6.59982	3.83349	30.8992	28.8478	0.0940398	0.867503	0.922102	42.1976	8.58521	2.29	0.00300663	0.00590202	27.5814	100.99	-1.88919	8.10107e-07	2.58516e-06	66.1054	14.822	2.15348	0.00770678	0.0148744	44.8714	173.025	-1.9536	2.95256e-05	8.21272e-05
101739915	23	13	39	47	59	63	57	60	59	155	116	121	1.27902	0.928953	1.56227	0.846421	0.895187	1.20135	0.51602	0.525223	0.641068	3.66015	2.69389	2.99729	39.1719	32.914	0.268818	0.569169	0.707247	53.4487	25.0278	1.1201	0.00467437	0.00891132	34.8822	85.3453	-1.26283	0.000304936	0.000712404	75.2849	43.1808	0.80352	0.0203897	0.0357633	50.7251	146.097	-1.52987	1.95965e-06	6.31549e-06
101745007	21	14	25	73	43	44	4	7	3	155	148	132	1.25218	1.0727	1.07382	1.40965	0.699567	0.899665	0.0388285	0.0657037	0.0349521	3.92463	3.68539	3.50603	32.8513	31.5827	0.0599418	0.908246	0.94562	44.8512	1.93605	4.51665	7.69269e-14	4.44675e-13	29.2951	94.5991	-1.6914	7.97367e-08	2.80938e-07	72.2432	3.33551	4.41835	2.61568e-12	1.87309e-11	48.1845	161.996	-1.75291	1.08023e-06	3.60572e-06
101740978	24	13	12	73	52	29	146	157	100	154	196	93	2.47193	1.72056	0.890329	2.43494	1.46131	1.02425	2.44806	2.54548	2.01247	6.73543	8.43054	4.26681	28.3688	30.0598	-0.0955671	0.880212	0.929199	38.7682	56.3118	-0.563142	0.218699	0.305311	25.2913	95.642	-1.94124	4.96815e-05	0.000130018	68.6643	97.0134	-0.500476	0.256172	0.325498	45.5461	163.858	-1.84664	5.72491e-05	0.000152946
101739462	11	5	13	25	34	23	178	153	107	154	148	120	1.27934	0.747251	1.08913	0.941618	1.07891	0.917281	3.37021	2.80111	2.43154	7.60561	7.18836	6.21685	15.4629	15.799	-0.0166661	0.977773	0.987474	21.1083	61.2522	-1.51511	0.00065857	0.00141143	13.7609	91.6547	-2.70827	9.44998e-12	4.68185e-11	36.0862	105.488	-1.54531	1.08775e-05	3.4356e-05	24.1697	156.955	-2.69529	7.11251e-18	6.08055e-17
101743206	17	8	27	34	26	32	87	92	82	154	126	148	1.90524	1.15211	2.17976	1.23401	0.795037	1.22979	1.58732	1.62305	1.79564	7.32893	5.89719	7.38852	27.0082	18.1164	0.599754	0.282351	0.442568	36.8526	36.9594	0.0294794	0.942654	0.968327	24.0319	93.3809	-1.91842	1.68746e-07	5.74845e-07	41.4578	63.7442	-0.626314	0.0912419	0.134933	27.8271	159.877	-2.53087	1.24815e-13	7.78353e-13
101747017	0	0	0	0	0	0	1	4	1	153	106	154	0	0	0	0	0	0	0.0295794	0.114406	0.0355018	11.8047	8.04314	12.4641	NA	NA	NA	NA	NA	0	0.81721	-0.953656	0.764904	0.853451	0	90.3103	-8.35056	1.63626e-11	7.90329e-11	0	1.40808	-2.52515	0.369477	1	0	154.589	-9.87471	2.03573e-15	1.45545e-14
101746879	52	32	62	65	76	57	253	191	230	153	156	213	2.45956	1.94494	2.11247	0.995654	0.980803	0.924507	1.94813	1.42211	2.12562	3.07302	3.08144	4.48775	79.438	38.3455	1.05288	0.00590383	0.0252168	108.451	96.1522	0.178039	0.567464	0.675429	70.8062	114.279	-0.686632	0.025773	0.0431941	87.6179	165.85	-0.91885	0.00351508	0.00729691	58.6736	195.719	-1.73675	2.06208e-08	8.38787e-08
101743135	16	18	25	8	9	43	14	12	11	152	132	145	2.24282	3.24227	2.5244	0.363165	0.344215	2.06692	0.319481	0.264789	0.30128	9.04767	7.7272	9.05393	32.8961	12.0645	1.44876	0.0729155	0.169157	44.9072	5.22904	3.09373	2.47883e-10	1.06396e-09	29.4131	93.5343	-1.68655	3.46001e-07	1.14529e-06	27.7226	9.01381	1.61616	0.0592559	0.092517	19.0941	160.153	-3.08063	1.21847e-05	3.55413e-05
101744827	0	0	0	1	0	0	1	0	2	152	171	181	0	0	0	0.0441025	0	0	0.02217	0	0.0532178	8.78993	9.72507	10.9798	NA	NA	NA	NA	NA	0	0.45729	-0.102283	0.979545	0.995852	0	109.951	-8.63463	1.51597e-12	8.01601e-12	0.471884	0.792237	-0.709257	0.814367	1	0.305895	188.331	-9.19785	5.74263e-14	3.67539e-13
101746423	0	0	0	0	0	0	0	1	0	151	74	93	0	0	0	0	0	0	0	0.0407146	0	16.5845	7.99303	10.7148	NA	NA	NA	NA	NA	NA	NA	NA	NA	NA	0	69.2544	-7.96797	3.66792e-10	1.59476e-09	NA	NA	NA	NA	NA	0	118.479	-9.49132	9.23273e-14	5.81444e-13
100127124	0	0	0	0	1	0	1	2	0	150	151	171	0	0	0	0	0.0275094	0	0.0164139	0.0317426	0	6.42212	6.35797	7.67995	NA	NA	NA	NA	NA	0	0.395881	0.0861163	0.982826	0.995852	0	103.026	-8.54071	2.76292e-12	1.42459e-11	0.393338	0.679619	-0.524896	0.865762	1	0.261021	176.443	-9.10373	1.04888e-13	6.59338e-13
110386458	0	0	0	0	0	0	0	0	0	150	215	124	0	0	0	0	0	0	0	0	0	5.59241	7.88317	4.84959	NA	NA	NA	NA	NA	NA	NA	NA	NA	NA	0	105.841	-8.58039	4.14855e-12	2.11827e-11	NA	NA	NA	NA	NA	0	181.362	-10.1059	4.67773e-16	3.48569e-15
105842323	5	2	5	25	16	8	172	161	82	150	169	107	0.259129	0.133192	0.186664	0.419592	0.226246	0.142173	1.45117	1.31346	0.830357	3.30109	3.65769	2.47016	6.44621	9.58257	-0.556848	0.527281	0.6732	8.80147	57.4583	-2.68805	8.27391e-06	2.24361e-05	5.73396	92.2685	-3.984	1.2571e-13	7.21037e-13	21.8872	98.8826	-2.17964	4.52289e-05	0.000129516	14.4837	158.045	-3.44539	7.51518e-14	4.77303e-13
101738155	7	0	2	4	5	9	17	14	19	149	137	169	0.744202	0	0.153168	0.137719	0.145036	0.328107	0.294229	0.234296	0.394685	6.72664	6.08257	8.0034	4.87177	3.54634	0.475775	0.711714	0.816757	6.66084	7.18315	-0.0895365	0.932654	0.960483	4.29926	99.4023	-4.49798	8.927e-13	4.79449e-12	8.12557	12.3993	-0.61383	0.397962	0.472039	5.52123	170.216	-4.97731	1.56457e-24	2.03597e-23
101736551	0	0	2	0	0	0	0	0	0	149	137	123	0	0	0.166859	0	0	0	0	0	0	7.32794	6.6263	6.34565	0.842867	0	3.10179	0.444698	1	1.14581	0	4.00665	0.323548	0.42455	0.748017	88.9402	-6.52677	1.19828e-09	4.98487e-09	NA	NA	NA	NA	NA	0	152.297	-9.85366	8.62931e-16	6.29721e-15
101741894	0	1	0	0	0	1	0	0	0	148	207	97	0	0.0751982	0	0	0	0.0200672	0	0	0	3.67778	5.05883	2.52855	0.730628	0.205825	1.52876	0.693018	1	NA	NA	NA	NA	NA	0.663655	97.5818	-7.50152	2.11704e-09	8.57986e-09	NA	NA	NA	NA	NA	0.332505	167.208	-9.02699	7.64804e-13	4.49326e-12
134199599	1	1	0	0	0	0	2	2	1	147	174	137	0.143069	0.183844	0	0	0	0	0.0465822	0.0450423	0.0279544	8.93065	10.3961	8.73096	1.30619	0	3.56774	0.301787	1	1.78668	0.692258	1.24449	0.50304	0.62024	1.17098	99.501	-6.65987	3.7953e-10	1.64857e-09	0	1.19149	-2.28231	0.424295	1	0	170.446	-10.0161	2.91698e-16	2.19802e-15
101745805	4	5	2	4	1	3	1	3	4	147	233	93	0.348985	0.560556	0.125696	0.113018	0.0238045	0.0897529	0.0142033	0.0412014	0.0681884	5.44607	8.48939	3.6143	6.79824	1.61604	2.04717	0.0835259	0.187108	9.29136	1.16974	2.95927	0.00784183	0.0144425	6.09557	101.943	-4.17781	5.31273e-11	2.45925e-10	3.70465	2.02511	0.872193	0.500729	0.572716	2.48212	174.719	-6.18079	1.18663e-18	1.06683e-17
134198912	4	3	6	12	8	3	2	0	1	147	146	154	0.344647	0.332153	0.3724	0.334839	0.188069	0.0886372	0.0280535	0	0.0168352	5.37837	5.25341	5.91058	7.02272	4.48237	0.655502	0.492529	0.645413	9.58533	0.431842	4.49703	0.000367652	0.000814586	6.2643	97.4594	-3.94551	1.58246e-15	1.04282e-14	10.2331	0.743391	3.79873	0.00402811	0.00826221	6.75642	166.906	-4.61658	2.66645e-23	3.21478e-22
101745203	0	0	0	0	0	0	3	1	0	147	161	192	0	0	0	0	0	0	0.0402062	0.012959	0	5.13884	5.53514	7.04084	NA	NA	NA	NA	NA	0	0.536602	-0.348654	0.93013	0.959273	0	109.267	-8.62548	2.0378e-12	1.06192e-11	0	0.918597	-1.91021	0.630994	1	0	187.152	-10.1505	1.73936e-16	1.33345e-15
101743408	23	9	16	30	37	20	50	38	25	146	154	130	4.10901	2.06611	2.05908	1.73568	1.80353	1.22523	1.45419	1.06865	0.872676	11.0759	11.4896	10.3454	26.5564	16.734	0.664073	0.257369	0.415287	36.2767	15.744	1.20015	0.0212423	0.0365519	23.6254	93.4738	-1.98619	1.48e-07	5.08e-07	38.2019	27.0988	0.494614	0.278267	0.349096	25.4847	160.093	-2.64366	6.06e-17	4.83e-16
134201427	0	0	0	1	1	0	1	0	0	145	146	142	0	0	0	0.0161905	0.0136406	0	0.00813887	0	0	3.07828	3.04823	3.1623	0	0.38002	-0.297848	0.941242	1	NA	NA	NA	NA	NA	0	94.2999	-8.41328	5.23171e-12	2.64565e-11	0.865221	0.231515	1.72934	0.578145	1	0.566916	161.497	-8.09041	3.77285e-14	2.44576e-13
101741194	7	10	16	66	47	45	385	362	287	144	141	144	0.354563	0.650875	0.583794	1.08263	0.649541	0.781607	3.17468	2.88635	2.84041	3.09726	2.98256	3.24902	18.0781	31.0405	-0.781147	0.168153	0.307646	24.6697	145.471	-2.56347	8.52862e-12	4.15332e-11	16.1719	93.4846	-2.53853	3.23669e-11	1.5183e-10	70.9879	250.704	-1.8247	1.49696e-08	7.00079e-08	47.4198	160.095	-1.75866	2.99211e-08	1.19498e-07
101738188	2	6	4	2	1	0	35	28	54	144	164	73	0.138082	0.532305	0.198935	0.0447175	0.0188374	0	0.393385	0.304305	0.728458	4.22171	4.72851	2.24504	7.22062	0.586203	3.59582	0.0114903	0.0420511	9.86027	17.0764	-0.852602	0.272942	0.368484	6.4926	82.1897	-3.75929	1.33305e-09	5.52369e-09	1.33711	29.516	-4.46621	3.84098e-05	0.000111043	0.872811	140.785	-7.30852	2.24687e-14	1.4859e-13
105842147	0	0	0	0	1	0	1	0	0	143	136	145	0	0	0	0	0.0486188	0	0.0290091	0	0	10.8205	10.1205	11.5094	NA	NA	NA	NA	NA	NA	NA	NA	NA	NA	0	92.4419	-8.38443	6.72535e-12	3.37353e-11	0.393338	0.231515	0.866217	0.831886	1	0.261021	158.303	-8.94732	2.52701e-13	1.53581e-12
novel.539	0	0	0	0	0	0	0	0	0	142	138	165	0	0	0	0	0	0	0	0	0	13.227	12.6417	16.1225	NA	NA	NA	NA	NA	NA	NA	NA	NA	NA	0	97.1974	-8.45661	5.17312e-12	2.61796e-11	NA	NA	NA	NA	NA	0	166.453	-9.98138	4.6382e-16	3.45806e-15
101737746	44	49	51	42	65	119	173	159	61	142	135	137	2.48671	3.55853	2.07629	0.76871	1.0023	2.30622	1.5917	1.41454	0.673607	3.40785	3.18626	3.44896	82.6184	44.4523	0.889023	0.106835	0.223841	112.826	53.9542	1.05224	0.0178076	0.0310667	73.9156	90.1962	-0.308089	0.314104	0.387991	101.863	92.7784	0.131908	0.815495	0.854892	69.3821	154.457	-1.15824	0.016842	0.0293374
134200890	0	0	1	0	0	0	3	0	1	141	150	143	0	0	0.0775954	0	0	0	0.0526086	0	0.0210473	6.44956	6.74772	6.86156	NA	NA	NA	NA	NA	0.572903	0.567306	0.53943	0.85851	0.928719	0.374009	94.5107	-7.45471	9.49225e-10	3.98885e-09	0	0.974907	-1.9892	0.616613	1	0	161.871	-9.94141	4.19979e-16	3.14283e-15
105842557	0	0	0	0	0	0	0	1	1	141	131	149	0	0	0	0	0	0	0	0.0167226	0.020757	6.3606	5.81173	7.05084	NA	NA	NA	NA	NA	0	0.291121	0.545882	0.89239	0.939073	0	91.8663	-8.37532	7.74333e-12	3.86291e-11	0	0.504413	-1.0312	0.798273	1	0	157.313	-9.89998	6.96208e-16	5.11229e-15
101736500	0	0	0	1	0	0	0	0	0	140	133	87	0	0	0	0.119724	0	0	0	0	0	21.9779	20.5336	14.3269	NA	NA	NA	NA	NA	NA	NA	NA	NA	NA	0	77.9721	-8.13959	5.5e-11	2.54e-10	NA	NA	NA	NA	NA	0.305895	133.52	-8.70244	2.39e-12	1.35e-11
134201824	8	5	4	6	5	3	0	5	3	140	110	109	1.13635	0.912626	0.409284	0.276002	0.193778	0.146124	0	0.111798	0.0832619	8.44438	6.5251	6.89671	9.94334	2.72376	1.84552	0.0464973	0.121883	13.5886	1.13378	3.56808	0.00112284	0.00233809	8.87287	78.1227	-3.20078	8.6828e-11	3.94972e-10	6.22177	1.96134	1.66964	0.184476	0.246345	4.13799	133.742	-5.00963	6.15548e-23	7.2418e-22
101746234	0	0	0	0	0	0	0	0	1	138	86	95	0	0	0	0	0	0	0	0	0.0181554	5.44502	3.33714	3.93206	NA	NA	NA	NA	NA	NA	NA	NA	NA	NA	0	69.4443	-7.97195	1.80576e-10	8.03513e-10	NA	NA	NA	NA	NA	0	118.845	-9.49577	3.16678e-14	2.06522e-13
101747140	0	0	0	0	0	0	2	0	0	137	171	162	0	0	0	0	0	0	0.0606696	0	0	10.8402	13.3066	13.4464	NA	NA	NA	NA	NA	0	0.270929	0.634136	0.875369	0.929157	0	102.402	-8.53215	3.01278e-12	1.54817e-11	0	0.46303	-0.925998	0.818893	1	0	175.427	-10.0574	2.50842e-16	1.89929e-15
119631098	0	0	0	94	314	47	1	0	0	137	552	103	0	0	0	1.90016	5.34767	1.00601	0.0101617	0	0	3.6313	14.3891	2.86387	0	83.6398	-8.07706	1.65328e-08	5.79919e-07	NA	NA	NA	NA	NA	0	169.375	-9.25852	1.57401e-11	7.61608e-11	190.171	0.231515	9.50296	1.21546e-11	8.13793e-11	126.342	290.723	-1.20101	0.129429	0.178801
novel.479	0	0	0	0	0	0	0	0	0	137	141	154	0	0	0	0	0	0	0	0	0	8.01701	8.11457	9.4534	NA	NA	NA	NA	NA	NA	NA	NA	NA	NA	0	94.2528	-8.41234	6.03232e-12	3.03592e-11	NA	NA	NA	NA	NA	0	161.422	-9.93719	5.25829e-16	3.8875e-15
134199232	0	0	0	0	0	0	0	0	0	136	125	133	0	0	0	0	0	0	0	0	0	10.7466	9.714	11.0245	NA	NA	NA	NA	NA	NA	NA	NA	NA	NA	0	85.8855	-8.27831	1.33117e-11	6.48233e-11	NA	NA	NA	NA	NA	0	147.068	-9.80294	1.24674e-15	9.0326e-15
134201166	0	0	0	1	1	0	3	0	1	136	86	126	0	0	0	0.0478129	0.0402827	0	0.0721057	0	0.0288476	8.52635	5.30246	8.28648	0	0.38002	-0.297848	0.941242	1	0	0.567306	-0.422661	0.915277	0.949954	0	76.0644	-8.10292	8.59871e-11	3.91538e-10	0.865221	0.974907	-0.159591	0.945473	1	0.566916	130.187	-7.78089	1.47383e-12	8.47874e-12
119629538	0	5	1	0	1	0	3	1	2	136	108	110	0	0.863104	0.0967686	0	0.0366525	0	0.0656078	0.0211463	0.0524958	7.75798	6.05883	6.58231	4.07457	0.173837	4.23855	0.0639676	1	5.56701	0.858427	2.62399	0.0946253	0.144235	3.69228	77.0675	-4.64577	1.82137e-10	8.0967e-10	0.393338	1.47932	-1.62538	0.463567	1	0.261021	131.939	-8.68473	1.65315e-12	9.47556e-12
101745821	0	0	0	1	3	1	1	2	2	136	103	104	0	0	0	0.0272429	0.068857	0.0288465	0.0136948	0.0264842	0.0328736	4.85815	3.61847	3.8971	0	0.933519	-1.59602	0.605168	1	0	0.717706	-0.759891	0.815341	0.89619	0	74.6479	-8.07622	6.10955e-11	2.81097e-10	2.12649	1.24034	0.81218	0.584991	0.652007	1.42146	127.787	-6.43615	2.85573e-18	2.51769e-17
119628464	10	5	15	14	18	12	16	7	18	135	129	147	1.23891	0.795999	1.33868	0.561706	0.608452	0.509803	0.322704	0.136516	0.43573	7.10221	6.67427	8.11246	15.7302	8.48553	0.909603	0.164416	0.3029	21.4663	5.97532	1.87492	0.00653551	0.012169	14.0016	89.6985	-2.63752	3.58312e-11	1.67392e-10	19.3816	10.3191	0.92325	0.160721	0.218738	12.971	153.607	-3.56002	2.8611e-23	3.44358e-22
novel.185	0	0	0	0	0	0	0	0	0	135	137	144	0	0	0	0	0	0	0	0	0	8.55476	8.53787	9.5722	NA	NA	NA	NA	NA	NA	NA	NA	NA	NA	0	90.7042	-8.35704	8.04697e-12	4.01146e-11	NA	NA	NA	NA	NA	0	155.341	-9.88186	7.08674e-16	5.19842e-15
110386277	0	0	0	2	1	1	2	2	1	134	124	141	0	0	0	0.179227	0.0754999	0.0948884	0.0900961	0.0871178	0.0540676	15.7455	14.3294	17.3799	0	0.792028	-1.35054	0.678162	1	0	0.692258	-0.712664	0.827881	0.905178	0	87.0637	-8.29785	1.26821e-11	6.19118e-11	1.8117	1.19149	0.580873	0.704094	0.759005	1.20532	149.088	-6.96982	1.45368e-18	1.29701e-17
novel.92	1	0	1	4	0	0	0	2	2	133	103	75	0.234576	0	0.168977	0.303867	0	0	0	0.0738511	0.0916679	13.2481	10.0901	7.8368	0.996991	0.824732	0.34495	0.90031	1	1.36076	0.582242	1.30871	0.556173	0.664269	0.88133	67.4068	-6.11882	2.66335e-08	9.81107e-08	1.88754	1.00883	0.900287	0.725645	0.777691	1.22358	115.389	-6.59326	2.71762e-14	1.78053e-13
105842893	0	0	0	1	0	0	0	0	0	133	124	119	0	0	0	0.0627044	0	0	0	0	0	10.9352	10.0266	10.2636	NA	NA	NA	NA	NA	NA	NA	NA	NA	NA	0	81.845	-8.20898	1.98157e-11	9.49344e-11	NA	NA	NA	NA	NA	0.305895	140.151	-8.77183	7.54104e-13	4.43594e-12
134198986	0	0	0	0	0	0	0	0	0	133	111	144	0	0	0	0	0	0	0	0	0	8.00576	6.57096	9.09262	NA	NA	NA	NA	NA	NA	NA	NA	NA	NA	0	84.7878	-8.2595	2.05238e-11	9.80924e-11	NA	NA	NA	NA	NA	0	145.171	-9.78398	2.31081e-15	1.64794e-14
105841708	1	0	1	2	2	0	24	19	21	133	96	108	0.125008	0	0.0900498	0.0809672	0.0682154	0	0.48842	0.373884	0.512935	7.06008	5.01169	6.01392	0.996991	0.76004	0.454911	0.843357	1	1.36076	9.10427	-2.62818	0.0415936	0.0679294	0.88133	73.4351	-6.2403	8.60023e-09	3.28858e-08	1.73044	15.7009	-3.15569	0.0017372	0.00383644	1.13383	125.704	-6.73314	1.10705e-16	8.62288e-16
134198757	2	0	2	0	2	0	11	10	2	132	119	125	0.244937	0	0.17644	0	0.0668294	0	0.219311	0.192783	0.0478584	6.86463	6.08618	6.81913	1.99398	0.347674	2.49881	0.303999	1	2.72153	3.11402	-0.131646	0.923938	0.954687	1.76266	81.9394	-5.40228	1.06802e-11	5.26276e-11	0.786675	5.34791	-2.67446	0.115064	0.164543	0.522042	140.307	-7.89375	2.44813e-13	1.48851e-12
134200203	1	0	0	2	0	2	0	0	0	131	121	91	0.267118	0	0	0.173011	0	0.183195	0	0	0	14.8591	13.4978	10.8278	0.575558	0.824016	-0.437643	0.877261	1	NA	NA	NA	NA	NA	0.507321	74.4134	-7.11029	8.09065e-09	3.09892e-08	1.89295	0	3.80436	0.25121	1	1.2768	127.421	-6.73362	7.94302e-17	6.25946e-16
100169719	0	12	12	1	0	3	0	0	0	130	113	118	0	5.52386	3.0966	0.116011	0	0.36852	0	0	0	19.7753	16.9049	18.8294	13.8247	0.823658	4.08909	0.00823193	0.0325533	18.8607	0	7.91373	0.0340347	0.0564406	12.452	78.651	-2.69381	0.000122627	0.000303659	1.89566	0	3.80656	0.259724	1	1.30341	134.669	-6.81093	1.76e-17	1.46e-16
101742937	0	0	0	0	0	0	4	2	1	130	118	117	0	0	0	0	0	0	0.150712	0.0728648	0.0452218	12.7763	11.4051	12.0621	NA	NA	NA	NA	NA	0	0.963188	-1.18979	0.689731	0.789565	0	79.4786	-8.16661	2.64304e-11	1.25402e-10	0	1.65453	-2.75705	0.293993	1	0	136.094	-9.6912	2.69626e-15	1.91123e-14
101740790	7	3	5	50	55	18	156	141	84	130	165	74	0.593541	0.326871	0.305398	1.37298	1.27241	0.523366	2.15338	1.88198	1.39167	4.68075	5.84266	2.79498	8.32796	23.575	-1.50674	0.046305	0.121547	11.376	53.0085	-2.23145	6.175e-05	0.00015077	7.41225	79.6159	-3.43369	1.14584e-09	4.77689e-09	53.7704	91.258	-0.761595	0.12012	0.170875	35.636	136.401	-1.93217	9.6983e-05	0.000250833
101745471	21	15	21	67	79	43	199	209	134	129	143	94	1.83448	1.68379	1.32147	1.89543	1.88293	1.28808	2.83002	2.87398	2.28719	4.78523	5.21679	3.65777	31.8962	36.3979	-0.199351	0.6812	0.792497	43.5584	75.7333	-0.812981	0.0218478	0.0374941	28.4627	79.3075	-1.49373	3.01569e-05	8.09353e-05	83.0974	130.467	-0.649749	0.0499122	0.0793595	55.4133	135.841	-1.29077	8.53043e-05	0.000222299
101744881	2	6	101	22	20	19	1	7	0	129	179	57	0.135055	0.520637	4.913	0.48111	0.368489	0.439962	0.0109932	0.0744087	0	3.69905	5.04787	1.71455	48.0997	11.9234	2.0265	0.0553077	0.138178	65.4318	1.04692	5.94572	1.22276e-05	3.25889e-05	42.7714	78.4884	-0.860462	0.381917	0.457577	27.2655	1.79988	3.86769	8.1185e-05	0.000224008	18.2677	134.493	-2.88394	1.22027e-08	5.05527e-08
101736725	0	0	0	2	2	2	1	7	2	129	106	115	0	0	0	0.054552	0.0459604	0.0577632	0.0137115	0.0928074	0.0329136	4.6137	3.72838	4.31453	0	1.17169	-1.91753	0.492778	1	0	1.36875	-1.69659	0.537283	0.652128	0	76.2766	-8.10717	4.33245e-11	2.01298e-10	2.67963	2.3606	0.168098	0.89951	0.921497	1.79884	130.593	-6.1943	4.61421e-20	4.52e-19
101737505	39	10	50	153	219	64	286	269	190	128	155	100	2.53957	0.836752	2.34536	3.22646	3.89092	1.42908	3.03183	2.75735	2.41742	3.53935	4.21503	2.90061	50.8247	82.7891	-0.692705	0.263542	0.422201	69.36	104.342	-0.566638	0.188141	0.26775	45.1225	82.9889	-0.855158	0.0493533	0.0774541	188.713	179.752	0.0714419	0.874924	0.90168	125.246	142.166	-0.180774	0.68512	0.739313
101745348	2	0	6	17	15	3	130	126	82	127	140	102	0.206917	0	0.447158	0.56958	0.423419	0.106431	2.18954	2.05201	1.65762	5.57941	6.04878	4.70068	3.67972	6.73014	-0.7827	0.525961	0.672041	5.01314	47.2115	-3.05008	1.5663e-05	4.11772e-05	3.25869	80.0636	-4.40493	3.96875e-12	2.02798e-11	15.3459	81.3171	-2.40174	4.24437e-05	0.000121869	10.113	137.135	-3.74606	2.95488e-13	1.78814e-12
101737272	18	17	22	49	75	25	286	240	197	127	157	126	1.02565	1.24474	0.903015	0.904201	1.16601	0.488482	2.653	2.1527	2.1933	3.07292	3.73596	3.19811	32.0523	28.2864	0.168918	0.763476	0.852712	43.7653	101.693	-1.23618	0.000278817	0.000628134	28.6421	89.1091	-1.66027	6.56553e-07	2.1129e-06	64.4875	175.217	-1.43713	0.000607851	0.00145493	42.878	152.654	-1.82437	4.38931e-06	1.35542e-05
100379460	1	5	3	10	9	13	5	13	2	127	111	107	0.0819351	0.526432	0.177066	0.265345	0.201199	0.365253	0.0666935	0.167671	0.0320187	4.41868	3.79811	3.90525	5.493	6.30209	-0.259761	0.793556	0.873133	7.50068	2.69186	1.41294	0.215827	0.301776	4.94762	75.0818	-4.06328	1.07138e-11	5.27359e-11	14.4286	4.63097	1.61455	0.0575703	0.0901544	9.7307	128.557	-3.74386	2.54225e-20	2.53077e-19
101739753	4	2	5	30	43	11	28	30	36	126	177	81	0.272232	0.174909	0.245128	0.661213	0.798475	0.256716	0.310228	0.321399	0.478725	3.64141	5.03068	2.45561	5.87066	15.9246	-1.42476	0.0927048	0.201879	8.0136	13.4921	-0.725708	0.30808	0.408589	5.22664	82.8793	-3.9599	4.25183e-11	1.97821e-10	36.2906	23.297	0.648519	0.270956	0.341068	24.0583	142.016	-2.55265	7.72268e-07	2.62497e-06
100307015	10	6	13	0	3	11	6	8	8	125	84	109	0.92732	0.714962	0.868393	0	0.0759039	0.349786	0.0905782	0.116779	0.144952	4.92219	3.25299	4.50247	15.618	2.78559	2.49856	0.0231782	0.0722142	21.3193	3.14175	2.7801	1.96811e-05	5.10516e-05	13.9172	69.4093	-2.30343	1.02008e-07	3.56011e-07	6.40054	5.42439	0.234016	0.853185	0.884855	4.44062	118.803	-4.77726	2.31288e-09	1.02564e-08
101740481	0	0	0	0	0	0	1	0	0	124	106	84	0	0	0	0	0	0	0.0307481	0	0	9.94524	8.36092	7.06722	NA	NA	NA	NA	NA	NA	NA	NA	NA	NA	0	68.1503	-7.94518	1.4337e-10	6.43612e-10	NA	NA	NA	NA	NA	0	116.682	-9.46962	2.10607e-14	1.39672e-13
101745396	12	4	14	36	50	16	273	202	146	124	147	94	0.827256	0.35434	0.695233	0.803714	0.940463	0.378233	3.06383	2.19207	1.9666	3.62994	4.23204	2.88656	15.7293	19.4076	-0.285963	0.677542	0.790047	21.4703	86.7771	-1.98115	1.92354e-05	4.99775e-05	13.9786	79.0757	-2.46018	1.50292e-08	5.6412e-08	44.2482	149.395	-1.75061	0.00015963	0.0004206	29.3833	135.458	-2.19602	2.93033e-07	1.04514e-06
692682	2	2	3	6	7	7	1	0	0	124	113	143	0.158349	0.203478	0.1711	0.153842	0.151215	0.190048	0.0128893	0	0	4.16894	3.73626	5.0433	3.87667	3.89473	-0.0141897	0.989124	0.993481	5.29208	0.135465	5.11388	0.00333378	0.00649313	3.46398	83.046	-4.60137	7.06621e-13	3.8297e-12	8.90682	0.231515	5.08406	0.000903798	0.00210099	5.99005	142.206	-4.5776	9.93621e-24	1.2284e-22
110385199	0	0	0	1	0	1	0	0	0	124	117	108	0	0	0	0.027095	0	0.0286899	0	0	0	4.40543	4.08797	4.02501	0	0.412008	-0.400558	0.92086	1	NA	NA	NA	NA	NA	0	75.9297	-8.10083	3.93335e-11	1.83377e-10	0.946477	0	2.80199	0.487019	1	0.6384	130.024	-7.76967	4.10534e-13	2.46111e-12
101735867	0	0	0	0	0	0	0	1	1	123	130	109	0	0	0	0	0	0	0	0.0155545	0.0193071	5.16104	5.36451	4.79771	NA	NA	NA	NA	NA	0	0.291121	0.545882	0.89239	0.939073	0	78.685	-8.15238	2.85968e-11	1.35025e-10	0	0.504413	-1.0312	0.798273	1	0	134.765	-9.67726	2.97455e-15	2.10111e-14
101738270	2	2	1	2	1	1	12	2	2	123	106	100	0.143143	0.183939	0.0515567	0.0463566	0.0195278	0.0245426	0.139819	0.0225328	0.0279689	3.73822	3.16826	3.18813	3.03381	0.792028	1.89942	0.215246	1	4.14627	2.20782	0.848354	0.528372	0.643937	2.71596	71.5741	-4.85601	2.54626e-11	1.2102e-10	1.8117	3.78701	-1.08338	0.44797	0.521979	1.20532	122.548	-6.68735	4.53453e-17	3.64675e-16
105841928	0	0	0	0	0	0	0	0	0	122	158	106	0	0	0	0	0	0	0	0	0	16.1758	20.6024	14.7431	NA	NA	NA	NA	NA	NA	NA	NA	NA	NA	0	83.6956	-8.24169	2.32e-11	1.11e-10	NA	NA	NA	NA	NA	0	143.391	-9.76697	2.76e-15	1.96e-14
101737274	2	1	26	10	24	8	1	0	0	122	129	82	0.195811	0.125808	1.83368	0.317065	0.641109	0.268582	0.0159386	0	0	5.07208	5.27437	3.57615	12.839	7.88052	0.745435	0.493034	0.645674	17.47	0.135465	6.87626	7.30713e-05	0.000177045	11.4025	72.1181	-2.58292	0.00110229	0.00237031	17.9557	0.231515	6.1035	2.63175e-05	7.7998e-05	11.9835	123.517	-3.34417	5.84803e-13	3.47775e-12
134200504	0	0	0	5	31	5	0	0	1	121	368	186	0	0	0	0.238557	1.24611	0.252599	0	0	0.0287862	7.56982	22.6414	12.2064	0	7.44899	-4.59197	0.0116896	0.0425755	NA	NA	NA	NA	NA	0	145.985	-9.04406	2.23307e-12	1.15971e-11	16.9259	0.280361	6.02012	0.000197217	0.00051106	11.2836	250.405	-4.45205	1.06217e-09	4.85515e-09
100862789	0	1	1	17	37	14	170	160	103	121	146	95	0	0.080137	0.0449236	0.343337	0.629573	0.299392	1.72593	1.57071	1.25508	3.20432	3.8024	2.63906	1.15206	12.8186	-3.54123	0.00719819	0.0293383	1.57172	60.4363	-5.33594	1.27856e-06	3.81556e-06	1.03766	78.4466	-6.32739	4.80157e-09	1.8802e-08	29.2198	104.083	-1.82142	3.9063e-05	0.000112806	19.5131	134.384	-2.76953	4.88113e-11	2.50832e-10
101742640	0	9	12	21	6	10	2	2	6	121	99	114	0	0.914604	0.683618	0.537834	0.129465	0.271187	0.0257491	0.0248979	0.0927137	4.06343	3.26962	4.01595	11.6329	7.43112	0.643591	0.570555	0.708319	15.8642	1.49682	3.42083	0.00584415	0.0109694	10.461	72.8509	-2.82098	1.57026e-05	4.37216e-05	17.0155	2.5933	2.74214	0.00541445	0.0107942	11.315	124.728	-3.476	1.9738e-11	1.04318e-10
101736966	9	2	7	26	34	12	235	173	152	120	108	101	0.613426	0.175167	0.343686	0.573896	0.632283	0.280467	2.60754	1.85614	2.02426	3.47312	3.07409	3.06645	9.59131	13.7411	-0.503075	0.523028	0.669759	13.0987	78.8189	-2.56072	7.52395e-07	2.30882e-06	8.51126	71.578	-3.03642	3.03025e-10	1.32764e-09	31.3376	135.782	-2.10859	1.43531e-06	5.16317e-06	20.818	122.563	-2.545	9.28172e-11	4.66268e-10
134198772	6	4	5	32	29	10	58	58	61	119	110	105	0.538037	0.460917	0.322979	0.92929	0.709533	0.307497	0.846705	0.818716	1.0688	4.53134	4.11934	4.19416	8.48303	13.6974	-0.70747	0.375244	0.538424	11.587	25.2247	-1.14734	0.0478042	0.0772033	7.56859	72.6946	-3.29932	1.07831e-11	5.30391e-11	31.253	43.5249	-0.474292	0.372503	0.446823	20.6833	124.48	-2.5814	3.16647e-09	1.38237e-08
novel.488	1	2	4	2	4	1	5	3	3	118	91	114	0.33731	0.866884	0.971924	0.218474	0.368131	0.115667	0.274563	0.159292	0.197722	16.9017	12.8187	17.1289	3.72255	1.31354	1.49718	0.26375	0.422295	5.07712	1.55069	1.72491	0.12968	0.191888	3.33066	70.5174	-4.37679	2.46e-11	1.17e-10	2.99171	2.67081	0.183974	0.876374	0.902605	1.98838	120.724	-5.87112	3.5e-19	3.25e-18
101737387	11	5	12	28	55	18	161	144	97	118	101	99	1.25927	0.735527	0.989581	1.03807	1.71792	0.706609	3.00051	2.59497	2.16971	5.73624	4.82861	5.04843	15.0415	19.039	-0.333966	0.617686	0.743493	20.5354	56.1683	-1.43573	0.00148445	0.0030513	13.3869	69.2159	-2.34984	1.31305e-08	4.95849e-08	43.389	96.7324	-1.1492	0.011573	0.0215078	28.9063	118.51	-2.02378	1.10801e-06	3.69233e-06
134200461	3	0	0	1	1	0	0	0	1	117	93	99	0.430987	0	0	0.0465247	0.0391973	0	0	0	0.0280703	7.13753	5.57956	6.33539	1.72667	0.38002	2.17231	0.407991	1	2.36359	0.160913	3.95487	0.193136	0.273846	1.52196	67.3127	-5.51177	1.85982e-09	7.5982e-09	0.865221	0.280361	1.72952	0.57391	1	0.566916	115.239	-7.60422	2.07074e-12	1.17403e-11
101738624	0	0	1	0	1	0	0	0	0	117	82	98	0	0	0.0747494	0	0.0283124	0	0	0	0	5.15548	3.55346	4.52986	0.421434	0.173837	1.52876	0.70792	1	NA	NA	NA	NA	NA	0.374009	64.7642	-6.90927	2.59708e-08	9.57985e-08	NA	NA	NA	NA	NA	0.261021	110.858	-8.43338	1.04845e-11	5.67953e-11
novel.65	0	0	0	0	0	0	0	0	0	115	101	111	0	0	0	0	0	0	0	0	0	11.0621	9.55464	11.2005	NA	NA	NA	NA	NA	NA	NA	NA	NA	NA	0	71.2996	-8.00975	7.56108e-11	3.45671e-10	NA	NA	NA	NA	NA	0	122.084	-9.53429	9.21427e-15	6.26091e-14
novel.331	0	0	0	0	0	0	0	0	0	115	142	113	0	0	0	0	0	0	0	0	0	4.88807	5.93585	5.03841	NA	NA	NA	NA	NA	NA	NA	NA	NA	NA	0	80.4055	-8.1836	2.62087e-11	1.24437e-10	NA	NA	NA	NA	NA	0	137.743	-9.70878	2.8543e-15	2.0192e-14
101746959	0	0	0	1	0	0	0	1	0	114	148	94	0	0	0	0.0615018	0	0	0	0.0298945	0	9.1933	11.7377	7.95189	NA	NA	NA	NA	NA	NA	NA	NA	NA	NA	0	77.1351	-8.124	5.35246e-11	2.4768e-10	0.471884	0.224052	0.866217	0.831886	1	0.305895	132.153	-8.68752	2.31001e-12	1.30811e-11
101743872	31	19	64	66	51	49	51	59	65	114	117	84	2.66274	2.09712	3.95996	1.83591	1.19523	1.44326	0.713149	0.797743	1.0909	4.15806	4.19688	3.21396	58.696	32.5592	0.866348	0.0726427	0.168696	80.0671	25.0503	1.69921	3.9258e-05	9.82659e-05	52.2729	68.3197	-0.362402	0.31447	0.388408	74.4596	43.2498	0.785187	0.0457872	0.0736335	49.7939	117.006	-1.23628	0.000162681	0.000405653
134201516	1	0	0	2	0	0	0	0	0	114	92	89	0.168655	0	0	0.109237	0	0	0	0	0	8.16437	6.47978	6.68626	0.575558	0.412366	0.561206	0.883827	1	NA	NA	NA	NA	NA	0.507321	64.1819	-6.89654	2.33959e-08	8.6745e-08	0.943768	0	2.79837	0.487615	1	0.61179	109.881	-7.5289	4.00479e-12	2.23287e-11
novel.241	0	0	0	0	0	0	0	0	0	112	78	96	0	0	0	0	0	0	0	0	0	8.34604	5.71626	7.50429	NA	NA	NA	NA	NA	NA	NA	NA	NA	NA	0	62.3896	-7.81713	3.48198e-10	1.51923e-09	NA	NA	NA	NA	NA	0	106.792	-9.34123	6.02333e-14	3.84805e-13
105842776	2	0	2	6	3	3	1	1	2	112	97	71	0.154812	0	0.111519	0.150406	0.0633592	0.07963	0.0126014	0.0121848	0.0302489	3.68139	3.1356	2.44809	1.99398	2.37608	-0.180571	0.902064	0.942233	2.72153	0.587498	2.29416	0.171722	0.246406	1.76266	60.7127	-4.97459	1.73834e-09	7.12959e-09	5.4351	1.01629	2.44578	0.0539779	0.0851508	3.61595	103.95	-4.8608	6.3063e-18	5.43413e-17
134200616	0	0	0	13	30	0	0	0	0	109	72	64	0	0	0	1.77402	3.44913	0	0	0	0	19.5038	12.6701	12.0129	0	7.89549	-4.67304	0.0364328	0.101723	NA	NA	NA	NA	NA	0	53.2002	-7.58781	1.9e-09	7.76e-09	17.9346	0	7.05957	0.00103016	0.00237489	11.8073	91.0489	-2.93335	0.00122834	0.00268677
novel.81	0	0	0	1	0	0	0	0	0	108	66	85	0	0	0	0.0273925	0	0	0	0	0	3.87913	2.33136	3.20262	NA	NA	NA	NA	NA	NA	NA	NA	NA	NA	0	56.4951	-7.67399	1.07221e-09	4.47815e-09	NA	NA	NA	NA	NA	0.305895	96.6849	-8.23603	4.91835e-11	2.52652e-10
105841523	1	0	0	0	0	0	0	0	0	106	197	100	0.175709	0	0	0	0	0	0	0	0	7.90894	14.4555	7.82687	NA	NA	NA	NA	NA	NA	NA	NA	NA	NA	0.507321	87.1175	-7.33778	5.55953e-09	2.16584e-08	NA	NA	NA	NA	NA	0	149.339	-9.82562	9.5617e-15	6.48761e-14
134200684	1	0	0	0	0	1	1	0	1	106	113	92	0.182895	0	0	0	0	0.0627165	0.0297745	0	0.035736	8.2324	8.63085	7.49521	0.575558	0.205825	1.52876	0.70792	1	0.787862	0.296377	1.49153	0.626401	0.733061	0.507321	67.5739	-6.97103	1.41331e-08	5.32241e-08	0.474594	0.511876	-0.0826888	0.979465	1	0.332505	115.736	-8.49593	4.62841e-12	2.56233e-11
105841654	0	0	0	1	0	2	5	9	6	106	105	131	0	0	0	0.0299709	0	0.0634701	0.0753307	0.131113	0.108496	4.16566	4.05809	5.40038	0	0.617833	-0.988216	0.804407	1	0	2.81467	-2.73393	0.18321	0.26144	0	74.7559	-8.07777	6.31097e-11	2.90169e-10	1.42107	4.85621	-1.82405	0.181006	0.242255	0.970905	128.025	-7.1556	3.69334e-15	2.58168e-14
101744245	14	15	27	22	21	15	165	116	71	105	103	114	1.34971	1.85825	1.87508	0.68687	0.552388	0.495888	2.58964	1.76041	1.33744	4.29853	4.14689	4.89566	30.3959	11.274	1.43335	0.00848628	0.033291	41.4808	48.8806	-0.23613	0.596409	0.705862	27.1555	70.2523	-1.36878	8.76539e-05	0.000221426	25.7604	84.0956	-1.70954	0.000173815	0.000454653	17.1987	120.31	-2.80499	8.10103e-16	5.92396e-15
101743705	2	1	1	0	1	0	0	1	2	105	136	76	0.261574	0.168061	0.0942125	0	0.0356844	0	0	0.0205877	0.0511092	5.8314	7.4281	4.42765	2.30318	0.173837	3.44484	0.111809	1	3.14745	0.452033	2.81925	0.103569	0.156493	2.0523	68.5728	-5.1247	4.95549e-10	2.13354e-09	0.393338	0.784774	-0.697812	0.8203	1	0.261021	117.484	-8.51793	9.26284e-12	5.0468e-11
101743320	5	1	3	22	18	1	287	235	137	105	160	96	0.301641	0.0775216	0.130372	0.429817	0.296283	0.0206872	2.81868	2.23168	1.6149	2.68986	4.03102	2.5798	4.87272	7.87092	-0.682842	0.575691	0.711963	6.65684	91.5223	-3.76632	4.09514e-09	1.57471e-08	4.32228	78.1855	-4.15545	2.28581e-11	1.08906e-10	17.9361	157.506	-3.13179	4.26271e-05	0.000122316	11.7606	133.985	-3.50043	1.20079e-06	3.98082e-06
105841644	0	0	0	0	0	0	0	0	2	104	97	98	0	0	0	0	0	0	0	0	0.035878	4.05458	3.71911	4.00788	NA	NA	NA	NA	NA	0	0.321825	0.417356	0.917403	0.949954	0	65.1322	-7.87935	1.57173e-10	7.03266e-10	0	0.560722	-1.16707	0.771761	1	0	111.533	-9.40399	2.0726e-14	1.37582e-13
134198729	0	0	0	1	0	0	2	1	1	104	72	90	0	0	0	0.0327471	0	0	0.0329235	0.0159176	0.0197577	4.46566	3.04046	4.05387	NA	NA	NA	NA	NA	0	0.56205	-0.410189	0.907803	0.946373	0	58.0377	-7.71279	6.61629e-10	2.81841e-09	0.471884	0.967443	-1.01815	0.669296	1	0.305895	99.3428	-8.27507	2.88771e-11	1.51091e-10
100188968	21	13	11	30	31	57	3	4	3	103	95	84	2.21057	1.75845	0.834106	1.0227	0.890348	2.0575	0.0514102	0.066281	0.0617035	4.60406	4.17621	3.93875	26.2206	23.3065	0.156201	0.805799	0.881162	35.8317	1.40996	4.64932	4.03666e-10	1.69676e-09	23.3953	61.3109	-1.42358	0.000963808	0.00209292	53.4018	2.43184	4.45465	3.57992e-10	2.04058e-09	36.2213	104.986	-1.54387	0.000366898	0.000870997
134200902	0	0	0	0	0	0	0	0	0	103	61	72	0	0	0	0	0	0	0	0	0	4.68952	2.73134	3.43874	NA	NA	NA	NA	NA	NA	NA	NA	NA	NA	0	51.4077	-7.538	2.57219e-09	1.03356e-08	NA	NA	NA	NA	NA	0	87.9719	-9.06176	6.82594e-13	4.04193e-12
101742405	0	0	0	0	0	0	5	1	0	103	128	85	0	0	0	0	0	0	0.0630774	0.0121984	0	3.38935	4.14232	2.93409	NA	NA	NA	NA	NA	0	0.807531	-0.936227	0.812792	0.895268	0	68.5014	-7.95274	1.37959e-10	6.20134e-10	0	1.38163	-2.49732	0.504397	1	0	117.353	-9.47795	2.07853e-14	1.3791e-13
101738696	23	22	26	41	37	113	124	119	115	102	88	92	2.05054	2.52037	1.66977	1.18376	0.900026	3.45461	1.79972	1.67006	2.00328	3.86153	3.2764	3.65361	40.2689	38.1437	0.0734466	0.908409	0.94562	54.9904	50.7973	0.0944983	0.785399	0.871576	35.993	61.4383	-0.79546	0.0185256	0.0320657	87.5298	87.6116	-0.00387611	0.994541	0.995836	59.7726	105.195	-0.820266	0.149515	0.202853
134200935	0	0	1	0	0	0	3	0	2	102	81	79	0	0	0.0867639	0	0	0	0.0588247	0	0.0470684	5.21692	4.07431	4.23855	NA	NA	NA	NA	NA	0.572903	0.728219	0.183601	0.949296	0.974164	0.374009	57.0046	-6.72545	5.82134e-08	2.07866e-07	0	1.25527	-2.35107	0.532742	1	0	97.5906	-9.21156	1.05136e-13	6.60602e-13
101735820	2	1	1	0	0	0	0	0	1	102	84	80	0.225056	0.144598	0.0810594	0	0	0	0	0	0.0219869	4.87393	3.94742	4.01	2.30318	0	4.41043	0.0673792	1	3.14745	0.160913	4.35094	0.0316329	0.0527585	2.0523	57.865	-4.88079	1.62887e-09	6.6987e-09	NA	NA	NA	NA	NA	0	99.0689	-9.23327	8.44413e-14	5.3366e-13
101741710	2	0	0	3	1	2	3	5	1	102	142	82	0.171153	0	0	0.0831414	0.023349	0.0586902	0.0417946	0.0673549	0.0167209	3.70659	5.07479	3.12582	1.15112	1.20404	-0.0675785	0.974651	1	1.57572	1.21835	0.347219	0.862095	0.929157	1.01464	70.558	-6.16755	1.91537e-08	7.14424e-08	2.75818	2.09517	0.359414	0.785912	0.829225	1.84372	120.898	-6.07585	1.17997e-17	9.93114e-17
101743451	0	0	0	0	0	0	3	0	2	102	90	113	0	0	0	0	0	0	0.0345975	0	0.027683	3.06831	2.66254	3.56577	NA	NA	NA	NA	NA	0	0.728219	-0.78072	0.84365	0.916051	0	66.6364	-7.91192	1.6532e-10	7.37549e-10	0	1.25527	-2.35107	0.532742	1	0	114.101	-9.43648	2.4306e-14	1.60215e-13
119629975	0	1	3	17	24	11	8	15	6	101	103	109	0	0.144013	0.242195	0.617007	0.733881	0.422741	0.14596	0.264628	0.131388	4.80664	4.82072	5.44154	1.99493	9.94128	-2.24377	0.0494583	0.127159	2.71753	4.00232	-0.497307	0.696772	0.795257	1.78568	68.2545	-5.1437	1.87194e-10	8.3188e-10	22.6827	6.89506	1.71218	0.00771394	0.0148844	15.1223	116.895	-2.93619	2.45031e-15	1.7439e-14
101738609	14	11	24	47	84	38	197	184	114	100	103	102	1.32033	1.33305	1.63045	1.43546	2.16145	1.2289	3.02456	2.73159	2.10069	4.00472	4.05662	4.28497	26.2091	32.1143	-0.286939	0.585933	0.720177	35.7668	68.9889	-0.934257	0.0157828	0.0277968	23.3789	66.4473	-1.49021	2.2243e-05	6.07814e-05	73.2535	118.795	-0.693646	0.0699617	0.106809	48.938	113.801	-1.21025	0.000441222	0.00103418
101746766	0	0	0	0	0	0	0	0	0	100	139	66	0	0	0	0	0	0	0	0	0	5.9464	8.12876	4.11693	NA	NA	NA	NA	NA	NA	NA	NA	NA	NA	0	65.8557	-7.89614	4.41241e-10	1.90633e-09	NA	NA	NA	NA	NA	0	112.843	-9.42162	1.08753e-13	6.82413e-13
101740716	2	1	0	0	0	0	1	0	5	99	104	85	0.238408	0.153177	0	0	0	0	0.0194059	0	0.116457	5.01124	5.17724	4.51341	1.88174	0	4.10743	0.180577	1	2.57455	0.940027	1.43173	0.489109	0.606376	1.6783	62.5768	-5.39899	2.41419e-09	9.73509e-09	0	1.63332	-2.72513	0.451167	1	0	107.175	-9.34686	3.25333e-14	2.1197e-13
101743760	1	0	1	0	0	2	9	9	9	99	114	127	0.0968793	0	0.069787	0	0	0.0664418	0.141944	0.137252	0.170364	4.07273	4.61222	5.48061	0.996991	0.41165	1.35441	0.639018	1	1.36076	3.83927	-1.3924	0.338076	0.440686	0.88133	74.239	-6.25548	7.26867e-09	2.80056e-08	0.949187	6.62335	-2.86258	0.0547665	0.0862596	0.66501	127.165	-7.7321	9.97613e-13	5.81501e-12
134200176	0	0	0	0	0	0	0	0	0	98	118	98	0	0	0	0	0	0	0	0	0	21.6887	25.6829	22.7515	NA	NA	NA	NA	NA	NA	NA	NA	NA	NA	0	68.2723	-7.94755	1.1e-10	4.95e-10	NA	NA	NA	NA	NA	0	116.953	-9.47268	1.43e-14	9.63e-14
novel.475	7	7	8	22	31	8	169	155	138	98	88	66	0.685339	0.880658	0.56421	0.697542	0.828099	0.268582	2.69363	2.38882	2.63992	4.07429	3.59802	2.87837	12.5148	11.5716	0.0922218	0.902793	0.942416	17.09	65.2817	-1.97008	1.05725e-05	2.83822e-05	11.1889	54.6643	-2.32729	5.88154e-07	1.90443e-06	26.3717	112.544	-2.0839	1.408e-05	4.37317e-05	17.4814	93.5997	-2.40688	4.06759e-07	1.42801e-06
101741102	0	0	0	0	0	0	1	2	0	98	112	112	0	0	0	0	0	0	0.0133151	0.0257499	0	3.40366	3.82554	4.0805	NA	NA	NA	NA	NA	0	0.395881	0.0861163	0.982826	0.995852	0	70.1904	-7.98716	8.76324e-11	3.98234e-10	0	0.679619	-1.47937	0.711566	1	0	120.229	-9.51219	1.11551e-14	7.53612e-14
novel.578	0	0	0	0	0	0	0	0	0	98	123	125	0	0	0	0	0	0	0	0	0	3.06058	3.77779	4.09509	NA	NA	NA	NA	NA	NA	NA	NA	NA	NA	0	75.468	-8.0917	5.47024e-11	2.52532e-10	NA	NA	NA	NA	NA	0	129.286	-9.6169	7.04173e-15	4.83596e-14
101736982	20	24	21	79	76	48	206	198	141	97	106	114	1.85712	2.86368	1.40467	2.37563	1.92547	1.52838	3.11402	2.89414	2.5582	3.82474	4.11046	4.71531	37.8963	39.3797	-0.0759398	0.880601	0.929437	51.7599	76.3756	-0.596286	0.112449	0.168691	33.9283	69.1641	-1.0645	0.00474958	0.0091822	89.953	131.585	-0.549423	0.0911762	0.134898	59.9635	118.464	-0.980176	0.00176958	0.00375534
101747121	8	6	14	28	45	30	74	81	71	97	116	80	1.13402	1.09291	1.42956	1.28538	1.74043	1.45825	1.70768	1.80743	1.9665	5.83879	6.86695	5.05145	14.8883	19.7705	-0.395261	0.496741	0.648591	20.3165	31.996	-0.631879	0.170217	0.244425	13.2766	63.5413	-2.23526	1.55273e-07	5.31999e-07	45.1507	55.1859	-0.283609	0.420861	0.494846	30.2862	108.849	-1.84219	4.38774e-08	1.71831e-07
101740218	0	0	0	0	0	0	0	0	0	97	145	51	0	0	0	0	0	0	0	0	0	8.82586	12.975	4.86778	NA	NA	NA	NA	NA	NA	NA	NA	NA	NA	0	63.0647	-7.83371	1.55156e-09	6.39422e-09	NA	NA	NA	NA	NA	0	108.077	-9.35941	6.39724e-13	3.79476e-12
134198935	3	9	3	19	23	14	0	3	0	97	83	93	0.444816	1.71476	0.320423	0.912332	0.930465	0.711815	0	0.0700203	0	6.10731	5.13938	6.14238	9.56663	10.7973	-0.24466	0.773904	0.858972	13.0717	0.390625	4.96566	0.000667335	0.00142871	8.61688	59.5349	-2.91963	8.68126e-07	2.75872e-06	24.6569	0.672155	5.11042	4.80283e-06	1.60372e-05	16.4706	101.936	-2.62302	2.0333e-13	1.24975e-12
692479	25	20	14	31	38	70	21	15	9	97	90	113	2.11462	2.17382	0.853028	0.849168	0.876978	2.03035	0.289171	0.199722	0.148744	3.48403	3.17913	4.2576	34.9016	27.4052	0.334037	0.594829	0.727112	47.6936	6.24609	2.9048	6.25097e-07	1.93489e-06	31.1922	65.5606	-1.10503	0.0114385	0.0206129	62.7968	10.7458	2.53752	1.20181e-05	3.77127e-05	42.6769	112.267	-1.40143	0.00260085	0.00534493
101736276	3	1	2	7	3	2	1	3	2	97	70	92	0.342307	0.146621	0.164387	0.258662	0.0933961	0.0782537	0.0185754	0.053884	0.0445891	4.69986	3.33554	4.67602	3.30017	2.37644	0.48258	0.706078	0.812659	4.50821	0.847915	2.41386	0.0654229	0.102991	2.93363	56.5645	-4.26877	1.59455e-09	6.56149e-09	5.43239	1.46439	1.88709	0.122551	0.173748	3.58934	96.8281	-4.75979	3.07485e-16	2.31327e-15
101737088	0	0	0	0	0	0	0	0	1	97	94	106	0	0	0	0	0	0	0	0	0.019009	4.00725	3.81907	4.59363	NA	NA	NA	NA	NA	NA	NA	NA	NA	NA	0	64.8126	-7.872	1.81483e-10	8.0706e-10	NA	NA	NA	NA	NA	0	110.992	-9.39672	2.55587e-14	1.67923e-13
101738741	0	0	1	0	0	1	1	3	5	97	83	85	0	0	0.0640162	0	0	0.0304738	0.0144674	0.0419673	0.0868201	3.66047	3.08034	3.3648	0.421434	0.205825	1.52876	0.70792	1	0.572903	1.33065	-0.682481	0.756766	0.846769	0.374009	57.7154	-6.74317	4.86726e-08	1.75098e-07	0.474594	2.30548	-2.25797	0.277647	0.348451	0.332505	98.8195	-8.26765	1.9957e-11	1.05436e-10
119629152	3	3	3	6	6	1	62	57	57	96	99	85	0.734811	0.944229	0.529321	0.475933	0.400976	0.0839913	2.47223	2.19772	2.72793	9.98492	10.1266	9.27401	5.18286	2.48595	1.03108	0.369293	0.532702	7.07876	24.9927	-1.86987	0.00517119	0.00978892	4.63495	60.8763	-3.77952	1.0889e-10	4.92217e-10	5.66592	43.1055	-2.91274	6.28855e-06	2.05882e-05	3.734	104.26	-4.76855	9.4155e-19	8.54116e-18
novel.614	0	0	0	0	0	0	0	0	0	96	96	87	0	0	0	0	0	0	0	0	0	10.7442	10.5665	10.2141	NA	NA	NA	NA	NA	NA	NA	NA	NA	NA	0	60.6981	-7.77782	2.86124e-10	1.25722e-09	NA	NA	NA	NA	NA	0	103.95	-9.3026	4.10128e-14	2.64893e-13
105841302	0	0	0	1	0	0	0	0	0	95	117	96	0	0	0	0.0961378	0	0	0	0	0	11.9756	14.5049	12.6946	NA	NA	NA	NA	NA	NA	NA	NA	NA	NA	0	66.9609	-7.91958	1.33772e-10	6.01511e-10	NA	NA	NA	NA	NA	0.305895	114.711	-8.48297	5.47657e-12	3.02004e-11
692465	0	1	0	0	1	0	0	0	2	94	102	100	0	0.499004	0	0	0.105954	0	0	0	0.151753	15.5006	16.5416	17.298	0.730628	0.173837	1.52876	0.696348	1	0.998822	0.321825	1.38426	0.704498	0.801309	0.663655	64.4905	-6.90324	2.02e-08	7.52e-08	0.393338	0.560722	-0.2053	0.959304	1	0.261021	110.458	-8.42816	7e-12	3.84e-11
101741074	5	4	8	57	81	14	171	120	79	94	112	66	0.51346	0.527836	0.591794	1.89562	2.26953	0.492998	2.85875	1.93982	1.58514	4.09905	4.80318	3.01909	9.17177	28.7148	-1.64174	0.0394379	0.107802	12.5178	51.5015	-2.03015	0.000249746	0.000566319	8.18329	58.8677	-2.83566	2.465e-08	9.11476e-08	65.402	88.6238	-0.436085	0.482417	0.555827	43.2338	100.843	-1.21694	0.0344404	0.0558538
105842423	3	2	6	11	8	11	30	28	19	94	94	85	0.460069	0.394125	0.662822	0.546305	0.334738	0.578462	0.748974	0.675934	0.569324	6.12138	6.0201	5.80652	5.71653	5.92279	-0.0146338	0.987007	0.992216	7.79865	10.7671	-0.425104	0.559005	0.667259	5.09332	59.391	-3.48476	2.65165e-10	1.16738e-09	13.558	18.5458	-0.465103	0.40538	0.479489	9.11057	101.711	-3.50009	2.63782e-17	2.16962e-16
101745876	0	0	0	0	0	0	0	0	0	94	136	92	0	0	0	0	0	0	0	0	0	6.13495	8.72925	6.29864	NA	NA	NA	NA	NA	NA	NA	NA	NA	NA	0	69.845	-7.98066	1.30804e-10	5.88361e-10	NA	NA	NA	NA	NA	0	119.681	-9.50617	2.07071e-14	1.37521e-13
134199414	0	0	0	0	0	1	0	0	0	94	88	94	0	0	0	0	0	0.0531163	0	0	0	6.18293	5.69251	6.4859	NA	NA	NA	NA	NA	NA	NA	NA	NA	NA	0	60.1719	-7.76494	3.27319e-10	1.43041e-09	NA	NA	NA	NA	NA	0.332505	103.039	-8.32779	1.3289e-11	7.13299e-11
101743740	1	1	2	5	7	5	2	7	5	94	82	76	0.128246	0.164796	0.184765	0.207661	0.244938	0.219885	0.0417559	0.141315	0.125291	5.11908	4.3917	4.34163	2.14905	3.2769	-0.597538	0.635234	0.757149	2.93249	1.98695	0.576106	0.661768	0.766314	1.91899	54.812	-4.81572	2.78706e-09	1.11662e-08	7.48575	3.4332	1.13251	0.219175	0.28494	5.01915	93.8501	-4.21974	1.27484e-18	1.14105e-17
101746409	0	0	0	0	0	0	0	1	0	94	97	70	0	0	0	0	0	0	0	0.0201134	0	5.10021	5.17591	3.98413	NA	NA	NA	NA	NA	NA	NA	NA	NA	NA	0	56.6124	-7.67771	6.56199e-10	2.7979e-09	NA	NA	NA	NA	NA	0	96.9569	-9.20256	1.16992e-13	7.31188e-13
novel.82	0	0	0	0	0	0	0	0	0	93	88	121	0	0	0	0	0	0	0	0	0	4.09488	3.81062	5.58881	NA	NA	NA	NA	NA	NA	NA	NA	NA	NA	0	66.0975	-7.90005	2.28302e-10	1.00996e-09	NA	NA	NA	NA	NA	0	113.19	-9.42475	3.913e-14	2.5308e-13
novel.316	0	0	0	1	0	0	0	1	1	92	67	80	0	0	0	0.0920007	0	0	0	0.0447193	0.0555079	11.0983	7.94876	10.1236	NA	NA	NA	NA	NA	0	0.291121	0.545882	0.89239	0.939073	0	52.1264	-7.55784	1.49473e-09	6.16186e-09	0.471884	0.504413	-0.0650473	0.983871	1	0.305895	89.2305	-8.12021	6.49617e-11	3.30932e-10
101738833	20	6	15	44	78	21	243	231	127	92	122	87	1.4851	0.572505	0.802345	1.05808	1.58028	0.534719	2.93749	2.70011	1.84261	2.9009	3.78321	2.87766	22.2164	26.9537	-0.275315	0.685394	0.795929	30.3437	83.4319	-1.45026	0.00188168	0.00381162	19.7385	65.3235	-1.7135	8.17013e-05	0.000207655	61.4097	143.62	-1.22135	0.013787	0.0251715	40.8016	111.919	-1.44823	0.00170835	0.00364128
101736415	4	3	1	6	2	1	2	1	0	92	193	94	0.445054	0.42892	0.0801487	0.216194	0.060715	0.0381534	0.0362264	0.0175144	0	4.3467	8.96775	4.65881	4.91555	1.7906	1.42481	0.281151	0.441355	6.72082	0.401137	3.98093	0.00737081	0.0136245	4.39426	81.8966	-4.33402	5.05161e-10	2.17287e-09	4.09257	0.687082	2.52617	0.122966	0.174223	2.68992	140.414	-5.71122	5.10407e-16	3.77546e-15
101745714	0	5	4	30	36	6	142	140	87	92	107	54	0	0.563749	0.252823	0.852462	0.861845	0.180528	2.02836	1.93368	1.49155	3.42784	3.92077	2.11058	5.33888	13.6786	-1.40147	0.211176	0.361201	7.28572	51.4645	-2.90423	2.68258e-05	6.85345e-05	4.81431	54.6532	-3.59917	3.16377e-07	1.04902e-06	31.1642	88.6338	-1.50354	0.0131576	0.0241337	20.5686	93.6199	-2.17796	0.000284403	0.000686479
101745119	4	0	21	0	1	21	0	0	2	92	103	82	0.416007	0	1.57327	0	0.0283762	0.748928	0	0	0.0406419	4.063	4.47354	3.79882	11.1523	4.49616	1.33571	0.445534	0.603575	15.1824	0.321825	5.67699	0.00168267	0.00343048	9.88347	60.1773	-2.51055	0.00084154	0.00184145	10.3598	0.560722	4.26764	0.0645453	0.0996334	7.24363	103.075	-3.84937	0.000708334	0.00160846
134199800	0	0	0	0	0	0	0	0	1	91	87	98	0	0	0	0	0	0	0	0	0.08682	17.1702	16.1439	19.3971	NA	NA	NA	NA	NA	NA	NA	NA	NA	NA	0	60.2251	-7.7661	3.44e-10	1.5e-09	NA	NA	NA	NA	NA	0	103.134	-9.29078	5.32e-14	3.41e-13
134200615	0	0	0	1	0	2	0	0	0	91	71	70	0	0	0	0.0901533	0	0.19092	0	0	0	10.7573	8.25417	8.68028	0	0.617833	-0.988216	0.804407	1	NA	NA	NA	NA	NA	0	50.4809	-7.51189	1.7754e-09	7.26851e-09	1.42107	0	3.38992	0.352234	1	0.970905	86.42	-6.58838	6.82824e-13	4.04193e-12
101740351	1	0	0	0	0	1	0	0	0	91	94	77	0.192014	0	0	0	0	0.0658436	0	0	0	7.41983	7.53764	6.58595	0.575558	0.205825	1.52876	0.70792	1	NA	NA	NA	NA	NA	0.507321	56.926	-6.72367	5.23294e-08	1.87908e-07	NA	NA	NA	NA	NA	0.332505	97.4943	-8.24852	2.17388e-11	1.14549e-10
novel.425	0	0	0	0	1	0	1	0	0	91	77	56	0	0	0	0	0.0553813	0	0.033044	0	0	7.84351	6.52701	5.06329	NA	NA	NA	NA	NA	NA	NA	NA	NA	NA	0	48.5628	-7.45648	3.16353e-09	1.25897e-08	0.393338	0.231515	0.866217	0.831886	1	0.261021	83.144	-8.01916	1.43584e-10	7.08923e-10
134200662	0	0	0	0	1	0	0	0	0	90	72	93	0	0	0	0	0.0857719	0	0	0	0	12.0142	9.45232	13.023	NA	NA	NA	NA	NA	NA	NA	NA	NA	NA	0	55.7078	-7.65348	8.36442e-10	3.52792e-09	NA	NA	NA	NA	NA	0.261021	95.3755	-8.21603	3.61017e-11	1.87362e-10
134199200	0	0	0	0	0	0	0	0	0	90	79	75	0	0	0	0	0	0	0	0	0	7.1792	6.19748	6.27581	NA	NA	NA	NA	NA	NA	NA	NA	NA	NA	0	53.091	-7.58462	9.94117e-10	4.1698e-09	NA	NA	NA	NA	NA	0	90.9043	-9.10915	1.76163e-13	1.08799e-12
105841922	0	0	0	0	0	0	0	1	0	88	111	104	0	0	0	0	0	0	0	0.0410207	0	9.7378	12.0797	12.0722	NA	NA	NA	NA	NA	NA	NA	NA	NA	NA	0	66.0083	-7.89862	1.63867e-10	7.31543e-10	NA	NA	NA	NA	NA	0	113.081	-9.42383	2.37386e-14	1.56742e-13
134198858	0	0	1	0	1	0	1	0	1	88	83	104	0	0	0.146216	0	0.0553813	0	0.033044	0	0.0396601	7.58493	7.03561	9.40325	0.421434	0.173837	1.52876	0.70792	1	0.572903	0.296377	1.48966	0.646631	0.751443	0.374009	60.1003	-6.80111	4.16383e-08	1.50705e-07	0.393338	0.511876	-0.0833859	0.979746	1	0.261021	102.919	-8.32578	1.78037e-11	9.44842e-11
novel.298	0	0	0	0	0	0	0	0	0	88	60	69	0	0	0	0	0	0	0	0	0	6.45144	4.32594	5.30638	NA	NA	NA	NA	NA	NA	NA	NA	NA	NA	0	47.287	-7.41739	3.77038e-09	1.49092e-08	NA	NA	NA	NA	NA	0	80.9375	-8.94143	9.35967e-13	5.46698e-12
101736845	0	0	0	0	0	0	1	2	1	88	116	61	0	0	0	0	0	0	0.0207627	0.0401527	0.0249198	4.76588	6.17836	3.4655	NA	NA	NA	NA	NA	0	0.556794	-0.397724	0.91078	0.947396	0	57.2836	-7.69497	1.08185e-09	4.51702e-09	0	0.95998	-1.96924	0.523404	1	0	98.1457	-9.22034	2.68574e-13	1.62807e-12
110385269	1	0	0	2	1	0	1	5	1	88	158	76	0.0803211	0	0	0.0520236	0.0219151	0	0.0130759	0.0632184	0.015694	3.00145	5.29982	2.71918	0.575558	0.586203	0.0440937	0.988281	1	0.787862	0.947419	-0.210028	0.927368	0.957609	0.507321	69.5571	-7.01315	3.0902e-08	1.13194e-07	1.33711	1.63214	-0.30364	0.866583	0.894847	0.872811	119.232	-7.06874	1.63383e-13	1.01216e-12
134199274	0	1	0	6	2	0	1	0	0	88	85	66	0	0.127065	0	0.192138	0.0539592	0	0.0160978	0	0	3.69508	3.51007	2.90711	0.730628	1.58477	-1.3896	0.584624	1	0.998822	0.135465	2.43712	0.514397	0.629919	0.663655	51.8797	-6.5899	1.13537e-07	3.94138e-07	3.61798	0.231515	3.78256	0.111076	0.159537	2.35741	88.8424	-5.22714	1.89507e-14	1.26272e-13
105842528	0	0	0	1	1	0	0	0	0	86	64	102	0	0	0	0.0270297	0.0227727	0	0	0	0	3.04802	2.23077	3.79224	0	0.38002	-0.297848	0.941242	1	NA	NA	NA	NA	NA	0	55.2061	-7.6402	1.39032e-09	5.75227e-09	0.865221	0	2.68788	0.505993	1	0.566916	94.5105	-7.31886	3.92998e-11	2.03361e-10
105841905	0	0	0	0	0	0	0	0	1	85	101	79	0	0	0	0	0	0	0	0	0.0312793	5.77817	6.75224	5.63345	NA	NA	NA	NA	NA	NA	NA	NA	NA	NA	0	57.5669	-7.70163	5.04856e-10	2.17225e-09	NA	NA	NA	NA	NA	0	98.6129	-9.22675	8.33342e-14	5.27372e-13
101738307	0	0	0	0	0	0	0	1	0	85	57	83	0	0	0	0	0	0	0	0.0198391	0	4.549	3.00004	4.65962	NA	NA	NA	NA	NA	NA	NA	NA	NA	NA	0	49.1926	-7.47399	3.24621e-09	1.29037e-08	NA	NA	NA	NA	NA	0	84.2018	-8.99804	8.49273e-13	4.97709e-12
novel.186	0	1	0	0	0	1	1	0	0	85	88	84	0	0.107187	0	0	0	0.0286035	0.0135795	0	0	3.01077	3.06546	3.12114	0.730628	0.205825	1.52876	0.693018	1	0.998822	0.135465	2.43712	0.514397	0.629919	0.663655	55.9611	-6.69866	5.76812e-08	2.06151e-07	0.474594	0.231515	0.866217	0.831886	1	0.332505	95.8424	-8.2235	2.39113e-11	1.25527e-10
101742341	24	20	19	80	43	62	3	2	5	84	67	91	3.1478	3.37076	1.79512	3.39802	1.53878	2.78848	0.064056	0.0412923	0.128136	4.67836	3.66982	5.31657	36.4332	36.7308	-0.0240083	0.965038	0.979515	49.7703	1.47137	5.10351	1.58445e-13	8.91961e-13	32.555	52.907	-0.727734	0.0698562	0.1052	84.089	2.54445	5.0851	2.50735e-13	1.99671e-12	56.3108	90.5807	-0.68942	0.0976742	0.140162
733040	14	0	29	24	26	27	71	95	74	84	77	65	1.65322	0	2.46686	0.917813	0.837701	1.09332	1.36491	1.76592	1.70741	4.21212	3.79723	3.41909	20.2794	15.0254	0.461406	0.628953	0.752605	27.6442	33.8953	-0.258092	0.756417	0.846769	17.9487	49.1037	-1.40771	0.0650737	0.0989346	34.366	58.4692	-0.769317	0.0392645	0.0641698	23.1057	84.0819	-1.87024	6.27027e-08	2.41135e-07
134200561	0	1	0	0	0	0	2	1	0	83	77	87	0	0.258555	0	0	0	0	0.0655126	0.0316734	0	7.09167	6.47017	7.79768	NA	NA	NA	NA	NA	0.998822	0.401137	1.02237	0.719365	0.814765	0.663655	53.8921	-6.644	8.2823e-08	2.91586e-07	0	0.687082	-1.49362	0.708851	1	0	92.285	-9.13043	1.61271e-13	9.99512e-13
134200516	0	0	0	0	0	1	2	4	1	83	95	67	0	0	0	0	0	0.0361239	0.0342995	0.0663313	0.0205835	3.71289	4.17938	3.14401	NA	NA	NA	NA	NA	0	0.952675	-1.17512	0.693901	0.792616	0	53.1414	-7.58644	1.12409e-09	4.68906e-09	0.474594	1.6396	-1.78713	0.407594	1	0.332505	91.027	-8.14973	4.85229e-11	2.4944e-10
101739366	12	5	11	9	12	7	53	43	52	82	70	64	1.24802	0.668209	0.824094	0.303126	0.340514	0.249643	0.897345	0.703968	1.05669	3.62137	3.04027	2.96493	15.1956	5.38247	1.49996	0.0367331	0.102286	20.7504	21.146	-0.0162519	0.975284	0.994874	13.5202	46.9689	-1.78524	5.94563e-05	0.000154066	12.2892	36.4833	-1.56046	0.00238869	0.00514827	8.21284	80.4181	-3.28167	2.13033e-14	1.41214e-13
110384769	0	0	0	0	0	0	0	0	0	82	61	52	0	0	0	0	0	0	0	0	0	5.76049	4.21435	3.83199	NA	NA	NA	NA	NA	NA	NA	NA	NA	NA	0	42.3407	-7.25849	9.88014e-09	3.75698e-08	NA	NA	NA	NA	NA	0	72.4771	-8.78268	2.91928e-12	1.63735e-11
105841238	0	0	0	0	0	0	0	0	0	81	107	49	0	0	0	0	0	0	0	0	0	5.77291	7.49977	3.66337	NA	NA	NA	NA	NA	NA	NA	NA	NA	NA	0	51.1492	-7.53167	3.94429e-09	1.55834e-08	NA	NA	NA	NA	NA	0	87.6368	-9.05707	1.35107e-12	7.78201e-12
110386029	0	0	0	0	0	0	48	22	27	81	79	118	0	0	0	0	0	0	0.778804	0.345152	0.525789	3.42805	3.2881	5.23866	NA	NA	NA	NA	NA	0	13.7115	-5.01801	0.000604363	0.00130094	0	60.9343	-7.78259	6.05949e-10	2.59011e-09	0	23.6116	-6.58731	2.9892e-06	1.03077e-05	0	104.353	-9.30735	1.33236e-13	8.30138e-13
110385020	0	0	0	2	4	1	0	0	0	80	60	98	0	0	0	0.191865	0.323294	0.101579	0	0	0	10.0631	7.42249	12.9314	0	1.31354	-2.08773	0.447611	1	NA	NA	NA	NA	NA	0	52.1614	-7.5583	2.3708e-09	9.5714e-09	2.99171	0	4.48097	0.0474982	0.076039	1.98838	89.2995	-5.43903	5.22724e-15	3.61449e-14
134200556	0	0	0	0	0	0	0	0	0	80	76	50	0	0	0	0	0	0	0	0	0	7.05023	6.58691	4.62231	NA	NA	NA	NA	NA	NA	NA	NA	NA	NA	0	44.6205	-7.33447	6.44366e-09	2.49182e-08	NA	NA	NA	NA	NA	0	76.4084	-8.85917	1.80565e-12	1.03036e-11
101746069	0	0	0	0	0	0	0	0	0	80	95	80	0	0	0	0	0	0	0	0	0	4.60817	5.38167	4.83397	NA	NA	NA	NA	NA	NA	NA	NA	NA	NA	0	55.4526	-7.64749	6.76233e-10	2.87525e-09	NA	NA	NA	NA	NA	0	94.9905	-9.1726	1.14925e-13	7.19227e-13
101742500	2	2	4	24	25	7	69	48	31	80	61	65	0.203724	0.261785	0.293505	0.791706	0.694809	0.244507	1.14421	0.769658	0.61699	3.46036	2.59487	2.94931	4.29811	10.7351	-1.3112	0.169543	0.309594	5.86498	20.5853	-1.79741	0.0178077	0.0310667	3.83799	44.867	-3.52959	3.92585e-08	1.42506e-07	24.4808	35.4202	-0.531179	0.379452	0.453581	16.1945	76.8075	-2.23453	4.39996e-06	1.35841e-05
110384920	5	5	2	5	1	1	80	58	80	79	63	49	0.853659	1.09695	0.245973	0.276455	0.046583	0.0585457	2.22355	1.55879	2.66875	5.72744	4.49189	3.72654	7.3738	1.41058	2.36899	0.057186	0.141838	10.0792	31.2623	-1.72001	0.0104542	0.018947	6.60289	41.4349	-2.75611	7.43078e-06	2.14138e-05	3.22735	53.9451	-4.09755	1.74919e-07	7.13649e-07	2.123	70.9338	-5.08447	1.0579e-12	6.14866e-12
101739488	2	0	1	0	1	0	0	1	0	79	69	92	0.358692	0	0.129192	0	0.0489333	0	0	0.0282316	0	6.01641	5.1679	7.34977	1.57255	0.173837	2.93151	0.273802	1	2.14863	0.130208	3.84364	0.125426	0.186466	1.38865	52.4806	-5.16752	2.73602e-08	1.00679e-07	0.393338	0.224052	0.866217	0.831886	1	0.261021	89.8618	-8.12996	6.46428e-11	3.29426e-10
101746343	14	7	15	31	34	13	188	162	100	78	98	72	1.56396	1.00484	1.20707	1.1215	1.03631	0.497992	3.41901	2.84877	2.18274	3.70009	4.57192	3.58283	19.4937	14.9779	0.384102	0.548945	0.688901	26.6154	62.6523	-1.22711	0.00493644	0.00937685	17.3582	53.8358	-1.62232	6.61909e-05	0.00017013	34.1716	107.857	-1.65553	0.000295314	0.000743315	22.68	92.2293	-2.01545	1.16871e-06	3.88083e-06
692827	10	2	10	56	77	39	214	211	127	78	140	70	0.904923	0.232565	0.651862	1.64112	1.90115	1.2102	3.1526	3.00565	2.24553	2.99727	5.29071	2.82166	11.4312	32.9589	-1.49473	0.0211556	0.067198	15.6053	76.8993	-2.25475	7.0225e-06	1.92075e-05	10.1406	62.2429	-2.57248	3.33414e-06	9.99129e-06	75.2216	132.425	-0.813814	0.0210506	0.0368139	50.1964	106.694	-1.08518	0.00823324	0.0152653
119629955	16	21	23	21	18	20	99	101	101	77	71	86	1.57315	2.65322	1.62901	0.668669	0.482878	0.674313	1.58464	1.56321	1.94034	3.21485	2.9153	3.76656	34.2451	11.5754	1.55351	0.00435303	0.0198419	46.7578	42.8142	0.103638	0.789366	0.875364	30.6561	51.1077	-0.765343	0.0457138	0.0722648	26.4815	73.8657	-1.48506	0.000122043	0.000327687	17.7723	87.5167	-2.30794	6.18187e-10	2.88174e-09
101741206	0	0	1	0	0	0	0	0	1	77	98	74	0	0	0.0896456	0	0	0	0	0	0.0243158	4.06907	5.09314	4.10215	NA	NA	NA	NA	NA	0.572903	0.160913	2.43711	0.550333	0.658399	0.374009	54.0755	-6.64961	8.44598e-08	2.97272e-07	NA	NA	NA	NA	NA	0	92.6415	-9.13666	1.75994e-13	1.08742e-12
101739697	4	0	3	24	30	28	4	1	3	76	86	91	0.413525	0	0.223412	0.803514	0.846206	0.992614	0.0673201	0.0162737	0.0605992	3.33637	3.71291	4.19062	3.56653	15.9266	-2.09151	0.0204795	0.0654813	4.87016	1.1548	2.12591	0.127265	0.188825	3.15131	55.1947	-4.03054	2.10347e-09	8.53245e-09	36.414	1.9912	4.21599	8.56879e-09	4.13147e-08	24.4823	94.5417	-1.95199	8.00862e-09	3.37222e-08
119629311	0	0	0	0	0	0	0	1	1	75	72	67	0	0	0	0	0	0	0	0.023567	0.0292525	4.76804	4.50159	4.46816	NA	NA	NA	NA	NA	0	0.291121	0.545882	0.89239	0.939073	0	46.5671	-7.39545	2.88991e-09	1.15546e-08	0	0.504413	-1.0312	0.798273	1	0	79.7447	-8.92015	5.94148e-13	3.53184e-12
101747135	19	23	25	58	83	103	179	166	123	74	77	109	1.90322	2.9605	1.80392	1.88149	2.26843	3.53795	2.91898	2.6175	2.40737	3.14764	3.22106	4.86357	38.2759	47.5871	-0.328548	0.504119	0.654619	52.2648	65.655	-0.355816	0.318177	0.419438	34.2534	56.9592	-0.756636	0.0593841	0.0911868	108.899	113.118	-0.0567202	0.871691	0.898843	73.6547	97.5533	-0.407063	0.316893	0.388399
101737637	5	15	2	24	6	34	8	5	8	74	68	81	0.605919	2.33581	0.17459	0.941881	0.198385	1.41288	0.157826	0.0953803	0.189426	3.80799	3.44134	4.37244	14.6801	12.9895	0.14108	0.893078	0.936881	20.0674	3.02206	2.68933	0.00622663	0.011632	13.2394	48.692	-1.95815	0.00801991	0.0149162	29.8214	5.21527	2.51729	0.00309267	0.0064972	20.2128	83.3797	-2.05628	0.00143552	0.00309861
110386322	0	0	2	3	1	3	0	1	1	74	69	85	0	0	0.136149	0.0918125	0.0257842	0.097217	0	0.0148759	0.0184648	2.96955	2.7231	3.57811	0.842867	1.40986	-0.534031	0.801352	1	1.14581	0.291121	2.15498	0.449487	0.563444	0.748017	49.8128	-5.6982	2.51251e-07	8.42474e-07	3.23277	0.504413	2.69679	0.120671	0.171529	2.17622	85.3008	-5.34554	9.03746e-16	6.57924e-15
101736553	0	1	2	4	3	0	0	0	0	73	70	88	0	0.139067	0.155918	0.140192	0.0885841	0	0	0	0	3.35477	3.16369	4.24227	1.5735	1.34624	0.236148	0.905879	1	2.14463	0	4.78492	0.110311	0.165746	1.41167	50.4909	-5.11655	3.71689e-08	1.35168e-07	3.06755	0	4.51064	0.117522	0.167636	2.00664	86.4655	-5.38816	3.26776e-15	2.29328e-14
134200014	0	0	0	0	0	0	0	0	0	73	88	47	0	0	0	0	0	0	0	0	0	3.5902	4.25631	2.42476	NA	NA	NA	NA	NA	NA	NA	NA	NA	NA	0	44.9641	-7.34571	7.81049e-09	2.99749e-08	NA	NA	NA	NA	NA	0	77.0271	-8.87093	2.53519e-12	1.42988e-11
101737824	1	1	0	0	0	0	9	4	2	73	61	56	0.112528	0.144598	0	0	0	0	0.164872	0.0708539	0.0439738	3.4882	2.86658	2.807	1.30619	0	3.56774	0.301787	1	1.78668	2.06184	-0.342815	0.836778	0.911311	1.17098	41.314	-5.38251	9.58396e-07	3.03289e-06	0	3.54057	-3.85411	0.0681718	0.104442	0	70.7337	-8.74734	2.35161e-12	1.3306e-11
101735976	1	0	1	17	53	0	0	0	1	72	73	46	0.200339	0	0.144314	1.10294	2.89703	0	0	0	0.0391443	6.12514	6.10747	4.10504	0.996991	12.7185	-3.59243	0.0455403	0.120092	1.36076	0.160913	3.22294	0.247905	0.339482	0.88133	41.3565	-5.41554	1.19e-06	3.7287e-06	28.8689	0.280361	6.78453	0.000507543	0.00123014	19.0343	70.8266	-1.88822	0.0676957	0.101684
101741029	0	0	0	2	31	9	0	0	1	72	82	62	0	0	0	0.115862	1.51302	0.552067	0	0	0.0349521	5.46916	6.12571	4.94032	0	7.65374	-4.63029	0.0135642	0.0476817	NA	NA	NA	NA	NA	0	46.8945	-7.40591	3.001e-09	1.19812e-08	17.4086	0.280361	6.05898	0.00029439	0.000741133	11.696	80.3258	-2.76393	0.000160793	0.000401299
119629085	0	0	0	0	0	1	0	0	0	72	66	81	0	0	0	0	0	0.0647672	0	0	0	5.77465	5.20586	6.81482	NA	NA	NA	NA	NA	NA	NA	NA	NA	NA	0	47.8397	-7.43377	2.80654e-09	1.12377e-08	NA	NA	NA	NA	NA	0.332505	81.9201	-7.99654	1.2229e-10	6.07831e-10
101745257	10	6	17	22	15	10	130	80	61	72	92	83	0.898472	0.69272	1.10027	0.640129	0.367713	0.308095	1.90148	1.13146	1.07087	2.74698	3.45196	3.32183	17.3037	9.20183	0.931014	0.170588	0.311004	23.6109	37.8427	-0.655583	0.197559	0.278866	15.4133	53.7806	-1.76725	2.37021e-05	6.45493e-05	21.0274	65.1231	-1.63574	0.00167566	0.00371183	13.9701	92.1356	-2.72147	9.88187e-11	4.9483e-10
101744037	0	0	0	0	0	0	0	0	0	72	73	54	0	0	0	0	0	0	0	0	0	5.72783	5.71131	4.50637	NA	NA	NA	NA	NA	NA	NA	NA	NA	NA	0	43.176	-7.28682	6.41867e-09	2.48286e-08	NA	NA	NA	NA	NA	0	73.943	-8.81167	1.60849e-12	9.24212e-12
101740766	10	3	6	24	33	12	81	85	46	71	94	51	1.31782	0.508017	0.569574	1.02425	1.18654	0.542271	1.73773	1.76327	1.18445	3.97312	5.17317	2.99378	10.4761	13.1549	-0.329714	0.668173	0.783208	14.3125	29.4423	-1.04267	0.0769187	0.119331	9.30822	46.7095	-2.32562	2.43158e-05	6.60497e-05	30.0005	50.6937	-0.752623	0.11866	0.16907	19.9452	80.0292	-1.99498	1.12766e-05	3.30427e-05
119628625	0	0	0	1	1	0	1	0	0	71	73	77	0	0	0	0.0491745	0.0414298	0	0.0247197	0	0	4.57801	4.6291	5.20817	0	0.38002	-0.297848	0.941242	1	NA	NA	NA	NA	NA	0	48.1918	-7.44459	2.27264e-09	9.19139e-09	0.865221	0.231515	1.72934	0.578145	1	0.566916	82.5356	-7.12262	5.65189e-11	2.8949e-10
732969	1	0	0	2	9	2	3	0	3	71	77	43	0.163099	0	0	0.105638	0.400505	0.111857	0.0796556	0	0.0956042	4.91733	5.24465	3.12403	0.575558	2.38855	-1.99328	0.323299	1	0.787862	0.889132	-0.101859	0.970003	0.991122	0.507321	41.303	-6.26143	8.33923e-07	2.65806e-06	5.43299	1.53563	1.86137	0.190651	0.253154	3.62599	70.7429	-4.23486	3.43042e-11	1.78428e-10
novel.105	0	0	0	0	0	1	0	0	0	70	113	72	0	0	0	0	0	0.0457107	0	0	0	3.96236	6.29056	4.27528	NA	NA	NA	NA	NA	NA	NA	NA	NA	NA	0	55.2795	-7.64331	1.25048e-09	5.19413e-09	NA	NA	NA	NA	NA	0.332505	94.7386	-8.20728	5.93092e-11	3.03231e-10
101736407	0	0	0	0	0	0	0	0	0	70	73	94	0	0	0	0	0	0	0	0	0	3.14569	3.22624	4.4312	NA	NA	NA	NA	NA	NA	NA	NA	NA	NA	0	51.8431	-7.54959	1.73556e-09	7.12033e-09	NA	NA	NA	NA	NA	0	88.791	-9.07442	3.91269e-13	2.34761e-12
110386488	0	0	0	0	0	0	0	0	0	69	55	74	0	0	0	0	0	0	0	0	0	7.03984	5.51863	7.91993	NA	NA	NA	NA	NA	NA	NA	NA	NA	NA	0	43.2812	-7.28923	7.48519e-09	2.87588e-08	NA	NA	NA	NA	NA	0	74.1004	-8.81356	2.04176e-12	1.15853e-11
110386513	0	1	0	1	0	0	0	0	0	69	73	47	0	0.153309	0	0.0386371	0	0	0	0	0	3.49569	3.63715	2.4978	0.730628	0.206183	1.52876	0.692982	1	NA	NA	NA	NA	NA	0.663655	40.9384	-6.24849	7.29078e-07	2.33695e-06	NA	NA	NA	NA	NA	0.305895	70.1156	-7.77345	5.60717e-10	2.62424e-09
105842438	0	0	0	3	30	15	0	0	2	68	72	86	0	0	0	0.136879	1.15321	0.724681	0	0	0.0550566	4.06821	4.23625	5.3972	0	8.92104	-4.85018	0.00581978	0.0249419	0	0.321825	0.417356	0.917403	0.949954	0	49.3823	-7.47953	2.26928e-09	9.18321e-09	20.3347	0.560722	5.31331	0.000389893	0.000959939	13.7359	84.578	-2.61256	5.9541e-05	0.000158469
110385938	0	0	0	4	2	0	0	1	0	67	47	39	0	0	0	0.252227	0.106251	0	0	0.0306503	0	5.53968	3.82175	3.38259	0	1.17241	-1.91871	0.58761	1	NA	NA	NA	NA	NA	0	33.2026	-6.90783	8.22234e-08	2.8955e-07	2.67421	0.224052	3.34855	0.173889	0.233976	1.74562	56.8292	-5.00248	7.93885e-11	4.00234e-10
101743542	0	0	0	0	0	1	0	1	1	67	112	52	0	0	0	0	0	0.0313997	0	0.0144141	0.0178916	2.60518	4.28289	2.12101	NA	NA	NA	NA	NA	0	0.291121	0.545882	0.89239	0.939073	0	49.8743	-7.49519	5.24827e-09	2.04925e-08	0.474594	0.504413	-0.0650299	0.983863	1	0.332505	85.4842	-8.05934	2.78167e-10	1.34148e-09
119628647	0	0	0	0	0	0	0	0	0	66	46	52	0	0	0	0	0	0	0	0	0	13.6329	9.34453	11.2674	NA	NA	NA	NA	NA	NA	NA	NA	NA	NA	0	35.7331	-7.01321	3.61315e-08	1.3154e-07	NA	NA	NA	NA	NA	0	61.1635	-8.5373	1.27057e-11	6.83289e-11
100379428	4	4	2	0	8	0	0	0	0	66	68	62	0.815496	1.04791	0.293721	0	0.445005	0	0	0	0	5.71379	5.78955	5.63051	6.06761	1.3907	2.07279	0.209534	0.359201	8.29254	0	6.69883	0.000101843	0.000242377	5.43192	42.6495	-3.08551	2.81022e-07	9.37014e-07	3.1467	0	4.553	0.248354	0.317044	2.08817	73.0435	-5.0278	7.926e-09	3.34143e-08
105841678	0	0	0	0	0	0	0	0	0	66	74	60	0	0	0	0	0	0	0	0	0	5.65558	6.23619	5.39336	NA	NA	NA	NA	NA	NA	NA	NA	NA	NA	0	43.4606	-7.29607	5.39389e-09	2.10371e-08	NA	NA	NA	NA	NA	0	74.4421	-8.82109	1.25808e-12	7.26716e-12
134200220	0	0	0	0	0	0	2	0	0	66	64	65	0	0	0	0	0	0	0.0361684	0	0	3.11329	2.969	3.21635	NA	NA	NA	NA	NA	0	0.270929	0.634136	0.875369	0.929157	0	42.4878	-7.26297	6.35551e-09	2.45912e-08	0	0.46303	-0.925998	0.818893	1	0	72.7604	-8.78767	1.49275e-12	8.58407e-12
100379344	8	0	7	2	0	3	0	0	0	65	67	55	2.39541	0	1.50984	0.193937	0	0.308029	0	0	0	8.2646	8.37796	7.33579	7.5545	1.02984	2.92076	0.0591979	0.145318	10.3132	0	7.06107	0.000406637	0.000895937	6.67663	40.6313	-2.52054	3.56367e-05	9.48785e-05	2.36755	0	4.12769	0.185849	0.247824	1.60931	69.587	-5.53185	3.43781e-13	2.0715e-12
novel.346	9	3	7	4	5	5	4	7	10	64	75	61	1.89334	0.810977	1.06078	0.272512	0.286991	0.360691	0.13699	0.231807	0.411045	5.71721	6.58901	5.71623	10.3219	2.72304	1.93074	0.0296515	0.0871204	14.0975	3.06244	2.22468	0.0070008	0.0129827	9.17491	43.4687	-2.23106	8.09211e-06	2.32315e-05	6.22719	5.29803	0.24624	0.782925	0.82674	4.19121	74.4609	-4.16047	1.15164e-15	8.3479e-15
110386197	1	0	0	0	1	0	0	4	2	64	47	68	0.175932	0	0	0	0.0480018	0	0	0.110777	0.0687509	4.78127	3.45316	5.32903	0.575558	0.173837	1.52876	0.70792	1	0.787862	0.842658	-0.0323875	0.990538	0.998613	0.507321	39.1528	-6.1827	1.06993e-06	3.37102e-06	0.393338	1.45693	-1.60692	0.55628	1	0.261021	67.0254	-7.70689	9.18331e-10	4.22334e-09
novel.211	0	0	0	0	0	0	0	0	0	63	70	59	0	0	0	0	0	0	0	0	0	5.63643	6.15909	5.53721	NA	NA	NA	NA	NA	NA	NA	NA	NA	NA	0	41.7437	-7.23784	7.42196e-09	2.85319e-08	NA	NA	NA	NA	NA	0	71.5002	-8.76284	1.80785e-12	1.0312e-11
101738477	0	0	0	0	0	0	0	0	0	63	85	68	0	0	0	0	0	0	0	0	0	4.03566	5.35486	4.56939	NA	NA	NA	NA	NA	NA	NA	NA	NA	NA	0	46.9556	-7.40758	3.26387e-09	1.29701e-08	NA	NA	NA	NA	NA	0	80.4502	-8.93293	7.56323e-13	4.44714e-12
134199255	1	1	0	2	3	3	2	5	3	63	47	60	0.172861	0.222125	0	0.111961	0.141492	0.177827	0.056282	0.136054	0.101326	4.6244	3.39288	4.62	1.30619	1.55135	-0.36661	0.83667	1	1.78668	1.40471	0.218072	0.897894	0.939864	1.17098	37.1181	-5.22404	2.5536e-06	7.75266e-06	3.54756	2.42437	0.548196	0.62927	0.692272	2.39237	63.5422	-4.73932	2.23313e-13	1.36662e-12
101736587	0	0	0	0	0	0	0	0	0	62	68	50	0	0	0	0	0	0	0	0	0	3.3921	3.65882	2.86961	NA	NA	NA	NA	NA	NA	NA	NA	NA	NA	0	39.0596	-7.14226	1.43492e-08	5.3993e-08	NA	NA	NA	NA	NA	0	66.9016	-8.66728	4.06898e-12	2.26776e-11
134199862	0	0	1	0	0	1	0	0	0	61	61	54	0	0	0.151771	0	0	0.0722479	0	0	0	5.4575	5.36721	5.06796	0.421434	0.205825	1.52876	0.70792	1	NA	NA	NA	NA	NA	0.374009	38.2772	-6.15093	9.09794e-07	2.88576e-06	NA	NA	NA	NA	NA	0.332505	65.5524	-7.67573	6.56214e-10	3.05295e-09
105842540	0	0	0	0	0	0	0	0	0	61	38	44	0	0	0	0	0	0	0	0	0	6.49373	3.97835	4.91352	NA	NA	NA	NA	NA	NA	NA	NA	NA	NA	0	31.1498	-6.81522	1.30031e-07	4.48208e-07	NA	NA	NA	NA	NA	0	53.3094	-8.33909	6.17036e-11	3.14903e-10
119629307	1	1	1	4	3	2	0	0	0	61	70	72	0.116892	0.150206	0.0842034	0.151421	0.0956798	0.0801671	0	0	0	3.02785	3.4171	3.74898	1.72762	1.75789	-0.058769	0.969024	1	2.35959	0	4.89732	0.0436984	0.071065	1.54498	44.2701	-4.91135	1.02442e-07	3.57346e-07	4.01674	0	4.89677	0.0151212	0.0273252	2.67165	75.8306	-4.82631	1.48673e-15	1.07054e-14
101737243	11	17	24	38	54	29	104	81	73	60	50	66	1.482	2.94311	2.32922	1.65798	1.98501	1.33978	2.28103	1.71785	1.92168	3.43262	2.81319	3.9609	28.8662	23.1911	0.306108	0.569008	0.70715	39.3961	36.3818	0.104121	0.805105	0.888866	25.8389	38.4703	-0.587003	0.167255	0.225502	52.935	62.6921	-0.239677	0.514364	0.586408	35.3618	65.8677	-0.890617	0.0137347	0.0243854
101738613	8	7	7	36	45	13	79	92	75	60	68	50	0.993794	1.11739	0.626395	1.44827	1.52522	0.553771	1.59763	1.79903	1.82042	3.16502	3.52768	2.76676	12.6689	17.921	-0.524606	0.467967	0.623518	17.305	34.7493	-1.04691	0.0332859	0.0552951	11.3222	38.6293	-1.81649	0.000170774	0.00041455	40.8577	59.9295	-0.547603	0.26999	0.340017	27.0807	66.1679	-1.28068	0.00641043	0.0121523
134199929	1	0	1	1	0	0	1	0	0	59	57	64	0.2713	0	0.195431	0.0878598	0	0	0.0441665	0	0	6.79705	6.45801	7.73436	0.996991	0.206183	2.31087	0.438531	1	1.36076	0.135465	3.2227	0.249906	0.341338	0.88133	39.2772	-5.33885	1.33185e-06	4.15698e-06	0.471884	0.231515	0.866217	0.831886	1	0.305895	67.2624	-7.71223	5.83088e-10	2.72443e-09
101742506	16	9	2	6	2	9	0	10	0	57	75	63	2.70836	1.95763	0.243871	0.328911	0.0923698	0.522408	0	0.266459	0	4.09714	5.30178	4.75031	16.6274	3.4372	2.26685	0.0309396	0.0902076	22.741	1.30208	4.09385	0.00583275	0.0109531	14.838	42.4175	-1.55641	0.0216568	0.0369267	7.88932	2.24052	1.79317	0.301146	0.373357	5.34996	72.672	-3.80833	4.44562e-11	2.29287e-10
134200744	0	0	0	0	1	0	1	0	0	57	61	45	0	0	0	0	0.0625214	0	0.0373043	0	0	5.54637	5.83739	4.59327	NA	NA	NA	NA	NA	NA	NA	NA	NA	NA	0	35.3697	-6.99911	3.24992e-08	1.18822e-07	0.393338	0.231515	0.866217	0.831886	1	0.261021	60.5791	-7.56233	1.46981e-09	6.64128e-09
101739556	12	10	16	44	55	54	85	48	45	56	77	77	1.8024	1.93006	1.73114	2.14024	2.25395	2.78127	2.07841	1.13489	1.32064	3.57171	4.82985	5.15174	20.9559	29.7476	-0.509085	0.30716	0.468195	28.609	25.0056	0.188992	0.70105	0.799433	18.7085	45.8084	-1.29864	0.00176885	0.00368427	68.0245	43.0495	0.658247	0.106064	0.15335	45.7708	78.4846	-0.779935	0.0228731	0.0386081
novel.15	0	0	0	0	0	0	0	0	0	55	54	57	0	0	0	0	0	0	0	0	0	3.50034	3.37984	3.80538	NA	NA	NA	NA	NA	NA	NA	NA	NA	NA	0	36.1916	-7.03147	2.47442e-08	9.14712e-08	NA	NA	NA	NA	NA	0	61.9794	-8.55617	7.3857e-12	4.0475e-11
101736732	15	11	15	41	55	32	79	78	53	53	73	45	2.56414	2.41626	1.84708	2.26973	2.56523	1.87577	2.19847	2.09888	1.77023	3.8472	5.2113	3.42655	22.9918	24.6009	-0.109791	0.833366	0.89872	31.3985	29.3863	0.0785624	0.852992	0.924156	20.5201	37.041	-0.869177	0.0436846	0.0693779	56.1678	50.6249	0.151369	0.669591	0.728417	37.538	63.467	-0.754733	0.0386073	0.0618646
100190963	6	10	6	26	49	26	3	7	2	53	75	68	0.835986	1.7904	0.602202	1.17317	1.86276	1.24223	0.0680475	0.153529	0.054448	3.13576	4.36398	4.22037	13.2882	19.2302	-0.584189	0.392091	0.554502	18.1528	1.63968	3.41069	9.17325e-05	0.000219565	11.9245	42.6941	-1.91855	0.000277787	0.000653217	43.882	2.82363	3.93494	7.69268e-09	3.73661e-08	29.3884	73.1523	-1.30811	0.000709879	0.00161145
134198807	1	0	0	2	1	0	1	2	0	53	41	41	0.198901	0	0	0.128827	0.0542689	0	0.0323803	0.0626198	0	4.47644	3.40561	3.63259	0.575558	0.586203	0.0440937	0.988281	1	0.787862	0.395881	1.03921	0.725017	0.81986	0.507321	29.3793	-5.76914	6.10827e-06	1.77863e-05	1.33711	0.679619	0.942766	0.672039	1	0.872811	50.2948	-5.82254	6.85151e-10	3.18128e-09
101737211	20	15	30	71	82	60	88	89	81	52	56	51	2.67376	2.57683	2.88906	3.07391	2.99102	2.75057	1.91522	1.87295	2.11583	2.95199	3.12647	3.03708	35.1136	41.2431	-0.226432	0.599941	0.731322	47.9266	36.5433	0.400523	0.256763	0.348993	31.3215	34.6035	-0.136253	0.702835	0.761294	94.2331	63.0232	0.582538	0.0472001	0.0756358	63.0726	59.2674	0.0906044	0.756838	0.800897
101744342	1	1	3	2	2	3	49	36	39	52	34	49	0.18534	0.238161	0.400529	0.120044	0.101138	0.190665	1.47846	1.0503	1.41233	4.09253	2.63161	4.04538	2.57049	1.37752	0.941578	0.505606	1	3.50539	17.6009	-2.26165	0.00948483	0.0172783	2.293	29.5066	-3.61583	8.7425e-06	2.49937e-05	3.15422	30.3442	-3.28127	1.20407e-05	3.77654e-05	2.13135	50.5037	-4.59385	6.65187e-11	3.38374e-10
105842110	0	0	0	0	0	0	0	0	0	52	81	50	0	0	0	0	0	0	0	0	0	3.21894	4.93116	3.24679	NA	NA	NA	NA	NA	NA	NA	NA	NA	NA	0	39.6511	-7.16406	1.90365e-08	7.10441e-08	NA	NA	NA	NA	NA	0	67.9513	-8.68977	6.80433e-12	3.7347e-11
119630784	0	0	0	0	0	0	1	0	0	51	57	51	0	0	0	0	0	0	0.0800322	0	0	10.6466	11.7023	11.1683	NA	NA	NA	NA	NA	NA	NA	NA	NA	NA	0	34.5993	-6.96688	3.50225e-08	1.27808e-07	NA	NA	NA	NA	NA	0	59.2635	-8.49187	1.1074e-11	5.98733e-11
105842088	3	2	2	4	10	8	53	42	39	50	51	57	0.44151	0.378226	0.212028	0.190643	0.401544	0.403729	1.26981	0.973	1.12147	3.1247	3.13447	3.73671	4.0308	4.2097	-0.0958571	0.928187	0.957888	5.50704	18.924	-1.82959	0.0159558	0.0280772	3.59729	34.4828	-3.31782	1.33025e-06	4.15295e-06	9.61766	32.6146	-1.75203	0.00172759	0.00381844	6.49383	59.0563	-3.18037	1.30497e-10	6.47025e-10
134200447	0	0	0	0	0	0	0	0	0	50	39	53	0	0	0	0	0	0	0	0	0	4.2783	3.28186	4.75721	NA	NA	NA	NA	NA	NA	NA	NA	NA	NA	0	31.041	-6.80961	1.12006e-07	3.89218e-07	NA	NA	NA	NA	NA	0	53.1429	-8.33386	4.83658e-11	2.48905e-10
110386481	0	1	0	0	1	0	0	1	0	50	55	59	0	0.199714	0	0	0.0424052	0	0	0.0244653	0	3.29985	3.56979	4.08463	0.730628	0.173837	1.52876	0.696348	1	0.998822	0.130208	2.43712	0.51501	0.629919	0.663655	35.7816	-6.0531	1.57002e-06	4.87146e-06	0.393338	0.224052	0.866217	0.831886	1	0.261021	61.2871	-7.57799	1.32199e-09	5.99037e-09
110386126	0	1	0	1	1	0	1	5	2	49	55	65	0	0.201293	0	0.0507303	0.0427406	0	0.0255018	0.123294	0.0612155	3.25944	3.59802	4.53561	0.730628	0.38002	0.660972	0.829444	1	0.998822	1.10833	-0.431117	0.842293	0.915258	0.663655	36.9311	-6.0985	1.41893e-06	4.41666e-06	0.865221	1.9125	-1.13149	0.536789	0.606922	0.566916	63.2575	-6.7394	1.10257e-09	5.03004e-09
134198857	0	0	0	1	0	0	0	0	0	48	56	37	0	0	0	0.132438	0	0	0	0	0	8.33549	9.56385	6.74011	NA	NA	NA	NA	NA	NA	NA	NA	NA	NA	0	30.5587	-6.78837	1.1813e-07	4.09147e-07	NA	NA	NA	NA	NA	0.305895	52.3464	-7.35181	5.59707e-09	2.38671e-08
119630272	0	0	0	0	0	1	0	0	0	48	34	55	0	0	0	0	0	0.0924885	0	0	0	5.49753	3.82966	6.60792	NA	NA	NA	NA	NA	NA	NA	NA	NA	NA	0	30.0106	-6.76068	1.93314e-07	6.543e-07	NA	NA	NA	NA	NA	0.332505	51.3736	-7.32292	9.69688e-09	4.05286e-08
110386156	0	0	0	0	0	0	0	0	0	48	42	20	0	0	0	0	0	0	0	0	0	6.92581	5.95983	3.02716	NA	NA	NA	NA	NA	NA	NA	NA	NA	NA	0	23.7383	-6.4244	1.85686e-06	5.71992e-06	NA	NA	NA	NA	NA	0	40.643	-7.94902	1.89964e-09	8.49868e-09
110385624	0	0	0	0	0	0	0	0	0	48	59	48	0	0	0	0	0	0	0	0	0	4.67063	5.646	4.89949	NA	NA	NA	NA	NA	NA	NA	NA	NA	NA	0	33.6935	-6.92878	4.63076e-08	1.66942e-07	NA	NA	NA	NA	NA	0	57.7202	-8.45398	1.58674e-11	8.45584e-11
110385624	0	0	0	0	0	0	0	0	0	48	59	48	0	0	0	0	0	0	0	0	0	4.67063	5.646	4.89949	NA	NA	NA	NA	NA	NA	NA	NA	NA	NA	0	33.6935	-6.92878	4.63076e-08	1.66942e-07	NA	NA	NA	NA	NA	0	57.7202	-8.45398	1.58674e-11	8.45584e-11
110385885	0	0	0	1	0	1	0	0	1	48	66	44	0	0	0	0.0546184	0	0.0578335	0	0	0.0329536	3.43763	4.64854	3.30557	0	0.412008	-0.400558	0.92086	1	NA	NA	NA	NA	NA	0	34.2608	-6.95323	4.98833e-08	1.79218e-07	0.946477	0.280361	1.83138	0.54741	1	0.6384	58.7026	-6.61941	2.26829e-09	1.00681e-08
novel.622	1	0	1	4	11	3	35	38	24	47	66	24	0.182895	0	0.131748	0.23692	0.548918	0.188149	1.04211	1.09403	0.857663	3.65021	5.04103	1.95527	0.996991	3.35441	-1.66581	0.307623	0.468741	1.36076	13.5511	-3.20003	0.0091086	0.0166313	0.88133	29.4969	-4.9344	3.05143e-05	8.18625e-05	7.63803	23.3457	-1.58649	0.0170244	0.0304238	5.09233	50.5449	-3.2824	6.84546e-07	2.3375e-06
134201502	0	0	0	0	0	0	1	2	1	47	44	25	0	0	0	0	0	0	0.0379312	0.0733546	0.0455258	4.65019	4.28134	2.59471	NA	NA	NA	NA	NA	0	0.556794	-0.397724	0.91078	0.947396	0	25.0824	-6.50373	8.03488e-07	2.56583e-06	0	0.95998	-1.96924	0.523404	1	0	42.9498	-8.02852	5.78826e-10	2.7063e-09
134198695	0	0	0	6	82	5	0	0	0	46	1298	18	0	0	0	0.269918	3.1079	0.238172	0	0	0	2.71342	75.2989	1.1138	0	16.5209	-5.73932	0.00145958	0.00840942	NA	NA	NA	NA	NA	0	287.87	-10.0234	NA	1	37.458	0	8.12327	4.19e-06	1.41e-05	24.9016	494.98	-4.3108	NA	1
134201155	0	0	0	0	0	0	8	8	3	46	33	38	0	0	0	0	0	0	0.569567	0.550738	0.256352	8.54256	6.02697	7.40269	NA	NA	NA	NA	NA	0	2.60812	-2.62672	0.217779	0.304235	0	25.5028	-6.52653	4.91854e-07	1.60286e-06	0	4.48562	-4.19555	0.0282269	0.0479781	0	43.6547	-8.05065	2.7326e-10	1.31962e-09
novel.333	0	0	0	31	143	10	0	0	0	46	375	41	0	0	0	0.629198	2.44531	0.214915	0	0	0	1.22423	9.81501	1.14463	0	33.3086	-6.74969	2.38053e-05	0.000308387	NA	NA	NA	NA	NA	0	98.3474	-8.47409	1.97321e-05	5.4322e-05	75.6216	0	9.13532	6.65611e-09	3.26464e-08	50.1338	168.948	-1.75009	0.087782	0.127787
134201177	0	0	0	0	0	0	0	0	0	45	38	61	0	0	0	0	0	0	0	0	0	5.39536	4.48071	7.67209	NA	NA	NA	NA	NA	NA	NA	NA	NA	NA	0	31.5737	-6.83381	1.33178e-07	4.58479e-07	NA	NA	NA	NA	NA	0	54.062	-8.3582	6.78697e-11	3.44874e-10
110385557	0	0	0	1	0	0	0	1	1	45	46	38	0	0	0	0.0583827	0	0	0	0.0283784	0.0352248	3.44489	3.46319	3.05156	NA	NA	NA	NA	NA	0	0.291121	0.545882	0.89239	0.939073	0	28.0307	-6.6634	1.93947e-07	6.5628e-07	0.471884	0.504413	-0.0650473	0.983871	1	0.305895	48.006	-7.22651	8.95807e-09	3.75418e-08
101738813	1	0	0	0	1	8	0	0	1	44	35	25	0.259615	0	0	0	0.0708341	0.712196	0	0	0.0507263	4.85066	3.79465	2.89111	0.575558	1.82044	-1.58794	0.543742	1	0.787862	0.160913	2.43711	0.536031	0.650927	0.507321	22.5379	-5.38741	3.8949e-05	0.000103095	4.19009	0.280361	3.99126	0.102217	0.148659	2.92106	38.5828	-3.77453	7.53372e-05	0.000197676
101742370	0	0	0	4	8	5	8	8	2	44	54	54	0	0	0	0.204772	0.345044	0.271032	0.205875	0.19907	0.0617739	2.95354	3.56483	3.80241	0	3.24455	-3.38991	0.0922789	1	0	2.44721	-2.53568	0.253983	0.345744	0	33.1425	-6.90448	5.67828e-08	2.03099e-07	7.4072	4.20526	0.806333	0.374244	0.448421	4.97427	56.7754	-3.49926	1.69304e-11	8.9985e-11
134201626	0	0	0	3	1	0	0	0	0	44	40	50	0	0	0	0.154815	0.0434775	0	0	0	0	2.9773	2.66186	3.54908	0	0.792386	-1.35215	0.733534	1	NA	NA	NA	NA	NA	0	29.2788	-6.72532	1.59026e-07	5.44174e-07	1.80899	0	3.74483	0.271967	1	1.17871	50.1361	-5.4	2.84173e-10	1.36904e-09
novel.99	0	0	0	0	0	0	0	0	0	43	43	49	0	0	0	0	0	0	0	0	0	3.57036	3.51129	4.26791	NA	NA	NA	NA	NA	NA	NA	NA	NA	NA	0	29.4692	-6.73481	1.40192e-07	4.81655e-07	NA	NA	NA	NA	NA	0	50.4685	-8.25949	5.88296e-11	3.00888e-10
novel.115	0	1	0	0	1	0	0	1	1	43	27	28	0	0.314743	0	0	0.0668294	0	0	0.0385565	0.0478584	4.47241	2.7618	3.05497	0.730628	0.173837	1.52876	0.696348	1	0.998822	0.291121	1.51347	0.606862	0.715257	0.663655	21.317	-5.30643	5.52244e-05	0.000143695	0.393338	0.504413	-0.065563	0.984092	1	0.261021	36.4811	-6.83035	1.21841e-07	4.54799e-07
110385264	7	6	2	44	963	78	13	11	10	42	4579	29	0.14345	0.158	0.0295241	0.292009	5.38446	0.548123	0.04337	0.0354846	0.0400412	0.365486	39.1875	0.264725	9.25554	192.531	-4.41023	4.31075e-05	0.000491917	12.6538	4.80246	1.34213	0.103638	0.15658	8.28119	981.805	-6.9005	NA	1	436.565	8.27788	5.72178	8.11324e-09	3.9234e-08	290.758	1688.6	-2.53779	NA	1
733109	14	8	5	8	7	11	48	34	31	42	37	43	3.13551	2.30235	0.806666	0.580243	0.427751	0.844798	1.75011	1.19868	1.35658	3.99437	3.46063	4.28986	16.01	5.1304	1.62515	0.0443071	0.117712	21.8852	15.9177	0.425395	0.497877	0.615368	14.2818	26.6234	-0.938454	0.0993727	0.143699	11.749	27.4217	-1.23457	0.027018	0.0461452	7.93186	45.5868	-2.54265	2.35234e-07	8.50386e-07
134201434	0	0	0	1	0	0	0	0	1	42	36	35	0	0	0	0.0959323	0	0	0	0	0.05788	5.28315	4.4535	4.61836	NA	NA	NA	NA	NA	NA	NA	NA	NA	NA	0	24.5929	-6.47436	5.55004e-07	1.8005e-06	0.471884	0.280361	0.866217	0.831886	1	0.305895	42.1075	-7.03707	2.63011e-08	1.05729e-07
134199312	0	0	1	0	0	0	1	0	2	42	26	18	0	0	0.224416	0	0	0	0.050717	0	0.121743	5.55621	3.38266	2.49792	NA	NA	NA	NA	NA	0.572903	0.45729	0.866433	0.780064	0.866738	0.374009	18.6165	-5.11173	0.000162703	0.000396154	0	0.792237	-1.67955	0.673714	1	0	31.8559	-7.59734	1.3522e-08	5.58869e-08
novel.203	0	0	0	0	0	0	0	0	0	41	47	25	0	0	0	0	0	0	0	0	0	7.29198	8.2208	4.6642	NA	NA	NA	NA	NA	NA	NA	NA	NA	NA	0	24.4244	-6.46546	9.28243e-07	2.93951e-06	NA	NA	NA	NA	NA	0	41.8375	-7.99071	6.77446e-10	3.14655e-09
novel.295	0	0	0	0	0	0	0	0	0	41	47	46	0	0	0	0	0	0	0	0	0	5.9158	6.66933	6.96246	NA	NA	NA	NA	NA	NA	NA	NA	NA	NA	0	29.2006	-6.72188	1.4404e-07	4.94627e-07	NA	NA	NA	NA	NA	0	50.0179	-8.24686	5.99591e-11	3.06443e-10
101742332	3	1	0	2	2	2	3	1	1	41	30	39	0.960515	0.411419	0	0.207373	0.174713	0.21958	0.156368	0.0503995	0.0625586	5.57424	4.01123	5.56214	2.4573	1.17169	1.02569	0.535609	1	3.36241	0.697515	2.21801	0.187961	0.267576	2.18562	24.0215	-3.57533	8.46563e-05	0.000214488	2.67963	1.19896	1.14786	0.413907	0.488293	1.79884	41.1212	-4.52546	8.97365e-10	4.13262e-09
101742974	0	3	2	7	2	12	1	1	0	41	18	36	0	0.89972	0.336247	0.529081	0.127358	0.960386	0.0379951	0.0367391	0	4.06338	1.75441	3.74267	3.03475	4.26086	-0.541497	0.699457	0.806821	4.14227	0.265673	3.87196	0.0423065	0.0689792	2.73898	20.8072	-3.04206	0.00103441	0.0022324	9.78499	0.455567	4.35236	0.00408882	0.0083749	6.65337	35.5973	-2.44614	0.00110132	0.00242815
134200430	0	0	0	0	0	0	0	0	1	39	45	48	0	0	0	0	0	0	0	0	0.0654296	5.54567	6.29298	7.15989	NA	NA	NA	NA	NA	NA	NA	NA	NA	NA	0	28.8031	-6.70189	1.73375e-07	5.89734e-07	NA	NA	NA	NA	NA	0	49.3374	-8.22684	7.71255e-11	3.89382e-10
100286761	4	2	2	2	0	1	1	2	0	39	39	39	1.21609	0.781336	0.438005	0.196914	0	0.104252	0.0494936	0.0957149	0	5.03488	4.95158	5.28159	4.60635	0.618191	2.92251	0.0574276	0.142259	6.2949	0.395881	3.91539	0.00644522	0.0120135	4.10461	25.4902	-2.68391	8.90336e-05	0.000224745	1.41836	0.679619	1.00631	0.650792	1	0.944295	43.6539	-5.60424	2.84726e-09	1.25042e-08
[truncated: 62 more rows]
[truncated: 8 more columns]
