# Supplementary material for: TSSKL is essential for sperm mitochondrial morphogenesis and male fertility in moths
Source: PLoS Genet. 2025 Oct 24;21(10):e1011914. doi: 10.1371/journal.pgen.1011914 (PMC12551868; doi:10.1371/journal.pgen.1011914)
Supplement: S2 Table — (XLSX) [file pgen.1011914.s008.xlsx]

## Sheet: S2 Table
S2 Table. Differentially expressed genes in the testes of WT and TSSKL mutants.
st_gene_id	gene_id	gene_symbol	diffexp_log2fc_WT_1-vs-SSK_1	diffexp_possiondis_fdr_WT_1-vs-SSK_1	diffexp_possiondis_pvalue_WT_1-vs-SSK_1	diffexp_log2fc_WT_2-vs-SSK_2	diffexp_possiondis_fdr_WT_2-vs-SSK_2	diffexp_possiondis_pvalue_WT_2-vs-SSK_2	diffexp_log2fc_WT_3-vs-SSK_3	diffexp_possiondis_fdr_WT_3-vs-SSK_3	diffexp_possiondis_pvalue_WT_3-vs-SSK_3	diffexp_log2fc_WT-vs-SSK	diffexp_deseq2_qvalue_WT-vs-SSK	diffexp_deseq2_pvalue_WT-vs-SSK
G7091_9604	101745261	LOC101745261	4.04908	8.29784e-88	2.69162e-89	3.7079	9.75766e-72	1.1803e-73	3.34008	1.5172e-61	2.8631e-63	3.73149	1.51299e-47	1.16429e-51
G7091_11045	101746937	LOC101746937	5.11474	0	0	4.17752	0	0	3.20452	0	0	4.10143	5.71919e-46	8.80214e-50
G7091_8986	101744546	LOC101744546	4.30861	0	0	3.33102	0	0	2.76172	4.79367e-286	2.32832e-288	3.4554	8.94284e-44	2.06453e-47
G7091_13729	110386139	LOC110386139	3.71836	1.14601e-147	2.21402e-149	3.00581	1.69433e-87	1.69892e-89	2.74993	1.80826e-78	2.77884e-80	3.20038	2.75806e-41	8.4896e-45
G7091_3901	101738640	LOC101738640	4.01693	1.55455e-214	2.1258e-216	3.01845	2.30701e-150	1.48709e-152	2.50116	1.82069e-124	1.91362e-126	3.15731	4.36919e-38	1.68111e-41
G7091_4118	101738894	LOC101738894	-3.62102	4.47383e-65	1.94205e-66	-3.71539	3.68959e-56	5.60808e-58	-3.34879	1.72037e-61	3.2602e-63	-3.50889	5.15875e-38	2.38188e-41
G7091_10016	101745729	LOC101745729	2.7841	2.46509e-180	4.07648e-182	2.37925	5.99803e-149	3.91404e-151	1.91041	2.39171e-106	2.83752e-108	2.37953	1.59822e-37	8.60909e-41
G7091_877	100529220	aif	3.659	0	0	2.90941	0	0	2.33944	0	0	2.96465	3.58544e-37	2.20727e-40
G7091_4276	101739082	LOC101739082	3.95056	4.55533e-106	1.21326e-107	2.80968	5.98125e-54	9.42454e-56	3.01804	1.14805e-70	1.96538e-72	3.28696	2.86116e-36	1.98157e-39
G7091_8885	101744427	LOC101744427	2.26857	0	0	1.86838	0	0	1.88078	0	0	2.04944	4.45781e-35	3.43041e-38
G7091_4922	101739822	LOC101739822	3.6897	1.76675e-243	2.16314e-245	2.6412	3.43828e-134	2.4352e-136	2.35984	1.43756e-118	1.59106e-120	2.90042	1.75771e-34	1.48787e-37
G7091_2145	101736595	LOC101736595	3.41574	0	0	2.18341	1.05325e-215	4.94524e-218	2.18532	1.09021e-208	7.11816e-211	2.70526	2.41626e-31	2.23126e-34
G7091_4947	101739849	LOC101739849	3.50594	0	0	2.63766	0	0	2.21141	0	0	2.80108	2.46879e-31	2.46974e-34
G7091_3906	101738646	LOC101738646	3.48591	0	0	2.76425	5.9066e-229	2.63226e-231	2.09378	1.12078e-159	9.2811e-162	2.76762	6.64017e-31	7.1537e-34
G7091_5243	101740191	LOC101740191	3.73631	0	0	2.58184	2.2014e-297	7.18268e-300	2.21499	2.25199e-263	1.21933e-265	2.86588	3.68019e-29	4.24801e-32
G7091_4725	101739601	LOC101739601	4.08943	0	0	2.70046	0	0	2.33588	0	0	3.03611	4.147e-29	5.10597e-32
G7091_10921	101746797	LOC101746797	3.78474	0	0	2.97641	1.50657e-251	5.87472e-254	2.30967	1.38052e-212	8.7938e-215	3.05129	4.9188e-28	6.43475e-31
G7091_8591	101744083	LOC101744083	3.71411	5.95675e-126	1.3213e-127	2.8141	1.09337e-63	1.46177e-65	2.42407	5.47429e-63	1.01997e-64	2.99461	5.53022e-28	7.66017e-31
G7091_10547	101746357	LOC101746357	3.0809	0	0	2.13124	5.79896e-291	1.93822e-293	1.78511	3.20736e-241	1.8643e-243	2.34105	5.26529e-25	7.69839e-28
G7091_3100	101737712	LOC101737712	3.50817	0	0	2.17797	0	0	1.9542	0	0	2.57052	4.69572e-24	7.22697e-27
G7091_9803	101745488	LOC101745488	2.51349	0	0	1.75319	0	0	1.66928	0	0	2.10884	1.42249e-23	2.29874e-26
G7091_12205	105842577	LOC105842577	3.16559	1.12422e-51	6.05998e-53	2.69426	2.90493e-31	6.95832e-33	2.61891	4.72528e-28	1.84361e-29	2.90483	4.16412e-23	7.04968e-26
G7091_10763	101746614	LOC101746614	1.62708	1.70781e-188	2.67482e-190	1.95855	4.19708e-245	1.77021e-247	1.53479	4.72809e-185	3.65176e-187	1.72507	2.01864e-22	3.57282e-25
G7091_8563	101744055	LOC101744055	3.33949	2.63038e-274	2.92776e-276	2.17676	3.7263e-124	2.78746e-126	1.80213	6.48457e-93	8.51942e-95	2.44199	2.12375e-21	3.92227e-24
G7091_9578	101745232	LOC101745232	2.97367	0	0	2.10419	0	0	1.76785	0	0	2.29477	2.38602e-21	4.59027e-24
G7091_4485	101739332	LOC101739332	2.27146	2.12926e-172	3.63962e-174	1.73448	4.21114e-89	4.122e-91	1.57055	1.68133e-86	2.3428e-88	1.89315	5.8257e-21	1.16559e-23
G7091_5924	101740981	LOC101740981	1.68508	1.57224e-85	5.18748e-87	1.50645	1.85272e-57	2.7866e-59	1.57809	2.70485e-66	4.82432e-68	1.7534	6.03727e-21	1.25438e-23
G7091_7559	101742877	LOC101742877	2.46949	5.52587e-48	3.18952e-49	2.39548	7.01669e-32	1.65283e-33	2.83289	3.39877e-45	8.2811e-47	2.58301	5.23954e-20	1.12895e-22
G7091_15156	732956	LOC732956	3.08811	3.44051e-50	1.92021e-51	3.91954	4.06193e-45	7.40238e-47	2.55867	1.63097e-36	4.9868e-38	3.08225	2.4119e-19	5.38246e-22
G7091_6217	101741319	LOC101741319	3.53458	0	0	1.97453	0	0	1.86691	0	0	2.4644	5.93277e-19	1.36963e-21
G7091_1934	101736358	LOC101736358	3.16034	0	0	1.86254	0	0	1.67964	0	0	2.25706	2.08425e-18	4.97205e-21
G7091_5270	101740218	LOC101740218	4.91184	1.7761e-35	1.28922e-36	4.09677	6.02034e-19	2.0697e-20	3.41881	1.83929e-25	7.8059e-27	4.08502	5.8161e-18	1.43221e-20
G7091_13526	110385885	LOC110385885	2.76907	8.16329e-96	2.42082e-97	1.59837	3.04731e-38	6.08686e-40	1.82621	3.56933e-44	8.8672e-46	2.07876	6.07049e-18	1.54156e-20
G7091_11888	105842107	LOC105842107	1.41017	2.34726e-27	2.07704e-28	1.91212	1.67308e-51	2.76938e-53	1.65912	2.03867e-43	5.25942e-45	1.68684	9.5396e-18	2.54082e-20
G7091_11558	105841628	LOC105841628	2.24247	4.16896e-168	7.25872e-170	1.78721	2.12031e-90	2.04168e-92	1.52556	1.06107e-88	1.45317e-90	1.88146	9.5396e-18	2.56934e-20
G7091_9853	101745544	LOC101745544	4.81978	1.85036e-99	5.32542e-101	2.39541	1.40441e-34	3.12936e-36	2.4166	1.61015e-46	3.85902e-48	3.10159	1.12174e-17	3.10754e-20
G7091_8182	101743595	LOC101743595	3.25831	2.06605e-43	1.28451e-44	1.90679	1.46905e-19	4.85162e-21	2.26193	1.06457e-24	4.5943e-26	2.46356	4.79151e-17	1.36426e-19
G7091_8139	101743542	LOC101743542	1.87438	0	0	1.25172	0	0	1.25583	0	0	1.50602	2.4961e-16	7.29909e-19
G7091_6094	101741175	LOC101741175	1.86238	0	0	1.22599	1.63968e-134	1.14827e-136	1.35855	1.38574e-159	1.15855e-161	1.52926	2.64261e-16	7.93088e-19
G7091_838	100500759	LOC100500759	-2.37368	2.30737e-35	1.67852e-36	-1.95555	1.56367e-18	5.48766e-20	-2.49476	5.67509e-39	1.64934e-40	-2.2748	5.94217e-16	1.86638e-18
G7091_4094	101738866	LOC101738866	1.7753	0	0	1.79625	0	0	1.53145	2.47509e-264	1.32042e-266	1.73323	5.94217e-16	1.87479e-18
G7091_3622	101738319	LOC101738319	3.13976	0	0	1.9064	1.80114e-189	9.74674e-192	1.47034	2.21113e-134	2.20074e-136	2.19356	7.76295e-16	2.509e-18
G7091_6118	101741202	LOC101741202	2.23838	3.32386e-39	2.23564e-40	1.63061	1.06161e-20	3.36242e-22	1.46999	1.65986e-16	1.00974e-17	1.81784	1.0378e-13	3.43404e-16
G7091_2735	101737286	LOC101737286	1.97126	0	0	1.15043	0	0	1.04221	0	0	1.43224	6.21495e-13	2.10433e-15
G7091_2344	101736821	LOC101736821	1.09676	2.38094e-56	1.16794e-57	1.01373	4.50519e-52	7.3497e-54	1.02371	9.4482e-53	2.06884e-54	1.0738	1.60171e-12	5.5465e-15
G7091_1310	101735634	LOC101735634	1.23274	0	0	0.848603	0	0	0.813728	0	0	1.05604	2.17624e-12	7.7035e-15
G7091_3272	101737916	LOC101737916	1.23949	0	0	0.858952	3.54715e-258	1.35495e-260	0.861175	4.32845e-267	2.24022e-269	1.0239	6.95901e-12	2.51692e-14
G7091_8278	101743705	LOC101743705	3.12784	3.22321e-24	3.18528e-25	2.18392	2.28634e-10	1.29e-11	2.18852	2.11206e-12	1.68171e-13	2.54931	2.52414e-11	9.38347e-14
G7091_749	100379477	CPH19	2.64688	4.62318e-72	1.77899e-73	1.38709	1.43684e-26	3.77334e-28	1.59697	6.52217e-42	1.77089e-43	1.85648	2.52414e-11	9.51771e-14
G7091_6552	101741710	LOC101741710	2.853	2.5363e-25	2.39958e-26	2.45943	1.68708e-13	7.73322e-15	1.97001	2.80195e-12	2.2578e-13	2.4616	2.60878e-11	1.00376e-13
G7091_11064	101746959	LOC101746959	1.99552	2.82903e-66	1.20781e-67	1.31796	5.90783e-28	1.49506e-29	1.05634	1.32139e-21	6.52328e-23	1.4855	1.97575e-10	7.75401e-13
G7091_8387	101743838	LOC101743838	2.48187	8.09415e-17	1.03864e-17	2.14684	8.35127e-11	4.53252e-12	2.22651	6.6478e-11	5.91786e-12	2.31348	2.63425e-10	1.0541e-12
G7091_3611	101738306	LOC101738306	2.30885	1.6337e-36	1.15598e-37	1.30444	1.49305e-10	8.32902e-12	1.5974	2.23996e-16	1.3876e-17	1.79212	5.57795e-10	2.27496e-12
G7091_908	100852389	TSSK	-1.3682	0	0	-1.21276	0	0	-0.794981	0	0	-1.08612	5.35575e-09	2.22555e-11
G7091_3266	101737907	LOC101737907	1.7746	4.95947e-64	2.20412e-65	1.93421	6.35651e-49	1.08758e-50	1.33891	8.88394e-38	2.63144e-39	1.67944	1.27558e-08	5.39875e-11
G7091_2967	101737552	LOC101737552	1.75889	1.61307e-29	1.34017e-30	2.0133	9.98114e-26	2.72444e-27	1.29514	8.49665e-16	5.39878e-17	1.69561	1.4684e-08	6.32785e-11
G7091_2007	101736442	LOC101736442	4.27479	2.42292e-17	3.0378e-18	2.34702	1.31866e-10	7.31422e-12	2.69249	4.61616e-08	5.25608e-09	2.9255	2.69586e-08	1.18249e-10
G7091_2174	101736627	LOC101736627	0.977874	6.61211e-110	1.70849e-111	0.663913	2.9828e-65	3.86914e-67	0.751918	5.10565e-86	7.15498e-88	0.835436	3.12958e-08	1.39681e-10
G7091_8336	101743778	LOC101743778	3.07159	1.3524e-28	1.1537e-29	1.65757	2.0539e-09	1.26019e-10	1.46578	1.49796e-09	1.49569e-10	2.02557	8.39458e-08	3.81131e-10
G7091_6324	101741446	LOC101741446	2.47999	2.98939e-22	3.16336e-23	2.05703	9.31257e-10	5.53596e-11	1.77879	1.22083e-08	1.32397e-09	2.1875	9.34371e-08	4.31414e-10
G7091_10141	101745876	LOC101745876	0.93405	5.06142e-20	5.74228e-21	0.911171	2.99144e-19	1.00699e-20	0.91336	2.75132e-20	1.41959e-21	0.950206	1.20361e-07	5.64989e-10
G7091_4559	101739414	LOC101739414	3.62494	1.08377e-48	6.17796e-50	2.44215	6.37465e-29	1.58783e-30	1.35602	8.50694e-14	6.0759e-15	2.27254	1.22998e-07	5.86834e-10
G7091_5109	101740042	LOC101740042	2.90448	4.64418e-10	8.55138e-11	3.75221	5.04004e-11	2.67524e-12	2.07988	2.33996e-05	3.6425e-06	2.84818	3.86555e-07	1.87403e-09
G7091_4003	101738761	LOC101738761	1.0673	1.18177e-68	4.79174e-70	0.758004	1.51457e-37	3.0976e-39	0.651485	1.12031e-28	4.29962e-30	0.850256	5.72103e-07	2.81759e-09
G7091_6710	101741893	LOC101741893	-1.26295	1.31999e-19	1.51959e-20	-1.38125	3.9584e-15	1.6601e-16	-1.50941	2.13966e-20	1.09888e-21	-1.35055	6.87642e-07	3.43953e-09
G7091_7554	101742870	LOC101742870	1.64316	8.73713e-15	1.23645e-15	1.70888	2.79348e-11	1.46276e-12	1.417	1.27721e-11	1.08205e-12	1.60789	8.96592e-07	4.55368e-09
G7091_7804	101743161	LOC101743161	2.72792	2.43984e-21	2.6536e-22	2.04439	1.62125e-09	9.8183e-11	1.32193	0.000109135	1.87353e-05	2.10767	1.14989e-06	5.92863e-09
G7091_11486	105841523	LOC105841523	2.52201	2.34008e-14	3.3823e-15	1.75673	1.80429e-05	1.75461e-06	1.91828	1.18871e-08	1.28818e-09	2.13243	1.24848e-06	6.53304e-09
G7091_6930	101742153	LOC101742153	2.81173	1.28002e-14	1.82569e-15	1.76553	5.09842e-07	4.01268e-08	1.58954	2.51533e-07	3.08232e-08	2.02238	1.30339e-06	6.92068e-09
G7091_800	100415789	ced-6	1.39941	0	0	1.32073	0	0	0.646501	5.44879e-86	7.67924e-88	1.1294	1.48974e-06	8.02477e-09
G7091_8330	101743772	LOC101743772	3.31079	2.25245e-16	2.953e-17	1.56435	0.000540134	6.97626e-05	2.28345	2.41167e-08	2.67686e-09	2.42073	1.5661e-06	8.55663e-09
G7091_7576	101742895	LOC101742895	0.678207	0	0	0.661266	0	0	0.73262	0	0	0.719131	2.38855e-06	1.3234e-08
G7091_12437	105842892	LOC105842892	1.20032	2.75905e-44	1.69342e-45	0.601689	3.83709e-19	1.30081e-20	0.705182	1.66508e-32	5.6877e-34	0.891361	2.90899e-06	1.63414e-08
G7091_447	100270767	Th	1.81897	8.16946e-58	3.9295e-59	0.986325	2.01072e-15	8.28866e-17	0.740241	4.91105e-10	4.72374e-11	1.22983	6.62321e-06	3.77158e-08
G7091_3656	101738360	LOC101738360	1.61035	7.49601e-24	7.51508e-25	0.953988	1.34969e-07	9.89226e-09	1.0081	7.10302e-09	7.5108e-10	1.242	7.2239e-06	4.16924e-08
G7091_1202	101735509	LOC101735509	1.90832	0	0	1.27072	0	0	0.653195	6.57791e-246	3.7187e-248	1.25927	9.73129e-06	5.69125e-08
G7091_1984	101736415	LOC101736415	2.34758	5.22971e-132	1.12261e-133	1.57957	2.7218e-76	3.1407e-78	0.724292	2.25599e-20	1.16221e-21	1.46473	1.52262e-05	9.02207e-08
G7091_6831	101742037	LOC101742037	1.81751	6.56974e-30	5.41646e-31	0.807468	8.10447e-05	8.7778e-06	1.21813	6.48722e-16	4.09616e-17	1.33337	2.38411e-05	1.43102e-07
G7091_10028	101745743	LOC101745743	1.33317	1.43674e-14	2.05494e-15	1.36513	8.23551e-11	4.46314e-12	1.60881	3.39598e-13	2.52826e-14	1.44349	3.17339e-05	1.92919e-07
G7091_4693	101739567	LOC101739567	2.05784	5.97486e-07	1.38327e-07	3.93455	1.95037e-25	5.35474e-27	1.11864	0.0201071	0.00566118	2.45307	3.83256e-05	2.3594e-07
G7091_13995	110386513	LOC110386513	1.6641	2.76831e-15	3.8362e-16	1.41666	7.01428e-09	4.57162e-10	1.10747	2.07543e-08	2.28712e-09	1.40722	5.40382e-05	3.36829e-07
G7091_3073	101737682	LOC101737682	-1.74387	1.48229e-14	2.12126e-15	-0.893242	9.94776e-05	1.0988e-05	-1.50598	2.31265e-14	1.58363e-15	-1.33674	6.34716e-05	4.00514e-07
G7091_8093	101743493	LOC101743493	0.917929	1.26956e-07	2.76864e-08	1.24713	4.49518e-13	2.11058e-14	0.798041	7.5584e-06	1.10135e-06	1.01355	6.59127e-05	4.20989e-07
G7091_7756	101743100	LOC101743100	2.99196	4.68358e-19	5.4998e-20	1.81816	4.42842e-06	3.9435e-07	1.0973	0.00408191	0.000943204	2.00766	7.53951e-05	4.87356e-07
G7091_6341	101741469	LOC101741469	1.95401	2.0205e-37	1.40236e-38	0.874888	8.56568e-07	6.92562e-08	0.881155	3.45765e-09	3.56254e-10	1.27861	0.000148791	9.7324e-07
G7091_13376	110385705	LOC110385705	0.570005	3.16326e-11	5.39952e-12	0.746436	9.50532e-18	3.47202e-19	0.9003	1.61105e-26	6.56788e-28	0.763697	0.000218258	1.44441e-06
G7091_6924	101742146	LOC101742146	2.23295	8.36018e-63	3.74872e-64	1.10343	1.37736e-16	5.38186e-18	0.489632	0.000254517	4.60436e-05	1.27834	0.000236171	1.58114e-06
G7091_11069	101746964	LOC101746964	0.778624	0.000664656	0.000217712	1.07168	2.65394e-10	1.50374e-11	1.16524	2.73623e-13	2.0153e-14	1.02888	0.000242206	1.64018e-06
G7091_14651	692691	Sop2	0.606706	2.03736e-111	5.1833e-113	0.55103	2.28539e-94	2.1097e-96	0.522179	5.61624e-86	7.95996e-88	0.589558	0.000251693	1.72379e-06
G7091_10114	101745843	LOC101745843	0.900516	1.66947e-13	2.49398e-14	0.789797	8.31596e-10	4.92366e-11	0.836953	1.72786e-10	1.58216e-11	0.872595	0.000258251	1.78858e-06
G7091_2946	101737530	LOC101737530	1.64271	0	0	0.73446	2.65805e-107	2.26334e-109	0.396274	4.58604e-33	1.53732e-34	0.960741	0.000299255	2.09559e-06
G7091_3248	101737886	LOC101737886	-0.830262	3.84426e-23	3.9335e-24	-0.723896	1.68461e-18	5.9255e-20	-0.588334	1.20405e-11	1.0172e-12	-0.686356	0.00039227	2.77713e-06
G7091_4767	101739646	LOC101739646	-0.740591	7.12892e-37	5.00464e-38	-0.611013	2.7014e-23	7.93266e-25	-0.634368	2.39326e-24	1.06143e-25	-0.635214	0.000400613	2.86702e-06
G7091_3413	101738082	yellow-12	2.13809	1.31583e-123	2.99196e-125	1.06726	1.69319e-33	3.85368e-35	0.524754	5.55944e-11	4.90916e-12	1.21201	0.000405812	2.93546e-06
G7091_6711	101741894	LOC101741894	1.48882	0	0	0.391913	4.20856e-34	9.51162e-36	0.73045	2.0651e-113	2.35138e-115	0.89779	0.000458136	3.34921e-06
G7091_4055	101738820	LOC101738820	0.612484	1.00174e-17	1.23684e-18	0.840448	5.98921e-29	1.48706e-30	0.631165	1.34036e-17	7.76956e-19	0.718042	0.000458802	3.38938e-06
G7091_4012	101738771	LOC101738771	0.700044	0	0	0.51226	9.38424e-251	3.73398e-253	0.507782	2.12475e-238	1.25194e-240	0.606239	0.000521424	3.89212e-06
G7091_13481	110385831	LOC110385831	2.29754	4.89389e-23	5.04252e-24	1.06698	6.94468e-05	7.4056e-06	0.776787	0.00217689	0.000474066	1.43625	0.000539237	4.06658e-06
G7091_9402	101745023	LOC101745023	1.53865	0	0	0.593759	7.0241e-80	7.65798e-82	0.47754	3.98769e-59	7.7474e-61	0.915864	0.000600806	4.57713e-06
G7091_4431	101739267	LOC101739267	-0.767576	1.43927e-31	1.14085e-32	-0.541597	1.8533e-16	7.27102e-18	-0.660746	2.01479e-22	9.57742e-24	-0.625264	0.00063013	4.9262e-06
G7091_7544	101742854	LOC101742854	0.738263	1.66802e-155	3.03686e-157	0.455964	1.82092e-73	2.15914e-75	0.49631	8.10165e-82	1.18051e-83	0.593261	0.00063013	4.94431e-06
G7091_51	100101168	LOC100101168	0.683438	0	0	0.522235	0	0	0.484416	0	0	0.597498	0.00063013	4.946e-06
G7091_4909	101739808	LOC101739808	0.956691	2.83644e-90	9.04286e-92	0.424973	1.95969e-17	7.28294e-19	0.615483	5.62435e-38	1.65251e-39	0.702794	0.000658581	5.22e-06
G7091_6591	101741759	LOC101741759	0.897861	2.04804e-19	2.37402e-20	1.20096	3.31084e-36	7.1929e-38	0.835723	8.66382e-27	3.49064e-28	0.995299	0.000866871	6.93764e-06
G7091_1943	101736367	LOC101736367	-0.751585	0	0	-0.678454	0	0	-0.534424	4.73757e-202	3.31958e-204	-0.627946	0.00106257	8.58556e-06
G7091_4724	101739600	LOC101739600	0.624829	6.30321e-06	1.61314e-06	1.34136	1.85716e-18	6.5472e-20	1.34005	1.16228e-21	5.71934e-23	1.08265	0.00119543	9.81042e-06
G7091_14534	692564	Tf	1.75259	0	0	0.587686	6.22258e-39	1.22312e-40	0.525591	2.23377e-35	7.0789e-37	0.969396	0.00119543	9.84306e-06
G7091_8474	101743939	LOC101743939	2.70846	2.02829e-07	4.49584e-08	1.35785	0.0188041	0.00390268	2.01822	8.37651e-06	1.22856e-06	2.05323	0.00121546	1.01016e-05
G7091_5485	101740465	LOC101740465	1.5378	1.94156e-13	2.92206e-14	0.812373	0.000138008	1.56503e-05	0.749773	0.000618751	0.000119917	1.04979	0.00122199	1.02498e-05
G7091_13541	110385900	LOC110385900	1.23433	2.38933e-06	5.8451e-07	1.44662	3.31143e-09	2.07656e-10	1.03328	6.93618e-07	8.98572e-08	1.24875	0.00123015	1.0413e-05
G7091_9463	101745098	LOC101745098	1.02712	1.35888e-35	9.7989e-37	0.415392	5.75841e-06	5.21034e-07	0.768655	5.88993e-21	2.97334e-22	0.785177	0.00129165	1.10349e-05
G7091_11017	101746906	LOC101746906	0.934879	4.34404e-275	4.80062e-277	0.444497	1.4443e-66	1.83899e-68	0.505154	1.14414e-78	1.74914e-80	0.663661	0.00129165	1.11324e-05
G7091_7615	101742940	LOC101742940	0.896933	4.19499e-54	2.18788e-55	0.483373	4.14568e-17	1.56709e-18	0.604685	1.87539e-24	8.24282e-26	0.698326	0.00130692	1.13645e-05
G7091_3817	101738542	LOC101738542	0.704437	6.12496e-07	1.42046e-07	0.714812	4.28976e-07	3.33868e-08	0.836392	9.1521e-09	9.77954e-10	0.776209	0.00146174	1.28233e-05
G7091_14477	692506	Nep-L	1.03614	5.44128e-120	1.27618e-121	0.465168	5.21645e-24	1.51105e-25	0.487568	8.4292e-27	3.3894e-28	0.703584	0.00149995	1.32739e-05
G7091_15009	693071	serpin-9	0.933124	7.25227e-20	8.25668e-21	0.517004	1.16709e-08	7.72736e-10	0.899354	3.81355e-23	1.76421e-24	0.798703	0.00151187	1.34957e-05
G7091_4199	101738994	LOC101738994	0.919116	1.4584e-11	2.44072e-12	0.63031	1.20842e-06	9.93392e-08	0.717633	2.21163e-10	2.0586e-11	0.791334	0.00159482	1.43589e-05
G7091_2548	101737063	LOC101737063	2.22803	6.56744e-09	1.29908e-09	1.11905	0.0202117	0.0042479	1.5536	8.28802e-05	1.39179e-05	1.69149	0.00167669	1.5225e-05
G7091_5605	101740606	LOC101740606	-1.25139	1.27355e-05	3.35752e-06	-0.932239	1.71657e-05	1.66657e-06	-2.69902	5.97419e-44	1.49367e-45	-1.68742	0.00169641	1.55346e-05
G7091_750	100379478	CPH18	1.68475	1.12579e-12	1.76772e-13	0.629351	0.0173913	0.00354996	0.998758	4.75848e-06	6.75182e-07	1.15798	0.00169932	1.57665e-05
G7091_959	100862789	_Bre2	1.7035	9.99582e-272	1.14438e-273	0.658709	5.76017e-39	1.12765e-40	0.29061	1.61033e-10	1.47326e-11	1.00324	0.00169932	1.58228e-05
G7091_5259	101740207	LOC101740207	1.06585	9.95702e-17	1.28164e-17	0.456944	0.000972744	0.000133224	1.02928	7.2288e-14	5.13424e-15	0.86489	0.00188771	1.79644e-05
G7091_4489	101739337	LOC101739337	1.89774	1.3036e-56	6.37396e-58	0.550837	9.97513e-05	1.10341e-05	0.665398	1.98338e-06	2.70684e-07	1.12255	0.00188771	1.79763e-05
G7091_10082	101745805	LOC101745805	2.09049	1.03785e-06	2.4556e-07	1.57989	0.00520158	0.000870104	1.77916	3.31785e-06	4.63902e-07	1.87554	0.00188771	1.80128e-05
G7091_1371	101735700	LOC101735700	-2.41954	3.88595e-08	8.15624e-09	-1.87447	2.13986e-05	2.10648e-06	-1.24793	0.000734869	0.000144762	-1.72335	0.00198697	1.91141e-05
G7091_7161	101742412	LOC101742412	0.851934	3.61774e-59	1.71712e-60	0.585501	7.8759e-26	2.13726e-27	0.429875	2.94111e-14	2.04676e-15	0.660162	0.00198697	1.92657e-05
G7091_9732	101745403	LOC101745403	0.756848	5.13323e-292	5.18302e-294	0.402679	6.11818e-107	5.25834e-109	0.454119	2.86438e-128	2.96496e-130	0.566438	0.00215328	2.1196e-05
G7091_8026	101743415	LOC101743415	0.74276	2.65456e-11	4.51432e-12	0.588474	1.51599e-05	1.45494e-06	0.685302	2.27503e-07	2.77156e-08	0.786095	0.00215328	2.12096e-05
G7091_5387	101740351	LOC101740351	1.4513	0.00102051	0.000344092	1.50507	0.000401643	5.0533e-05	1.67835	4.10466e-06	5.78816e-07	1.59363	0.00231182	2.29492e-05
G7091_1930	101736353	LOC101736353	-1.58227	4.4489e-25	4.23738e-26	-0.740499	1.01826e-06	8.29774e-08	-0.668291	1.93751e-05	2.97592e-06	-0.941311	0.0024314	2.43233e-05
G7091_8952	101744512	LOC101744512	4.48971	1.2448e-05	3.2758e-06	2.85688	0.000848179	0.000114679	3.01197	0.002718	0.000602076	3.3545	0.00263414	2.65542e-05
G7091_3796	101738518	LOC101738518	-1.57164	2.5412e-113	6.38432e-115	-0.579279	4.73097e-14	2.08952e-15	-0.87862	4.97116e-42	1.33393e-43	-0.965395	0.00273919	2.80156e-05
G7091_5721	101740743	LOC101740743	-0.326923	0.27747	0.173083	-1.76553	5.42815e-26	1.46438e-27	-2.25905	1.45725e-29	5.44192e-31	-1.58603	0.00273919	2.81457e-05
G7091_6981	101742213	LOC101742213	-1.46438	3.57955e-237	4.46804e-239	-0.285526	1.62769e-08	1.09324e-09	-1.09566	9.91959e-154	8.53026e-156	-0.922475	0.00273919	2.82456e-05
G7091_14822	692873	LOC692873	2.33258	2.12692e-08	4.37288e-09	1.38941	0.0115139	0.00215966	1.29418	0.00206735	0.0004484	1.91358	0.00281054	2.91976e-05
G7091_10160	101745899	LOC101745899	0.862038	7.02816e-16	9.42638e-17	0.467205	9.48151e-05	1.04051e-05	0.740624	4.21302e-11	3.67662e-12	0.725257	0.00281058	2.95191e-05
G7091_3001	101737593	LOC101737593	0.783451	0	0	0.416095	0	0	0.408343	0	0	0.568861	0.00281058	2.96306e-05
G7091_12646	110384825	LOC110384825	3.6937	3.75867e-08	7.87712e-09	4.19162	4.49421e-08	3.11512e-09	1.19372	0.0182169	0.0050521	2.47423	0.00337584	3.58496e-05
G7091_1240	101735551	LOC101735551	0.673648	4.2418e-09	8.29946e-10	0.755485	7.64482e-11	4.13694e-12	0.560225	1.59822e-07	1.92285e-08	0.690922	0.00341509	3.65293e-05
G7091_747	100379475	CPH21	2.4898	1.0594e-17	1.30972e-18	0.817437	0.00365008	0.000586464	0.970588	1.86867e-05	2.85828e-06	1.37229	0.00345437	3.72152e-05
G7091_2414	101736901	LOC101736901	1.21133	6.75544e-24	6.75114e-25	0.30831	0.0410152	0.00992576	0.931694	2.75765e-14	1.90811e-15	0.869736	0.00365128	3.96176e-05
G7091_9045	101744612	LOC101744612	1.36392	4.04256e-31	3.24292e-32	0.628369	2.64696e-06	2.28128e-07	0.466184	0.000439586	8.3059e-05	0.875959	0.00427385	4.67016e-05
G7091_12127	105842464	LOC105842464	1.64323	1.20736e-21	1.30354e-22	0.768344	1.5945e-05	1.53918e-06	0.460459	0.010785	0.00277118	0.970125	0.00456986	5.02878e-05
G7091_12027	105842314	LOC105842314	1.38702	0.0250301	0.0108574	2.96347	6.83935e-05	7.26606e-06	2.71621	6.55748e-06	9.45584e-07	2.25382	0.00480603	5.32565e-05
G7091_7898	101743266	LOC101743266	-1.63313	1.90171e-06	4.61594e-07	-0.954485	0.00259993	0.00039601	-1.73521	3.22222e-05	5.10824e-06	-1.42491	0.00506069	5.64679e-05
G7091_8308	101743739	LOC101743739	1.44052	1.2637e-67	5.32484e-69	0.379445	0.000102242	1.13177e-05	0.634903	3.09257e-12	2.50676e-13	0.891496	0.00508691	5.71518e-05
G7091_8266	101743689	LOC101743689	0.862599	1.86838e-54	9.6702e-56	0.452984	1.28337e-14	5.50484e-16	0.411203	6.15066e-13	4.68682e-14	0.60948	0.00519069	5.87174e-05
G7091_7858	101743224	LOC101743224	1.6979	1.28017e-135	2.6666e-137	1.59751	2.63912e-88	2.60426e-90	-0.0518739	0.795819	0.66991	1.16911	0.00564473	6.42878e-05
G7091_2685	101737231	LOC101737231	-1.27955	1.20777e-48	6.9136e-50	-0.618711	5.4862e-07	4.33098e-08	-1.16667	1.52955e-35	4.83502e-37	-1.05589	0.00605952	6.96143e-05
G7091_7149	101742399	LOC101742399	0.745852	0	0	0.316002	1.18475e-146	7.8254e-149	0.528011	0	0	0.5565	0.00605952	6.99445e-05
G7091_14853	692904	LOC692904	1.42738	6.92755e-52	3.71768e-53	0.406822	0.000251279	3.0335e-05	0.586561	3.70768e-09	3.82606e-10	0.881296	0.00619249	7.20704e-05
G7091_7605	101742926	LOC101742926	-1.23614	4.75545e-206	6.76758e-208	-0.279521	1.00996e-11	5.13578e-13	-0.726959	5.39761e-77	8.4237e-79	-0.713689	0.00619249	7.24323e-05
G7091_5767	101740794	LOC101740794	0.620199	4.42677e-70	1.73509e-71	0.520217	1.97437e-74	2.30966e-76	0.851402	7.04193e-203	4.87816e-205	0.704289	0.00672248	7.91488e-05
G7091_3998	101738753	LOC101738753	1.55622	0.00037312	0.000118599	1.81701	5.92369e-05	6.2367e-06	1.16581	0.00388428	0.000893518	1.51833	0.00673323	7.97935e-05
G7091_204	100134931	Sp1	2.31512	4.4293e-16	5.86676e-17	0.87317	0.0329585	0.00760622	0.978413	0.00759971	0.00188858	1.5224	0.00685729	8.17914e-05
G7091_2835	101737404	LOC101737404	1.11159	1.26522e-11	2.10534e-12	0.644812	6.38338e-05	6.741e-06	0.569366	3.45784e-05	5.49554e-06	0.82442	0.00706187	8.47751e-05
G7091_1471	101735816	LOC101735816	-0.79847	4.17273e-64	1.84784e-65	-0.512685	5.09963e-23	1.51779e-24	-0.599988	8.73259e-36	2.73958e-37	-0.609769	0.00719169	8.68869e-05
G7091_10443	101746237	LOC101746237	1.13149	8.58505e-271	9.8969e-273	0.324449	2.16388e-24	6.11314e-26	0.57796	8.56383e-86	1.2274e-87	0.700675	0.00751791	9.14283e-05
G7091_8843	101744379	LOC101744379	0.970399	0	0	0.329463	2.03883e-84	2.15792e-86	0.524606	4.42343e-210	2.85292e-212	0.650307	0.00751791	9.19852e-05
G7091_8241	101743662	LOC101743662	0.882791	2.7677e-124	6.27122e-126	0.358073	3.14208e-20	1.02269e-21	0.429081	3.18124e-30	1.1652e-31	0.594294	0.00760877	9.36825e-05
G7091_1026	101735306	LOC101735306	-0.744373	7.40758e-51	4.05774e-52	-0.500944	5.94581e-28	1.5094e-29	-0.574218	2.2344e-32	7.6858e-34	-0.572394	0.00766829	9.50053e-05
G7091_15076	732875	LOC732875	0.584963	1.17185e-23	1.18414e-24	0.477387	1.40087e-16	5.48486e-18	0.363007	4.37212e-10	4.181e-11	0.504719	0.00783251	9.76427e-05
G7091_754	100379482	CPH14	4.40312	4.50231e-05	1.26607e-05	7.80735	0.00263811	0.000402456	2.56986	0.000422043	7.93746e-05	3.52199	0.00799397	0.000100271
G7091_8599	101744094	LOC101744094	-0.912821	4.7714e-56	2.36332e-57	-0.450984	7.87707e-18	2.871e-19	-0.630506	4.21482e-26	1.7552e-27	-0.635043	0.00892984	0.000112818
G7091_1282	101735603	LOC101735603	0.741111	0	0	0.344367	1.91352e-181	1.06594e-183	0.385662	6.66533e-215	4.1927e-217	0.520052	0.00892984	0.000113384
G7091_2516	101737024	LOC101737024	0.813879	6.6876e-54	3.50384e-55	0.423745	3.79218e-15	1.58737e-16	0.360764	3.08757e-11	2.6748e-12	0.56761	0.00934109	0.000119324
G7091_14984	693043	Lp-c12	-0.689809	6.44686e-88	2.08608e-89	-1.11367	4.50092e-163	2.79382e-165	-0.519182	3.33882e-40	9.4377e-42	-0.742504	0.00952953	0.000122465
G7091_11100	101746998	LOC101746998	1.95586	8.85893e-207	1.25369e-208	0.508858	5.05406e-14	2.24026e-15	0.292653	3.31681e-05	5.26348e-06	0.996012	0.00966991	0.000125326
G7091_15029	693092	LOC693092	0.387336	1.88254e-18	2.263e-19	0.539004	3.45142e-24	9.9428e-26	0.551886	2.52086e-27	9.99594e-29	0.474819	0.00966991	0.000126889
G7091_14055	110386596	LOC110386596	2	3.46932e-15	4.82968e-16	1.62468	1.13923e-11	5.81128e-13	0.379734	0.115086	0.044013	1.24266	0.00966991	0.000127597
G7091_344	100174847	CTL6	-5.88264	0.0223884	0.00959936	-6.24793	0.0120837	0.00228866	-6.65821	0.00137274	0.000286702	-5.58303	0.00966991	0.000127769
G7091_3712	101738423	LOC101738423	-0.944461	2.50217e-84	8.41484e-86	-0.397758	3.91726e-11	2.0668e-12	-0.94344	6.70973e-80	9.9906e-82	-0.765161	0.00966991	0.00012799
G7091_8801	101744332	LOC101744332	0.940632	2.5852e-14	3.74688e-15	0.495268	0.000348585	4.34136e-05	0.533987	4.52334e-05	7.29698e-06	0.694638	0.00987013	0.000131441
G7091_4641	101739505	LOC101739505	0.61298	1.10797e-73	4.19298e-75	0.358473	2.50969e-31	5.97164e-33	0.45427	2.94547e-46	7.08282e-48	0.503639	0.00987013	0.000132159
G7091_2962	101737547	LOC101737547	1.2178	1.35308e-22	1.41139e-23	0.591691	9.59917e-07	7.78414e-08	0.537873	2.62461e-06	3.61958e-07	0.781281	0.00988628	0.000133136
G7091_1022	101175708	uENF2	1.75043	2.22437e-05	6.05166e-06	2.61935	1.88782e-11	9.75006e-13	0.409984	0.488501	0.29643	1.68307	0.0104573	0.000141682
G7091_9914	101745616	LOC101745616	-1.10864	3.3422e-68	1.38439e-69	-0.460184	1.06508e-10	5.86534e-12	-0.605306	6.77289e-22	3.30582e-23	-0.70474	0.0104573	0.000142435
G7091_6339	101741467	LOC101741467	-1.2036	7.37323e-10	1.37405e-10	-0.691297	0.00242993	0.000366636	-0.809508	0.000477215	9.04348e-05	-0.873245	0.0108362	0.000148429
G7091_3399	101738068	LOC101738068	2.55565	1.27418e-25	1.1974e-26	1.12973	5.43784e-05	5.69056e-06	0.280495	0.46765	0.278974	1.34721	0.010911	0.000150294
G7091_8440	101743897	LOC101743897	0.949016	6.48112e-12	1.06043e-12	0.481446	0.00335017	0.000531346	0.673535	6.17227e-06	8.86106e-07	0.74217	0.0110123	0.000152537
G7091_12358	105842787	LOC105842787	-1.06602	6.87579e-27	6.16624e-28	-0.63383	4.19918e-06	3.72934e-07	-2.75263	3.91351e-70	6.73078e-72	-1.28065	0.0113613	0.000158245
G7091_5777	101740809	LOC101740809	7.50779	0.105083	0.054764	9.51373	1.44479e-05	1.38201e-06	7.69349	0.0820729	0.0289892	5.71739	0.012066	0.000170338
G7091_6103	101741185	LOC101741185	1.97491	2.52151e-24	2.48182e-25	1.71502	2.00526e-18	7.10122e-20	-0.183554	0.614596	0.415228	1.30274	0.012066	0.000171321
G7091_6337	101741464	LOC101741464	-1.20777	1.02348e-265	1.19615e-267	-0.229166	6.40164e-11	3.44892e-12	-0.751681	4.18766e-106	5.00158e-108	-0.686886	0.012066	0.000171401
G7091_10186	101745935	LOC101745935	1.45546	0	0	0.3149	2.57795e-36	5.55964e-38	0.40983	1.48966e-64	2.71624e-66	0.789551	0.012066	0.000171774
G7091_8728	101744248	LOC101744248	-0.840967	1.37385e-29	1.13923e-30	-0.306967	7.24927e-05	7.77078e-06	-0.745167	2.33528e-24	1.03385e-25	-0.594281	0.0121539	0.000173961
G7091_4642	101739506	LOC101739506	1.12592	2.22051e-18	2.6728e-19	0.819428	3.79553e-09	2.39826e-10	0.25653	0.0471274	0.0151037	0.785309	0.0122391	0.00017684
G7091_13132	110385405	LOC110385405	1.39394	2.23438e-219	2.96662e-221	0.230226	2.7635e-06	2.38832e-07	0.790938	1.85858e-56	3.7885e-58	0.875997	0.0122391	0.000177668
G7091_6314	101741435	LOC101741435	0.748024	3.46181e-106	9.16506e-108	0.265593	1.39589e-13	6.37626e-15	0.971097	5.18558e-221	3.2206e-223	0.722068	0.0122391	0.0001788
G7091_14697	692739	serpin-1	0.476617	3.21807e-25	3.05484e-26	0.50768	1.75472e-33	4.00768e-35	0.329548	3.45862e-15	2.25544e-16	0.464987	0.0122391	0.000178948
G7091_7514	101742822	LOC101742822	1.21565	0	0	0.430907	8.46961e-67	1.07168e-68	0.254486	2.1369e-24	9.40922e-26	0.67875	0.0134112	0.000197118
G7091_10741	101746587	LOC101746587	-0.741031	1.09322e-110	2.79866e-112	-0.420631	1.12649e-37	2.28596e-39	-0.491833	8.64738e-44	2.18956e-45	-0.51841	0.0145197	0.000215082
G7091_5126	101740060	LOC101740060	0.372216	3.77687e-34	2.80758e-35	0.440056	4.61779e-58	6.90868e-60	0.492443	9.23289e-72	1.55854e-73	0.463414	0.0145197	0.000216582
G7091_3731	101738444	LOC101738444	0.43808	6.15497e-10	1.1436e-10	0.46156	4.2125e-12	2.08178e-13	0.483649	4.26712e-12	3.4826e-13	0.497115	0.0145197	0.000216762
G7091_11876	105842085	LOC105842085	0.85007	0.0144441	0.00593242	1.39012	0.000157647	1.81409e-05	1.56866	2.45593e-05	3.83672e-06	1.28538	0.0146833	0.000220334
G7091_1084	101735373	LOC101735373	-1.02723	2.00661e-185	3.19066e-187	-0.322139	1.09959e-21	3.40396e-23	-0.624495	5.80974e-70	1.00383e-71	-0.615481	0.0147392	0.000222307
G7091_15402	778506	LOC778506	1.25337	0	0	0.472425	2.92393e-191	1.53573e-193	0.135862	6.2615e-32	2.19868e-33	0.720456	0.0148445	0.000226125
G7091_12021	105842305	LOC105842305	-6.22882	0.00189251	0.000665042	-3.66838	0.00690439	0.0012022	-6.56986	0.000392975	7.34696e-05	-5.06273	0.0148445	0.00022618
G7091_3079	101737689	LOC101737689	-1.47542	3.11829e-62	1.40816e-63	-0.344344	0.00045959	5.84088e-05	-0.637531	2.66549e-13	1.95895e-14	-0.779996	0.0150306	0.000230172
G7091_2973	101737562	LOC101737562	-0.762837	0	0	-0.302118	1.15163e-60	1.64964e-62	-0.542917	6.50868e-180	5.13066e-182	-0.50515	0.0152044	0.000234003
G7091_2522	101737031	LOC101737031	2.87447	9.86224e-08	2.12958e-08	1.28445	0.0222644	0.0047679	1.35576	0.000998117	0.000202262	1.74682	0.0152104	0.000235267
G7091_289	100146108	Leb3	1.65714	6.10881e-10	1.13405e-10	2.18318	5.72147e-23	1.70743e-24	-0.135124	0.879	0.785284	1.45515	0.0153209	0.000238827
G7091_14404	692428	Tua1	0.918852	0	0	0.322157	2.48065e-245	1.02653e-247	0.348352	3.50937e-282	1.76041e-284	0.554412	0.0153209	0.000239333
G7091_4225	101739022	LOC101739022	-0.837163	8.76921e-19	1.03811e-19	-0.379622	0.000233198	2.79852e-05	-0.643768	2.36237e-10	2.2102e-11	-0.588296	0.0154298	0.000242223
G7091_4483	101739329	LOC101739329	0.65361	1.50063e-12	2.37658e-13	0.40769	6.48105e-05	6.85446e-06	0.602665	6.17997e-10	6.023e-11	0.583231	0.0156001	0.000246095
G7091_5312	101740265	LOC101740265	-0.984395	2.96878e-139	5.99516e-141	-0.253426	1.35979e-09	8.17e-11	-0.689361	6.66634e-77	1.04568e-78	-0.619023	0.0166751	0.00026562
G7091_1551	101735909	LOC101735909	0.741548	1.86406e-84	6.25404e-86	0.303935	2.48366e-14	1.08312e-15	0.529735	5.51149e-39	1.59741e-40	0.557641	0.0166751	0.000265846
G7091_2191	101736644	LOC101736644	1.43369	0	0	0.391923	4.39393e-27	1.13292e-28	0.338539	1.9792e-20	1.01489e-21	0.798159	0.0166751	0.000266904
G7091_7020	101742255	LOC101742255	0.805117	1.58544e-152	2.96214e-154	0.391422	3.48412e-39	6.73756e-41	0.552218	8.13182e-93	1.07483e-94	0.610886	0.0172213	0.000276972
G7091_14517	692547	Cbp	0.692059	1.13596e-58	5.4188e-60	0.354241	6.75383e-17	2.5906e-18	0.338898	5.2288e-16	3.28908e-17	0.489242	0.0178803	0.000288947
G7091_5036	101739959	LOC101739959	0.578919	0	0	0.428151	1.15839e-215	5.53108e-218	0.464849	4.87827e-254	2.719e-256	0.523645	0.0184553	0.00029966
G7091_3507	101738188	LOC101738188	0.347784	5.97377e-06	1.52408e-06	0.69785	9.38652e-21	2.9655e-22	1.09487	1.43169e-46	3.39712e-48	0.704507	0.018605	0.000303522
G7091_2359	101736837	LOC101736837	1.76956	8.38248e-10	1.56813e-10	0.616157	0.0432673	0.0106498	0.871905	0.000390288	7.29362e-05	1.08226	0.0189098	0.000309949
G7091_13946	110386422	LOC110386422	1.6386	7.70354e-17	9.86676e-18	0.795069	2.69796e-05	2.68808e-06	0.382393	0.0640158	0.0215102	0.918631	0.019581	0.000322457
G7091_783	100379512	CPG10	1.67296	0.0235405	0.0101532	2.32553	4.53601e-06	4.04292e-07	1.51383	0.00602093	0.00145358	1.90916	0.0196874	0.000325725
G7091_7107	101742351	LOC101742351	1.22649	1.56447e-26	1.42417e-27	0.585671	6.13997e-06	5.5849e-07	0.28744	0.0380604	0.0117463	0.746152	0.0200538	0.00033333
G7091_2358	101736836	LOC101736836	-1.41223	1.32937e-68	5.40078e-70	-0.342888	0.000393262	4.93846e-05	-0.620277	7.49835e-16	4.75252e-17	-0.747904	0.0204914	0.000342181
G7091_8400	101743851	LOC101743851	-0.804181	1.92316e-12	3.06104e-13	-0.696808	3.02743e-09	1.88883e-10	-0.714617	4.9804e-08	5.70254e-09	-0.636645	0.0209094	0.00035077
G7091_4969	101739880	LOC101739880	1.00545	2.08383e-39	1.39662e-40	0.459569	1.08664e-08	7.17736e-10	0.295406	0.000200649	3.58832e-05	0.61234	0.0210125	0.000354116
G7091_10253	101746018	LOC101746018	2.77138	6.8043e-11	1.18634e-11	0.803603	0.159255	0.0542804	1.11974	0.0201014	0.00566118	1.6045	0.0214172	0.000363014
G7091_6268	101741380	LOC101741380	0.695807	0	0	0.281119	5.07896e-128	3.71848e-130	0.379528	2.01544e-208	1.34802e-210	0.52761	0.0214172	0.000364232
G7091_10593	101746415	LOC101746415	-1.18763	6.48408e-07	1.50735e-07	-0.600644	0.000515915	6.63882e-05	-1.12776	5.56188e-09	5.82804e-10	-0.877887	0.0219603	0.000375159
G7091_2044	101736481	LOC101736481	0.714155	2.26785e-110	5.84182e-112	0.333126	1.71393e-26	4.5283e-28	0.31775	7.25434e-24	3.25778e-25	0.487481	0.0227029	0.00039239
G7091_12654	110384835	LOC110384835	3.03313	6.63329e-10	1.23352e-10	1.76725	0.021551	0.0045997	0.940191	0.138599	0.0550908	2.03463	0.0227029	0.000392413
G7091_9382	101744998	LOC101744998	1.68732	3.11022e-10	5.67496e-11	0.739764	0.0128778	0.0024698	0.633057	0.0197485	0.0055382	1.02374	0.0227029	0.000393085
G7091_4168	101738956	LOC101738956	-1.02622	1.08034e-39	7.18908e-41	-0.332645	0.000179618	2.10264e-05	-0.551345	2.06123e-11	1.76433e-12	-0.609962	0.0230445	0.000400774
G7091_9394	101745012	LOC101745012	1.51904	1.67246e-66	7.12702e-68	0.962691	2.12143e-44	3.9167e-46	0.236272	0.00733296	0.00181178	0.892956	0.0236076	0.000412384
G7091_3375	101738042	LOC101738042	-0.929611	1.07387e-10	1.88853e-11	-0.43368	0.0262989	0.00582234	-1.14704	3.24235e-13	2.40614e-14	-0.858125	0.0250822	0.000440072
G7091_10757	101746605	LOC101746605	0.622743	0	0	0.326215	2.43063e-167	1.47006e-169	0.335163	2.54733e-167	2.08914e-169	0.459423	0.0253002	0.000445843
G7091_11624	105841723	LOC105841723	1.1388	3.03957e-12	4.88874e-13	0.295977	0.0715968	0.0197595	1.17348	6.80897e-16	4.30474e-17	0.855193	0.025518	0.000451645
G7091_10713	101746555	LOC101746555	1.39741	2.18614e-08	4.49812e-09	1.56547	4.01165e-09	2.55078e-10	0.152622	0.688261	0.506866	1.08258	0.0257527	0.000457781
G7091_2202	101736658	yellow-f	1.00523	1.18298e-46	6.93162e-48	0.456955	1.07871e-10	5.95754e-12	0.238552	0.00227742	0.00049741	0.605189	0.0262309	0.000468301
G7091_188	100127130	LOC100127130	1.42216	1.53899e-122	3.56056e-124	0.332366	6.49484e-07	5.16858e-08	0.332582	5.66861e-08	6.51762e-09	0.745197	0.0268838	0.000482025
G7091_11322	105841267	LOC105841267	-1.32477	1.58728e-08	3.23186e-09	-0.117893	0.806368	0.653706	-1.80042	9.09146e-16	5.7912e-17	-1.10692	0.0285909	0.000514834
G7091_8746	101744270	LOC101744270	-0.729718	1.83958e-296	1.82817e-298	-0.33477	1.98788e-64	2.62604e-66	-0.797025	0	0	-0.556946	0.0289031	0.000522679
G7091_10739	101746584	LOC101746584	1.33487	0	0	0.392797	1.82104e-53	2.91286e-55	0.57319	2.34498e-111	2.7074e-113	0.688716	0.0307893	0.000559159
G7091_535	100302615	CPFL1	0.389203	6.86672e-09	1.35991e-09	0.660994	3.97978e-26	1.06731e-27	0.547667	6.9984e-23	3.27658e-24	0.563432	0.0308013	0.000561747
G7091_2793	101737357	LOC101737357	1.32873	3.60742e-146	7.05538e-148	0.402098	5.50847e-17	2.09976e-18	0.587075	1.87635e-43	4.82572e-45	0.764719	0.0311727	0.00057092
G7091_8972	101744532	LOC101744532	-0.80183	1.7204e-98	5.0061e-100	-0.299147	5.86314e-16	2.3516e-17	-0.552492	1.45292e-46	3.45906e-48	-0.515159	0.0312523	0.000574782
G7091_9554	101745201	LOC101745201	-1.04778	7.48409e-18	9.18702e-19	-0.723682	1.74828e-09	1.06155e-10	-0.440728	0.00382434	0.00087851	-0.732043	0.0317392	0.00058618
G7091_7972	101743355	LOC101743355	0.482839	2.48366e-21	2.70324e-22	0.417048	1.31246e-18	4.58516e-20	0.542119	1.69838e-27	6.72102e-29	0.505537	0.0321134	0.000595561
G7091_8568	101744060	LOC101744060	0.822541	7.05707e-08	1.50814e-08	0.340133	0.067059	0.0181603	0.924712	2.07535e-08	2.28538e-09	0.713125	0.0332181	0.000618606
G7091_4004	101738762	LOC101738762	1.43168	0	0	0.273975	2.13602e-96	1.93782e-98	0.348091	1.46201e-149	1.28053e-151	0.767093	0.0336432	0.000629112
G7091_2110	101736556	LOC101736556	0.301908	2.69419e-62	1.2145e-63	0.439442	2.53982e-179	1.47546e-181	0.395459	1.19795e-148	1.05878e-150	0.410623	0.0349912	0.000657011
G7091_7125	101742370	LOC101742370	-1.20499	2.05905e-25	1.94151e-26	-0.44038	0.00014504	1.65632e-05	-0.663838	9.83723e-08	1.16161e-08	-0.711835	0.0350297	0.000660429
G7091_4730	101739606	LOC101739606	0.516077	4.62919e-84	1.56048e-85	0.354473	3.56003e-46	6.40272e-48	0.359688	8.85067e-44	2.24808e-45	0.439174	0.0351106	0.000664656
G7091_1836	101736237	LOC101736237	-1.35523	0	0	-0.333855	8.15769e-103	7.14106e-105	-0.680396	0	0	-0.713483	0.0353967	0.000672796
G7091_1594	101735962	LOC101735962	-0.816914	1.77665e-13	2.6654e-14	-0.501087	0.000140799	1.60453e-05	-0.649949	6.88438e-09	7.26864e-10	-0.634028	0.0354207	0.000675979
G7091_9424	101745050	LOC101745050	1.67029	2.70785e-10	4.89772e-11	1.03528	0.00192773	0.000285186	0.498251	0.0881467	0.031689	1.05121	0.0356704	0.000683616
G7091_3509	101738190	LOC101738190	-1.27836	7.19607e-137	1.48178e-138	-0.163828	0.0151965	0.0030064	-0.660054	4.83269e-36	1.49687e-37	-0.680189	0.0356704	0.000686233
G7091_14417	692441	Ybp	0.425653	0	0	0.478261	0	0	0.239417	7.71911e-187	5.7775e-189	0.40973	0.0361602	0.000698438
G7091_4221	101739017	LOC101739017	2.2145	3.068e-08	6.38578e-09	0.705978	0.268351	0.109275	1.23575	0.00559988	0.00134256	1.50011	0.0365776	0.000709316
G7091_733	100379460	CPR6	0.891702	4.51503e-07	1.03094e-07	1.4941	2.21351e-06	1.88657e-07	0.400705	0.0928061	0.0335562	0.978286	0.0366612	0.000713757
G7091_9287	101744893	LOC101744893	-0.87118	6.89868e-61	3.18662e-62	-0.226541	0.000297682	3.66002e-05	-0.792904	3.50969e-57	7.0423e-59	-0.622339	0.0367675	0.000718815
G7091_4976	101739888	LOC101739888	1.31269	1.25347e-17	1.55662e-18	0.5559	0.00152283	0.00022068	0.312095	0.0912137	0.0329296	0.761448	0.0367675	0.000721486
G7091_3189	101737819	LOC101737819	-0.475023	4.36742e-06	1.10002e-06	-0.474941	6.6855e-06	6.13432e-07	-0.662422	1.91383e-10	1.76769e-11	-0.508804	0.0368608	0.000726154
G7091_5301	101740254	LOC101740254	0.701919	1.14459e-18	1.36499e-19	0.338518	0.000129978	1.46776e-05	0.577882	2.75767e-14	1.90593e-15	0.57295	0.0369952	0.000731817
G7091_9126	101744709	LOC101744709	1.10473	9.48546e-25	9.18532e-26	0.296531	0.0503661	0.012818	0.790682	6.09701e-10	5.93244e-11	0.795502	0.0369952	0.00073505
G7091_748	100379476	CPH20	1.43259	0.0365898	0.0166222	2.30378	8.71832e-05	9.53284e-06	1.38414	0.00642962	0.00156351	1.727	0.0369952	0.000737341
G7091_9796	101745479	LOC101745479	-1.12058	0	0	-0.284255	3.5414e-31	8.59562e-33	-0.468908	3.72076e-81	5.48086e-83	-0.583433	0.0373042	0.000746371
G7091_8951	101744511	LOC101744511	1.89221	5.69543e-21	6.2714e-22	0.60988	0.010639	0.00197439	0.34126	0.164146	0.0679118	0.978354	0.0377054	0.000757299
G7091_7444	101742731	LOC101742731	0.590027	0	0	0.324923	9.89326e-108	8.34542e-110	0.309267	5.41448e-95	6.89798e-97	0.440709	0.0377373	0.000760845
G7091_9540	101745184	LOC101745184	-1.03846	5.09381e-38	3.50306e-39	-0.430351	2.44174e-07	1.84015e-08	-0.38922	6.89681e-06	1.00056e-06	-0.584534	0.0383822	0.000777571
G7091_3486	101738166	LOC101738166	0.544698	2.59015e-21	2.82326e-22	0.32829	6.10101e-14	2.73346e-15	0.433404	2.6081e-26	1.07364e-27	0.474288	0.0383822	0.000779754
G7091_1915	101736335	LOC101736335	0.643725	6.7899e-23	7.0393e-24	0.303658	6.84993e-06	6.30154e-07	0.382784	1.58702e-09	1.58967e-10	0.479244	0.0386865	0.000788912
G7091_8794	101744325	LOC101744325	0.923771	1.98637e-99	5.73266e-101	0.330693	1.08799e-11	5.54126e-13	0.362707	3.6428e-14	2.55248e-15	0.590044	0.0397583	0.00081383
G7091_11172	101747080	LOC101747080	-0.761462	1.84707e-11	3.1044e-12	-0.410847	0.00145221	0.00020906	-0.585644	5.75741e-07	7.39446e-08	-0.555936	0.0403406	0.000831885
G7091_5382	101740344	LOC101740344	-1.62179	5.98208e-28	5.18878e-29	-0.112359	0.647807	0.416182	-1.1429	5.51553e-19	3.03466e-20	-0.899155	0.0403406	0.000831958
G7091_6824	101742027	LOC101742027	0.543327	2.16053e-77	7.72966e-79	0.28165	1.11461e-24	3.12226e-26	0.373589	8.01462e-44	2.02296e-45	0.432651	0.0403688	0.000838635
G7091_9196	101744790	LOC101744790	0.6473	3.61316e-08	7.56356e-09	0.72187	2.77383e-07	2.11028e-08	0.698691	8.17273e-09	8.68096e-10	0.714936	0.0403688	0.000838751
G7091_7443	101742730	LOC101742730	0.593344	2.66843e-06	6.57668e-07	0.440446	0.00062509	8.2178e-05	0.955704	4.09603e-16	2.56022e-17	0.687717	0.0407669	0.00085116
G7091_8041	101743430	LOC101743430	1.23049	2.26289e-50	1.25576e-51	0.58332	1.39792e-08	9.34466e-10	0.306545	0.00279807	0.00062204	0.787481	0.0407669	0.000853298
G7091_8716	101744232	LOC101744232	0.861617	1.91071e-06	4.6393e-07	1.02647	0.000355179	4.42914e-05	0.378512	0.121688	0.0469254	0.826517	0.0408585	0.000858359
G7091_3352	101738011	LOC101738011	1.21641	2.53425e-14	3.669e-15	0.295243	0.162812	0.055791	0.629674	0.00043819	8.27604e-05	0.754625	0.0422509	0.000890862
G7091_1985	101736416	LOC101736416	0.569076	7.2463e-94	2.22378e-95	0.318691	3.22634e-32	7.52282e-34	0.375477	3.33068e-39	9.62686e-41	0.448297	0.0426603	0.000902777
G7091_3395	101738064	LOC101738064	-0.919025	7.40109e-11	1.29216e-11	-0.380525	0.0410458	0.00993644	-0.833433	5.63077e-09	5.91368e-10	-0.685808	0.0448398	0.000952349
G7091_14783	692834	LOC692834	0.594161	0.0027951	0.00100511	0.771713	0.000223454	2.6727e-05	0.788773	8.28606e-05	1.3908e-05	0.738574	0.0454796	0.000969439
G7091_10234	101745995	LOC101745995	0.70995	5.80889e-63	2.6001e-64	0.124358	0.0099362	0.00181629	0.653375	1.01943e-54	2.17538e-56	0.522404	0.0457416	0.000978543
G7091_12971	110385216	LOC110385216	-1.39036	8.56937e-27	7.70548e-28	-0.225312	0.202506	0.0746142	-0.730192	3.79001e-07	4.75298e-08	-0.748341	0.0457873	0.000983043
G7091_6487	101741628	LOC101741628	0.827007	5.27605e-23	5.44048e-24	0.211178	0.0464483	0.0116324	0.607151	3.07117e-12	2.48452e-13	0.592093	0.0472757	0.00101864
G7091_3198	101737829	LOC101737829	-0.877554	5.27051e-250	6.3692e-252	-0.272149	1.27323e-27	3.24236e-29	-0.494146	1.13552e-81	1.66363e-83	-0.509241	0.0483272	0.00104501
G7091_7954	101743333	LOC101743333	0.79925	0.00305312	0.00110687	1.15724	5.73232e-05	6.03066e-06	1.12226	9.63892e-09	1.03151e-09	1.06708	0.0483627	0.0010495
G7091_4859	101739750	LOC101739750	-0.766245	1.40305e-45	8.29918e-47	-0.265604	3.65848e-06	3.22876e-07	-0.610651	1.30981e-32	4.46372e-34	-0.515395	0.0493505	0.00107474
