# Supplementary material for: TSSKL is essential for sperm mitochondrial morphogenesis and male fertility in moths
Source: PLoS Genet. 2025 Oct 24;21(10):e1011914. doi: 10.1371/journal.pgen.1011914 (PMC12551868; doi:10.1371/journal.pgen.1011914)
Supplement: S3 Table — (XLSX) [file pgen.1011914.s009.xlsx]

## Sheet: S3 Table
S3 Table. Primers used in PCR amplification and plasmid construction.
Primer name	Primer sequence (5′-3′)
qRT-PCR analysis
BmTSSKL-F	GAGTCGTGCCAGAAAACCAG
BmTSSKL-R	GACTTCCGGTGCAGCATATG
BmMlc-F	TCCCATCTACAGCCAAGCAA
BmMlc-R	TAGGGGATCATGCCGTCATC
BmMlc2-F	GCACCGGATCCAATGTCTTC
BmMlc2-R	TGAAGTTGATGGGGCCAGAA
BmTry-F	CGTACCGACTTTCAGGAGGA
BmTry-R	CAGATGATGTGGTGCCTTCG
BmFln-F	AACCCCAACGACTCAACAGA
BmFln-R	ATCGGTCTGTTGGCCAAGTA
BmDlp1-F	TGACTCCTCAGAAGCCAGTG
BmDlp1-R	GTACAGGTGAGTGACGAGCT
BmFis1-F	GTTTCCCACAAAGCCCAGTT
BmFis1-R	TAGCGGGTTCAATCTCGAGG
BmMfpp1-F	AGAAAAGTCGGTCGCCCTAA
BmMfpp1-R	TCACCGCTTTGTCTATGGGT
BmGdap1-F	ACTTGAGAAAGTTGGCGGATG
BmGdap1-R	AAGACGTTGCAAGAGGACAG
BmE3-F	CCCCTTGGTTTTACTCGTGC
BmE3-R	TTGTCGGGGATAGATGGCTC
BmMch-F	ATATTCGCGGTGCACTATCA
BmMch-R	ACTTCATCCAGCGTACAGGT
BmMib1-F	GATAGCTTGTTTCCTCGCGG
BmMib1-R	TGCCGATATAGAGTCCGCAG
BmSlp2-F	AACGACTCACTCTCAACGGT
BmSlp2-R	CCAGTAGTTCCCCTTACCGG
BmRP49-F	TCAATCGGATCGCTATGACA
BmRP49-R	ATGACGGGTCTTCTTGTTGG
PxTSSKL-F	GTTCATCATGCTGAACGCA
PxTSSKL-R	GCTCCAATATATGCCTCACG
PxActin-F	ACCGGTATCGTGCTGGACTC
PxActin-R	GCCATCTCCTGCTCGAAGTC
Construction of mutant
BmTSSKL-U6-F	CTCACTATAGGGCGAATTGGAGGTTATGTAGTACACATTGTTGTA
BmTSSKL-U6-R	TTTTCTTGTTATAGATATCAAAAAAAGCACCGACTCGGTG
Overlap-F	GCTAGCCATTGACTCCGCGGAGGTTATGTAGTACACATTGTTGTA
Overlap-R	CCGCGGAGTCAATGGCTAGCAAAAAAGCACCGACTCGGTG
BmTSSKL-Sg1F	GGACACAGTATCCTGCAGAGGTTTTAGAGCTAGAAATAGCAAGTT
BmTSSKL-Sg1R	CTCTGCAGGATACTGTGTCCACTTGTAGAGCACGATATTTTGTAT
BmTSSKL-Sg2F	GGGGTCCCACTAACGACTTCGTTTTAGAGCTAGAAATAGCAAGTT
BmTSSKL-Sg2R	GAAGTCGTTAGTGGGACCCCACTTGTAGAGCACGATATTTTGTAT
PxTSSKL-Sg1F	GGTAGACAGTGAGTGAGATGTC
PxTSSKL-Sg1R	AAACACTCTCGGTCCTCGCTGT
PxTSSKL-Sg2F	GCGAAGCTATGGTTCAGACAGA
PxTSSKL-Sg2R	GAACACCCAGTTGCGAGACATC
Identification of mutations
BmTSSKL-TS-F	ATGGCTGATCGCCTCAGCCC
BmTSSKL-TS-R	TTAATCGCGAGAGCGCATGTTG
PxTSSKL-TS-F	GGTAGACAGTGAGTGAGATGTC
PxTSSKL-TS-R	CCGGCTCCAATATATGCCTCAC
Genomic insertion sites of the transgene
inverse PCR-F1	CATGCGTCATTTTGACTCAC
inverse PCR-R1	GGTAACCTTTGAGTTCTCTCAGT
inverse PCR-F2	CGCTATTTAGAAAGAGAGAGCAAT
inverse PCR-R2	CCGCCATTGCTTGTCATTTA
