# Supplementary material for: TSSKL is essential for sperm mitochondrial morphogenesis and male fertility in moths
Source: PLoS Genet. 2025 Oct 24;21(10):e1011914. doi: 10.1371/journal.pgen.1011914 (PMC12551868; doi:10.1371/journal.pgen.1011914)
Supplement: S1 Data — (XLSX) [file pgen.1011914.s010.xlsx]

## Sheet: Catalog
	Full list of legends
	Dataset A	Raw data for Figure 1C
	Dataset B	Raw data for Figure 1D
	Dataset C	Raw data for Figure 2B
	Dataset D	Raw data for Figure 2C
	Dataset E	Raw data for Figure 2G
	Dataset F	Raw data for Figure 2H
	Dataset G	Raw data for Figure 3C
	Dataset H	Raw data for Figure 4D
	Dataset I	Raw data for Figure 5D
	Dataset J	Raw data for Figure 5F
	Dataset K	Raw data for Figure 5G

## Sheet: A
qRT-PCR data
tissues	repeat 1	repeat 2	repeat 3
HE	5.45058e-06	8.81286e-06	1.27627e-05
EPI	6.50033e-05	8.54805e-05	7.29084e-05
FB	0.000107367	0.000405884	0.000565135
MG	0.000554952	0.000826748	0.000813413
MT	0.00250476	0.00215544	0.00264357
ASG	0.00045396	0.000133154	0.000101188
MSG	0.000647292	0.000513705	0.00043897
PSG	6.23881e-05	1.09761e-05	3.07412e-05
TE	0.681433	0.565285	0.79085
OV	0.000245895	0.000176465	0.000157816

## Sheet: B
qRT-PCR data
development time	repeat 1	repeat 2	repeat 3
5L1	0.502717	0.362255	0.480147
5L2	0.576341	0.579358	0.650171
5L3	0.681433	0.565285	0.79085
5L4	0.727102	0.665703	0.78701
5L5	0.773448	0.87203	0.801313
5L6	0.768218	0.799422	0.868249
W	0.706409	0.74384	0.937195
P0	0.745231	0.832613	0.792522
P1	0.764525	0.780517	0.868229
P2	1.07446	1.19583	1.15611
P3	1.29014	1.26129	1.37823
P4	1.33754	1.24047	1.30386
P5	1.41412	1.40206	1.23636
P6	1.29881	1.38655	1.19982
P7	1.19372	1.01145	1.08937
P8	0.902671	1.00143	1.01653
AV	1.53608	1.4262	1.458
AM	0.945149	1.01555	1.2318

## Sheet: C
statistic data
	WT♀ ×WT♂		ΔBmTSSKL♀ ×WT♂		sgRNA ♀ × sgRNA ♂		Cas9 ♀ × Cas9 ♂		WT♀ ×ΔBmTSSKL♂		ΔBmTSSKL♀ ×ΔBmTSSKL♂
	Unhatched	Hatched	Unhatched	Hatched	Unhatched	Hatched	Unhatched	Hatched	Unhatched	Hatched	Unhatched	Hatched
repeat 1	16	354	18	356	22	348	20	341	355	0	330	0
repeat 2	18	356	22	338	15	356	19	351	349	0	346	0
repeat 3	9	367	26	339	11	355	14	354	347	0	341	0
repeat 4	13	349	25	347	14	357	16	360	349	0	326	0
repeat 5	11	346	17	346	9	357	20	357	350	0	350	0
repeat 6	11	350	16	346	11	359	17	346	351	0	336	0
repeat 7	10	354	28	344	14	351	22	350	360	0	329	0
repeat 8	17	362	33	337	16	353	18	341	349	0	334	0
repeat 9	13	357	16	357	13	359	19	345	339	0	341	0
repeat 10	8	354	18	359	17	353	21	348	346	0	328	0
repeat 11	14	364	16	354	9	360	25	351	334	0	335	0
repeat 12	17	348	14	348	8	356	9	350	347	0	330	0
repeat 13	10	338	15	349	20	354	7	364	336	0	347	0
repeat 14	26	363	20	354	16	359	14	354	341	0	345	0
repeat 15	15	354	19	340	17	357	16	356	354	0	343	0
repeat 16	16	358	29	336	19	354	13	357	346	0	341	0
repeat 17	18	357	16	345	10	365	17	349	343	0	339	0
repeat 18	18	361	23	346	12	353	5	358	345	0	335	0
repeat 19	22	346	21	344	14	351	14	349	349	0	336	0
repeat 20	21	348	35	337	18	352	16	359	353	0	345	0
repeat 21	12	350	27	339	14	351	20	364	351	0	342	0
repeat 22	23	351	23	342	15	355	24	352	346	0	344	0
repeat 23	22	353	29	343	17	356	15	351	346	0	352	0
repeat 24	14	356	27	336	21	352	14	360	348	0	336	0
repeat 25	16	356	16	350	18	346	20	356	344	0	323	0
repeat 26	17	350	25	358	14	361	24	342	349	0	337	0
repeat 27	16	358	25	334	15	356	17	349	346	0	330	0
repeat 28	13	357	20	346	14	359	22	347	358	0	342	0
repeat 29	20	349	24	351	16	356	12	356	356	0	356	0
repeat 30	24	354	17	359	21	349	20	343	353	0	351	0

## Sheet: D
	statistic data
		WT♀ ×WT♂			ΔBmTSSKL♀ ×WT♂			WT♀ ×ΔBmTSSKL♂			ΔBmTSSKL♀ ×ΔBmTSSKL♂
		F1	F2	F3	F1	F2	F3	F1	F2	F3	F1	F2	F3
Group 1	repeat 1	336	342	341	326	336	305	4	0	14	0	12	0
	repeat 2	351	335	329	313	321	317	9	8	12	12	0	0
	repeat 3	346	346	327	314	342	333	0	0	0	4	10	0
	repeat 4	349	329	336	316	319	326	5	10	14	5	3	10
	repeat 5	339	343	343	314	335	333	9	5	16	0	0	1
	repeat 6	338	345	324	328	344	309	6	8	10	6	0	15
	repeat 7	347	350	330	305	325	304	7	0	6	14	0	0
	repeat 8	351	331	326	307	334	312	0	11	13	13	5	6
	repeat 9	346	347	330	316	318	320	4	4	14	8	8	0
	repeat 10	347	342	324	311	316	321	6	14	11	18	12	8
Group 2	repeat 1	338	335	324	334	335	337	2	16	12	6	5	0
	repeat 2	340	346	326	336	346	324	0	14	0	2	0	0
	repeat 3	341	334	341	313	324	313	2	0	14	0	0	0
	repeat 4	337	337	350	336	336	338	5	2	15	4	0	12
	repeat 5	325	338	321	318	345	336	0	3	4	12	5	0
	repeat 6	346	339	316	321	322	314	0	12	6	0	0	4
	repeat 7	333	341	321	323	324	330	0	14	7	0	0	0
	repeat 8	335	343	325	326	325	328	1	16	15	0	0	0
	repeat 9	344	321	320	337	336	336	0	13	6	2	0	0
	repeat 10	341	326	316	336	317	334	0	10	11	4	0	4
Group 3	repeat 1	314	329	330	341	322	332	5	6	0	0	12	12
	repeat 2	318	336	336	332	326	329	4	14	2	0	15	0
	repeat 3	322	334	340	336	330	340	8	0	1	0	0	14
	repeat 4	314	341	332	317	321	321	7	5	3	0	0	0
	repeat 5	329	328	333	309	323	316	9	6	0	0	14	13
	repeat 6	319	324	342	340	312	324	0	8	14	0	0	16
	repeat 7	316	326	334	335	305	330	8	4	0	0	5	5
	repeat 8	320	334	334	335	309	326	12	2	0	0	10	16
	repeat 9	314	322	343	344	311	316	10	0	0	0	18	11
	repeat 10	334	316	346	351	301	306	7	5	0	0	16	13

## Sheet: E
statistic data
	WT♀	ΔBmTSSKL♀		sgRNA ♀	ΔBmTSSKL♀		Cas9 ♀	ΔBmTSSKL♀
repeat 1	52.85	47.15		50.25	49.75		53.5	46.5
repeat 2	55.5	44.5		53.5	46.5		48	52
repeat 3	47.85	52.15		48.75	51.25		51.5	48.5

## Sheet: F
statistic data
	WT♂	ΔBmTSSKL♂		sgRNA ♂	ΔBmTSSKL♂		Cas9 ♂	ΔBmTSSKL♂
repeat 1	50.14	49.86		51	49		46.86	53.14
repeat 2	52.04	47.96		48.25	51.75		50.5	49.5
repeat 3	50.44	49.56		49.6	50.4		54	46

## Sheet: G
qRT-PCR data
		WT			ΔBmTSSKL
genes	development time	repeat 1	repeat 2	repeat 3	repeat 1	repeat 2	repeat 3
BmMlc	L5D3	0.00439143	0.00461624	0.00467393	0.00239143	0.00184616	0.00146739
	W	0.00113554	0.00140581	0.00139666	0.000511355	0.000414058	0.000513967
	P1	0.00305494	0.00369831	0.00360286	0.00130549	0.00123698	0.00173603
	P6	0.0245659	0.0262305	0.0259414	0.0124566	0.011623	0.0113594
	V	0.0367438	0.0400167	0.0430254	0.0179613	0.0197102	0.0183275
	M	0.0298552	0.0383626	0.0334774	0.012952	0.0128481	0.0152552
BmMlc2	L5D3	0.00617894	0.00574248	0.00570618	0.00261789	0.00257425	0.00357062
	W	0.0089363	0.00711069	0.00720334	0.00308936	0.00311069	0.00420334
	P1	0.00220075	0.00240635	0.00270316	0.00120075	0.00151406	0.00091617
	P6	0.0403312	0.0379491	0.0409917	0.0240331	0.0237949	0.0240992
	V	0.106094	0.115851	0.107658	0.0572877	0.0530791	0.062931
	M	0.0617457	0.0536542	0.067423	0.0340603	0.0247381	0.0290695
BmTry	L5D3	0.00013106	0.00011738	0.0001796	5.13106e-05	6.11738e-05	6.196e-05
	W	0.000231016	0.00021577	0.000205672	9.13102e-05	8.21577e-05	7.56716e-05
	P1	0.0001739	0.00015637	0.00015779	9.2739e-05	8.15637e-05	7.15779e-05
	P6	0.0001835	0.00011498	0.00012162	8.35e-05	6.11498e-05	6.12162e-05
	V	0.0004847	0.00042994	0.000431871	0.000231567	0.00026825	0.00020685
	M	0.00029861	0.00029115	0.0002377	0.00016507	0.00013	0.000126898
BmFln	L5D3	0.000214588	0.000238337	0.00021462	7.14588e-05	5.73374e-05	5.62146e-05
	W	0.000214282	0.00020308	0.000233931	7.14282e-05	5.67203e-05	8.33931e-05
	P1	0.00021361	0.000217726	0.000233697	8.12136e-05	7.12177e-05	9.13697e-05
	P6	0.000279325	0.000214951	0.000273682	9.12793e-05	8.11495e-05	7.12737e-05
	V	0.000511021	0.00059819	0.00059179	0.000192573	0.000280053	0.000134633
	M	0.00083088	0.000871836	0.00091896	0.000423418	0.00033099	0.00042019

## Sheet: H
qRT-PCR data
	WT			ΔBmTSSKL
genes	repeat 1	repeat 2	repeat 3	repeat 1	repeat 2	repeat 3
BmDlp1	0.0621233	0.0677021	0.0666563	0.0449475	0.0410097	0.042809
BmFis1	0.094163	0.0972395	0.0929639	0.0768519	0.0791357	0.0766273
BmMfpp1	0.0413621	0.0444727	0.0437051	0.0323505	0.0340079	0.0319815
BmGdap1	0.0037804	0.00393872	0.00405331	0.0023555	0.00211409	0.00220835
BmE3	0.0123798	0.0135659	0.0126075	0.0112195	0.0104182	0.0101512
BmMch	0.00202328	0.00197463	0.00218388	0.00120905	0.00131941	0.00133103
BmMib1	0.00189216	0.00201115	0.00217317	0.00487241	0.00477717	0.00514906
BmSlp2	2.083e-05	1.042e-05	2.884e-05	4.144e-05	4.75e-05	3.91e-05

## Sheet: I
qRT-PCR data
	WT	PxTSSKL mutant
repeat 1	1.65883	0.647764
repeat 2	0.907434	0.555538
repeat 3	0.664331	0.203467

[truncated: 2 more sheets: J, K]
